# Supplementary material for: The Troyer syndrome protein spartin mediates selective autophagy of lipid droplets
Source: Nat Cell Biol. 2023 Jul 13;25(8):1101–10. doi: 10.1038/s41556-023-01178-w (PMC10415183; doi:10.1038/s41556-023-01178-w)
Supplement: Supplementary file 3 — Supplementary Tables 1–4. [file 41556_2023_1178_MOESM3_ESM.xlsx]

## Sheet: S. Table 1
Supplementary Table 1. Cloning strategies used in this study.
Plasmid	Template for PCR	Primer set	Vector backbone	enzyme sites
pCMV-mScarlet-I-spartin	Spartin gBlock		pmScarlet-I-C1	HindIII/BamHI
pCMV-mScarlet-I-spartin (108-666)	pCMV-mScarlet-I-spartin	5'-gcacaaagcttcgcaggaggtgcccaa gttatatccagaatttc-3'/5'-gcacaggatc ctcatttatctttcttctttgcctcctttac-3'	pmScarlet-I-C1	HindIII/BamHI
pCMV-mScarlet-I-spartin (208-666)	pCMV-mScarlet-I-spartin	5'-gcacaaagcttcgccaccgcctcttgaga ccttagggc-3'/5'-gcacaggatcctcattt atctttcttctttgcctcctttac-3'	pmScarlet-I-C1	HindIII/BamHI
pCMV-mScarlet-I-spartin (380-666)	pCMV-mScarlet-I-spartin	5'-gcacaaagcttcgcgtcataaaggaaaa cgtggaaaaaggg-3'/5'-gcacaggatcc tcatttatctttcttctttgcctcctttac-3'	pmScarlet-I-C1	HindIII/BamHI
pCMV-mScarlet-I-spartin (1-380)	pCMV-mScarlet-I-spartin	5'-gcacaaagcttcgatggagcaagagcca caaaatggagaac-3'/5'-gcacaggatcct catacatccttattgccttggtccaactg-3'	pmScarlet-I-C1	HindIII/BamHI
pCMV-mScarlet-I-spartin ΔUBR	Spartin_Δ(190-380) gBlock		pmScarlet-I-C1	HindIII/BamHI
pCMV-mScarlet-I-spartin AH1	pCMV-mScarlet-I-spartin	5'-gcacaaagcttcgggtggaggaggtagt agtgaaaaagtggctcacaacattttg-3'/5' -gcacaggatcctcattgaatccgctctcgg agtttagaagc-3'	pmScarlet-I-C1	HindIII/BamHI
pCMV-mScarlet-I-spartin AH2	pCMV-mScarlet-I-spartin	5'-gcacaaagcttcgggtggaggaggtagt agtccagctgtcaccaagggac-3'/5'-gca caggatcctcagcttccatgcttcttgacatgtggagc-3'	pmScarlet-I-C1	HindIII/BamHI
pCMV-mScarlet-I-spartin AH1+AH2	Spartin (420-518) gBlock		pmScarlet-I-C1	HindIII/BamHI
pCMV-mScarlet-I-spartin (420-518) 6HR-A	Spartin (420-518) 6HR®A gBlock		pmScarlet-I-C1	HindIII/BamHI
pCMV-HA-Spartin		5'-gcacagctagcgccaccatgtacccata cgatgttccagattacgctggtggaagtggatctggtatggagc-3'/5'-gcacaggatcctc atttatctttcttctttgcctcctttac-3'	pEGFP-C1	NheI/ BamHI
pTK-HaloTag-LC3A	MAP1LC3A gBlock		pHalo-C1	HindIII/BamHI
pKeima-LiveDrop	Keima gBlock		pmCherry-LiveDrop (dmGPAT4 hairpin)	NheI/ XhoI
spartin-left-homology arm	gDNA from SUM159 cell	5'-gcacagaattcgtagaaactgccggttttc caaaatg-3'/5'-gcacaacgcgtttctgcaa aattggagacatatttaattatc-3'		EcoRI/ MluI
spartin-right-homology arm	gDNA from SUM159 cell	5'-gcacaaagcttatggagcaagagccaca aaatggagaacctgc-3'/5'-gcacagctag cgatgtagtctacacgtatttcaaattatgctttc-3'		HindIII/NheI
pSMART-mScarlet-I-spartin	Ligation of ‘spartin-left-homology arm’ + ‘spartin-right-homology arm’ + ‘MluI-mScarlet-I-HindIII gBlock’ + pSMART-HC-Amp		pSMART-HC-Amp	EcoRI/ NheI
pSMART-HaloTag-spartin	Ligated ‘spartin-left-homology arm’ + ‘spartin-right-homology arm’ + ‘MluI-HaloTag-(GGGGS)x3-HindIII’ + pSMART-HC-Amp		pSMART-HC-Amp	EcoRI/ NheI
PLIN3-left-homology arm	gDNA from SUM159 cell	5'-gcacagaattccacgcctgtagtcccagc tactgggaag-3' / 5'-gcacaacgcgtgg tctctgcagcagacgctgaggagagag-3'		EcoRI/MluI
PLIN3-right-homology arm	gDNA from SUM159 cell	5'-gcacaggtacctctgccgacggggcag aggctgatggc-3' / 5'-gcacatctagaca gttccattctcatggcagttaggg-3'		KpnI/XbaI
pSMART-mScarlet-I-PLIN3	Ligation of ‘PLIN3-left-homology arm’ + ‘PLIN3-right-homology arm’ + ‘MluI-mScarlet-I-(GGGGS)x3-KpnI’ + pSMART-HC-Amp

## Sheet: S. Table 2
Supplementary Table 2. Synthetic DNA fragments used in this study.
Spartin gBlock	5'-gcacaaagcttcgatggagcaagagccacaaaatggagaacctgctgaaattaagatcatcagagaagcatataagaaggcctttt tatttgttaacaaaggtctgaatacagatgaattaggtcagaaggaagaagcaaagaactactataagcaaggaataggacacctgctcagagggatcagcatttcatcaaaagagtctgaacacacaggtcctgggtgggaatctgctagacagatgcaacagaaaatgaaagaaactctacagaatgtacgcaccaggctggaaattctagagaagggtcttgccacttctctgcagaatgatcttcaggaggtgcccaagttatatccagaatttccacctaaagacatgtgtgaaaaattaccag…
Spartin_Δ(190-380) gBlock	5'-gcacaaagcttcgatggagcaagagccacaaaatggagaacctgctgaaattaagatcatcagagaagcata taagaaggcctttttatttgttaacaaaggtctgaatacagatgaattaggtcagaaggaagaagcaaagaactactataagcaaggaataggacacctgctcagagggatcagcatttcatcaaaagagtctgaacacacaggtcctgggtgggaatctgctagacagatgcaacagaaaatgaaagaaactctacagaatgtacgcaccaggctggaaattctagagaagggtcttgccacttctctgcagaatgatcttcaggaggtgcccaagttatatccagaatttccacctaaagacatgtgtgaaaaattaccag…
Spartin (420-518) gBlock	5'-gcacaaagcttcgggtggaggaggtagtagtgaaaaagtggctcacaacattttgtcaggtgcttcctgggtgagt tggggtttagtcaaaggtgctgagattactggtaaggcaatccagaaaggtgcttctaaactccgagagcggattcaaccagaagaaaaacccgtggaagttagtccagctgtcaccaagggactttatatagcgaagcaagctacaggaggagcagcaaaagtcagtcagttcctggttgatggagtttgcactgtagcaaattgcgttggaaaagaactagctccacatgtcaagaagcatggaagctgaggatccacacg-3'
Spartin (420-518) 6HR-A gBlock	5'-gcacaaagcttcgggtggaggaggtagtagtgaaaaagtggctcacaacattttgtcaggtgcttc ctgggtgagttggggtgcagtcaaaggtgctgagattactggtaaggcagcccagaaaggtgcttctaaactccgagagcgggctcaaccagaagaaaaacccgtggaagttagtccagctgtcaccaagggactttatgcagcgaagcaagctacaggaggagcagcaaaagccagtcagttcctggttgatggagtttgcactgcagcaaattgcgttggaaaagaactagctccacatgtcaagaagcatggaagctgaggatccacacg-3'
MAP1LC3A gBlock	5'-gcacaaagcttcgatgccctcagaccggcctttcaagcagcggcggagcttcgccgaccgctgtaaggaggtacagcag atccgcgaccagcaccccagcaaaatcccggtgatcatcgagcgctacaagggtgagaagcagctgcccgtcctggacaagaccaagtttttggtcccggaccatgtcaacatgagcgagttggtcaagatcatccggcgccgcctgcagctgaaccccacgcaggccttcttcctgctggtgaaccagcacagcatggtgagtgtgtccacgcccatcgcggacatctacgagcaggagaaagacgaggacggcttcctctatatggtctacgcctcccaggaaaccttcggcttctgaggatccacacg-3'
mKeima gBlock	5'-gcacagctagcgccaccatggtgagcgtgatcgccaagcagatgacctacaaggtgtacatgagcggcaccgtgaacggcca ctacttcgaggtggagggcgacggcaagggcaagccctacgagggcgagcagaccgtgaagctgaccgtgaccaagggtggccccctgcccttcgcctgggacatcctgagcccccagctccagtacggcagcatccccttcaccaagtaccccgaggacatccccgactacttcaagcagagcttccccgagggctacacctgggagcgcagcatgaacttcgaggacggcgccgtgtgcaccgtgagcaacgacagcagcatccagggcaactgcttcatctacaacgtgaagatcagcggcgagaacttc…

## Sheet: S. Table 3
Supplementary Table 3. Lipidomic profiles of the AAV-infected M1 cortices (Positive mode)
SPECIES	MOLSPECIES	MASS	FORMULA	ERROR	Sample 1	Sample 2	Sample 3	Sample 4	Sample A	Sample B	Sample C	Sample 5	Sample 6	Sample 7	Sample 8	Sample D	Sample E	Sample F	Blank	CLASS	LENGTH	DB	HEADMASS	HEADERROR	HEADINTENSITY:20210730_JC_1pos.mzML	HEADINTENSITY:20210730_JC_2pos.mzML	HEADINTENSITY:20210730_JC_3pos.mzML	HEADINTENSITY:20210730_JC_4pos.mzML	HEADINTENSITY:20210730_JC_5pos.mzML	HEADINTENSITY:20210730_JC_6pos.mzML	HEADINTENSITY:20210730_JC_7pos.mzML	HEADINTENSITY:20210730_JC_8pos.mzML	HEADINTENSITY:20210730_JC_Apos.mzML	HEADINTENSITY:20210730_JC_Bpos.mzML	HEADINTENSITY:20210730_JC_Cpos.mzML	HEADINTENSITY:20210730_JC_Dpos.mzML	HEADINTENSITY:20210730_JC_Epos.mzML	HEADINTENSITY:20210730_JC_Fpos.mzML	HEADINTENSITY:blank_pos.mzML	LCB	LCBMASS	LCBERROR	LCBC	LCBDB	LCBINTENSITY:20210730_JC_1pos.mzML	LCBINTENSITY:20210730_JC_2pos.mzML	LCBINTENSITY:20210730_JC_3pos.mzML	LCBINTENSITY:20210730_JC_4pos.mzML	LCBINTENSITY:20210730_JC_5pos.mzML
###	CEMS2
CE 18:6	CE 18:6	658.554	H72 C45 O2 N1	-2.84	0	0	84.9	0	0	38.8	0	17	0	30.6	0	0	163.7	0	0	CE	18	6	369.354	6.22	185389	168857	57901.4	154329	186966	147804	159144	130395	189075	189190	228094	177126	201695	184762	152768	None	None	None	None	None	None	None	None	None	None
CE 18:2	CE 18:2	666.62	H80 C45 O2 N1	2.78	3644.4	3667.5	3574.3	3357.3	2514	2707.7	4227.8	1414	2313.2	3197.6	2981	3967.5	3037.2	2538	386.9	CE	18	2	369.355	7.98	0	0	0	0	0	0	0	0	0	0	409573	411829	0	0	0	None	None	None	None	None	None	None	None	None	None
CE 18:0	CE 18:0	670.65	H84 C45 O2 N1	0.23	0	0	0	0	0	0	0	0	0	0	0	52.7	43.3	0	0	CE	18	0	369.346	-16.32	0	0	0	0	0	-1.5	0	0	0	0	0	0	0	0	0	None	None	None	None	None	None	None	None	None	None
CE 19:5	CE 19:5	674.59	H76 C46 O2 N1	3.86	0	0	0	0	0	0	0	0	94.6	183.1	0	0	0	0	55.9	CE	19	5	369.354	5.91	2.79658e+06	2.76044e+06	2.27503e+06	2.4355e+06	2.9292e+06	1.90347e+06	2.4672e+06	2.72008e+06	2.59846e+06	2.68246e+06	3.14792e+06	2.64059e+06	2.74732e+06	3.09191e+06	3.28815e+06	None	None	None	None	None	None	None	None	None	None
CE 19:3	CE 19:3	678.62	H80 C46 O2 N1	2.25	0	0	0	0	112.9	0	0	0	0	0	0	35.7	0	0	29.8	CE	19	3	369.354	6.38	116776	97077.5	102974	94612.3	127728	88070.7	104636	101578	110843	103235	119911	131836	124920	120238	135789	None	None	None	None	None	None	None	None	None	None
CE 19:2	CE 19:2	680.635	H82 C46 O2 N1	0.93	251678	251969	233031	239002	236858	267769	266546	254626	202661	260447	266891	248582	271209	273853	282305	CE	19	2	369.354	5.78	85864.1	82899.1	76868.9	84784.9	79560.4	58865.1	67861.7	79136.6	103328	86707.2	91576.9	97472.6	106083	73254	99772	None	None	None	None	None	None	None	None	None	None
CE 20:4	CE 20:4	690.619	H80 C47 O2 N1	1.46	7646	7965.1	6459.4	6458.7	8182.9	6921.2	6546.6	3784.5	7321.1	7922.6	6690.6	10220.4	8144.1	6555.2	397.8	CE	20	4	369.354	6.79	708146	684177	613106	488942	0	516801	507109	643984	821791	503604	752242	954211	787411	632948	0	None	None	None	None	None	None	None	None	None	None
CE 22:6	CE 22:6	714.621	H80 C49 O2 N1	3.42	9565.6	5104.9	5232.6	5183.1	6744.5	4451.4	10960.9	5115.5	9717.8	7347.8	7408.4	25263.9	18799.2	8638.8	0	CE	22	6	369.354	7.24	1.01758e+06	0	464739	487401	0	766644	583050	662855	730765	527337	708070	1.14905e+06	1.32448e+06	674896	0	None	None	None	None	None	None	None	None	None	None
###	CEsplashMS1
CE d7 18:1	CE d7 18:1	675.68	H75 C45 D7 O2 N1	3.06	1.30158e+06	1.18249e+06	1.12421e+06	1.14141e+06	1.12162e+06	1.27518e+06	1354349	1.41079e+06	1133540	1258684	1.28921e+06	1223629	1.34533e+06	1.3018e+06	1.97229e+06	CE d7	18	1	None	None	None	None	None	None	None	None	None	None	None	None	None	None	None	None	None	None	None	None	None	None	None	None	None	None	None
###	CerMS2
Cer 28:3	Cer d14:1/14:2	450.395	H52 C28 O3 N1	2.51	81.7	74.4	45	117.2	49.8	54.1	32.3	95.1	27.1	13	0	97.6	29.3	156.6	114.7	Cer	28	3	None	None	None	None	None	None	None	None	None	None	None	None	None	None	None	None	None	LCB d14:1	208.204	-7.75	14	1	0	0	0	0	0
Cer 28:3	Cer d15:3/13:0	450.395	H52 C28 O3 N1	2.51	81.7	74.4	45	117.2	49.8	54.1	32.3	95.1	27.1	13	0	97.6	29.3	156.6	114.7	Cer	28	3	None	None	None	None	None	None	None	None	None	None	None	None	None	None	None	None	None	LCB d15:3	218.191	1.67	15	3	0	0	0	0	0
Cer 28:3	Cer d15:2/13:1	450.395	H52 C28 O3 N1	2.51	81.7	74.4	45	117.2	49.8	54.1	32.3	95.1	27.1	13	0	97.6	29.3	156.6	114.7	Cer	28	3	None	None	None	None	None	None	None	None	None	None	None	None	None	None	None	None	None	LCB d15:2	220.21	16.3	15	2	0	0	0	0	0
Cer 28:3	Cer d17:3/11:0	450.395	H52 C28 O3 N1	2.51	81.7	74.4	45	117.2	49.8	54.1	32.3	95.1	27.1	13	0	97.6	29.3	156.6	114.7	Cer	28	3	None	None	None	None	None	None	None	None	None	None	None	None	None	None	None	None	None	LCB d17:3	246.219	-10.75	17	3	0	0	0	0	0
Cer 29:5	Cer d11:1/18:4	460.379	H50 C29 O3 N1	1.37	550.2	332.6	932.7	0	693.9	734.4	0	440.1	620.8	128.2	0	1440.7	846	1814.4	114.2	Cer	29	5	None	None	None	None	None	None	None	None	None	None	None	None	None	None	None	None	None	LCB d11:1	166.16	5.13	11	1	0	0	2580.4	0	0
Cer 29:5	Cer d11:0/18:5	460.379	H50 C29 O3 N1	1.37	550.2	332.6	932.7	0	693.9	734.4	0	440.1	620.8	128.2	0	1440.7	846	1814.4	114.2	Cer	29	5	None	None	None	None	None	None	None	None	None	None	None	None	None	None	None	None	None	LCB d11:0	168.177	16.15	11	0	0	0	0	0	0
Cer 29:5	Cer d13:2/16:3	460.379	H50 C29 O3 N1	1.37	550.2	332.6	932.7	0	693.9	734.4	0	440.1	620.8	128.2	0	1440.7	846	1814.4	114.2	Cer	29	5	None	None	None	None	None	None	None	None	None	None	None	None	None	None	None	None	None	LCB d13:2	192.176	7.87	13	2	0	0	0	0	0
Cer 29:5	Cer d14:1/15:4	460.379	H50 C29 O3 N1	1.37	550.2	332.6	932.7	0	693.9	734.4	0	440.1	620.8	128.2	0	1440.7	846	1814.4	114.2	Cer	29	5	None	None	None	None	None	None	None	None	None	None	None	None	None	None	None	None	None	LCB d14:1	208.209	13.18	14	1	2881.9	0	0	0	0
Cer 29:5	Cer d14:0/15:5	460.379	H50 C29 O3 N1	1.37	550.2	332.6	932.7	0	693.9	734.4	0	440.1	620.8	128.2	0	1440.7	846	1814.4	114.2	Cer	29	5	None	None	None	None	None	None	None	None	None	None	None	None	None	None	None	None	None	LCB d14:0	210.221	-2.58	14	0	0	0	0	4578.6	0
Cer 29:5	Cer d15:4/14:1	460.379	H50 C29 O3 N1	1.37	550.2	332.6	932.7	0	693.9	734.4	0	440.1	620.8	128.2	0	1440.7	846	1814.4	114.2	Cer	29	5	None	None	None	None	None	None	None	None	None	None	None	None	None	None	None	None	None	LCB d15:4	216.175	2.86	15	4	0	0	0	0	0
Cer 29:5	Cer d15:3/14:2	460.379	H50 C29 O3 N1	1.37	550.2	332.6	932.7	0	693.9	734.4	0	440.1	620.8	128.2	0	1440.7	846	1814.4	114.2	Cer	29	5	None	None	None	None	None	None	None	None	None	None	None	None	None	None	None	None	None	LCB d15:3	218.194	18.65	15	3	0	5797.7	0	12096.1	0
Cer 29:5	Cer d15:0/14:5	460.379	H50 C29 O3 N1	1.37	550.2	332.6	932.7	0	693.9	734.4	0	440.1	620.8	128.2	0	1440.7	846	1814.4	114.2	Cer	29	5	None	None	None	None	None	None	None	None	None	None	None	None	None	None	None	None	None	LCB d15:0	224.241	18.36	15	0	0	0	4321.7	0	0
Cer 29:5	Cer d16:4/13:1	460.379	H50 C29 O3 N1	1.37	550.2	332.6	932.7	0	693.9	734.4	0	440.1	620.8	128.2	0	1440.7	846	1814.4	114.2	Cer	29	5	None	None	None	None	None	None	None	None	None	None	None	None	None	None	None	None	None	LCB d16:4	230.186	-16.99	16	4	0	0	4122.3	0	0
Cer 29:5	Cer d16:1/13:4	460.379	H50 C29 O3 N1	1.37	550.2	332.6	932.7	0	693.9	734.4	0	440.1	620.8	128.2	0	1440.7	846	1814.4	114.2	Cer	29	5	None	None	None	None	None	None	None	None	None	None	None	None	None	None	None	None	None	LCB d16:1	236.235	-11.15	16	1	0	2524.8	0	3172.2	0
Cer 28:4	Cer d10:0/18:4	464.375	H50 C28 O4 N1	3.63	609614	801158	855345	958435	1.9912e+06	515154	444548	767768	797694	884307	704616	453820	551800	513901	948890	Cer	28	4	None	None	None	None	None	None	None	None	None	None	None	None	None	None	None	None	None	LCB d10:0	154.16	8.73	10	0	0	0	0	0	0
Cer 28:4	Cer d14:3/14:1	464.375	H50 C28 O4 N1	3.63	609614	801158	855345	958435	1.9912e+06	515154	444548	767768	797694	884307	704616	453820	551800	513901	948890	Cer	28	4	None	None	None	None	None	None	None	None	None	None	None	None	None	None	None	None	None	LCB d14:3	204.176	4.37	14	3	0	0	0	0	0
Cer 28:4	Cer d14:0/14:4	464.375	H50 C28 O4 N1	3.63	609614	801158	855345	958435	1.9912e+06	515154	444548	767768	797694	884307	704616	453820	551800	513901	948890	Cer	28	4	None	None	None	None	None	None	None	None	None	None	None	None	None	None	None	None	None	LCB d14:0	210.223	4.83	14	0	0	2443.4	0	0	0
Cer 28:4	Cer d15:4/13:0	464.375	H50 C28 O4 N1	3.63	609614	801158	855345	958435	1.9912e+06	515154	444548	767768	797694	884307	704616	453820	551800	513901	948890	Cer	28	4	None	None	None	None	None	None	None	None	None	None	None	None	None	None	None	None	None	LCB d15:4	216.173	-6.17	15	4	0	0	0	0	2648.6
Cer 28:4	Cer d15:3/13:1	464.375	H50 C28 O4 N1	3.63	609614	801158	855345	958435	1.9912e+06	515154	444548	767768	797694	884307	704616	453820	551800	513901	948890	Cer	28	4	None	None	None	None	None	None	None	None	None	None	None	None	None	None	None	None	None	LCB d15:3	218.192	8.1	15	3	0	0	0	0	0
Cer 28:4	Cer d15:2/13:2	464.375	H50 C28 O4 N1	3.63	609614	801158	855345	958435	1.9912e+06	515154	444548	767768	797694	884307	704616	453820	551800	513901	948890	Cer	28	4	None	None	None	None	None	None	None	None	None	None	None	None	None	None	None	None	None	LCB d15:2	220.209	11.87	15	2	0	0	2278.6	0	0
Cer 28:4	Cer d16:4/12:0	464.375	H50 C28 O4 N1	3.63	609614	801158	855345	958435	1.9912e+06	515154	444548	767768	797694	884307	704616	453820	551800	513901	948890	Cer	28	4	None	None	None	None	None	None	None	None	None	None	None	None	None	None	None	None	None	LCB d16:4	230.189	-5.38	16	4	0	0	2309.4	0	0
Cer 28:4	Cer d16:3/12:1	464.375	H50 C28 O4 N1	3.63	609614	801158	855345	958435	1.9912e+06	515154	444548	767768	797694	884307	704616	453820	551800	513901	948890	Cer	28	4	None	None	None	None	None	None	None	None	None	None	None	None	None	None	None	None	None	LCB d16:3	232.204	-7.28	16	3	0	0	0	0	0
Cer 28:4	Cer d16:2/12:2	464.375	H50 C28 O4 N1	3.63	609614	801158	855345	958435	1.9912e+06	515154	444548	767768	797694	884307	704616	453820	551800	513901	948890	Cer	28	4	None	None	None	None	None	None	None	None	None	None	None	None	None	None	None	None	None	LCB d16:2	234.225	12.94	16	2	0	2092.6	0	3016.4	0
Cer 29:3	Cer d10:0/19:3	464.411	H54 C29 O3 N1	2.65	0	0	0	0	0	0	0	0	0	0	0	0	0	0	40.9	Cer	29	3	None	None	None	None	None	None	None	None	None	None	None	None	None	None	None	None	None	LCB d10:0	154.16	8.73	10	0	0	0	0	0	0
Cer 29:3	Cer d14:3/15:0	464.411	H54 C29 O3 N1	2.65	0	0	0	0	0	0	0	0	0	0	0	0	0	0	40.9	Cer	29	3	None	None	None	None	None	None	None	None	None	None	None	None	None	None	None	None	None	LCB d14:3	204.176	4.37	14	3	0	0	0	0	0
Cer 29:3	Cer d14:0/15:3	464.411	H54 C29 O3 N1	2.65	0	0	0	0	0	0	0	0	0	0	0	0	0	0	40.9	Cer	29	3	None	None	None	None	None	None	None	None	None	None	None	None	None	None	None	None	None	LCB d14:0	210.223	4.83	14	0	0	2443.4	0	0	0
Cer 29:3	Cer d15:3/14:0	464.411	H54 C29 O3 N1	2.65	0	0	0	0	0	0	0	0	0	0	0	0	0	0	40.9	Cer	29	3	None	None	None	None	None	None	None	None	None	None	None	None	None	None	None	None	None	LCB d15:3	218.192	8.1	15	3	0	0	0	0	0
Cer 29:3	Cer d15:2/14:1	464.411	H54 C29 O3 N1	2.65	0	0	0	0	0	0	0	0	0	0	0	0	0	0	40.9	Cer	29	3	None	None	None	None	None	None	None	None	None	None	None	None	None	None	None	None	None	LCB d15:2	220.209	11.87	15	2	0	0	2278.6	0	0
Cer 29:3	Cer d16:3/13:0	464.411	H54 C29 O3 N1	2.65	0	0	0	0	0	0	0	0	0	0	0	0	0	0	40.9	Cer	29	3	None	None	None	None	None	None	None	None	None	None	None	None	None	None	None	None	None	LCB d16:3	232.204	-7.28	16	3	0	0	0	0	0
Cer 29:3	Cer d16:2/13:1	464.411	H54 C29 O3 N1	2.65	0	0	0	0	0	0	0	0	0	0	0	0	0	0	40.9	Cer	29	3	None	None	None	None	None	None	None	None	None	None	None	None	None	None	None	None	None	LCB d16:2	234.225	12.94	16	2	0	2092.6	0	3016.4	0
Cer 29:3	Cer d17:0/12:3	464.411	H54 C29 O3 N1	2.65	0	0	0	0	0	0	0	0	0	0	0	0	0	0	40.9	Cer	29	3	None	None	None	None	None	None	None	None	None	None	None	None	None	None	None	None	None	LCB d17:0	252.267	-8.13	17	0	0	0	2403.7	0	0
Cer 29:5	Cer d10:0/19:5	476.375	H50 C29 O4 N1	3.45	2269.9	2007.8	1379.6	1725.4	2035.4	533.2	1962.7	2076.9	1535.7	1749	1739.1	3927.2	0	1475.3	1710	Cer	29	5	None	None	None	None	None	None	None	None	None	None	None	None	None	None	None	None	None	LCB d10:0	154.16	8.12	10	0	0	0	0	0	2442
Cer 29:5	Cer d13:1/16:4	476.375	H50 C29 O4 N1	3.45	2269.9	2007.8	1379.6	1725.4	2035.4	533.2	1962.7	2076.9	1535.7	1749	1739.1	3927.2	0	1475.3	1710	Cer	29	5	None	None	None	None	None	None	None	None	None	None	None	None	None	None	None	None	None	LCB d13:1	194.191	2.61	13	1	2401.8	0	0	0	0
Cer 29:5	Cer d15:0/14:5	476.375	H50 C29 O4 N1	3.45	2269.9	2007.8	1379.6	1725.4	2035.4	533.2	1962.7	2076.9	1535.7	1749	1739.1	3927.2	0	1475.3	1710	Cer	29	5	None	None	None	None	None	None	None	None	None	None	None	None	None	None	None	None	None	LCB d15:0	224.237	-0.02	15	0	2492.5	0	2552.7	0	2529.5
Cer 29:5	Cer d17:4/12:1	476.375	H50 C29 O4 N1	3.45	2269.9	2007.8	1379.6	1725.4	2035.4	533.2	1962.7	2076.9	1535.7	1749	1739.1	3927.2	0	1475.3	1710	Cer	29	5	None	None	None	None	None	None	None	None	None	None	None	None	None	None	None	None	None	LCB d17:4	244.203	-11.54	17	4	0	0	0	0	0
Cer 30:4	Cer d10:0/20:4	476.411	H54 C30 O3 N1	2.97	1005.1	978.8	953.2	688.7	599.6	1071	1075.8	927.8	922.8	966.6	909	992	979	842.8	3553.1	Cer	30	4	None	None	None	None	None	None	None	None	None	None	None	None	None	None	None	None	None	LCB d10:0	154.16	8.12	10	0	0	0	0	0	2442
Cer 30:4	Cer d13:1/17:3	476.411	H54 C30 O3 N1	2.97	1005.1	978.8	953.2	688.7	599.6	1071	1075.8	927.8	922.8	966.6	909	992	979	842.8	3553.1	Cer	30	4	None	None	None	None	None	None	None	None	None	None	None	None	None	None	None	None	None	LCB d13:1	194.191	2.61	13	1	2401.8	0	0	0	0
Cer 30:4	Cer d15:0/15:4	476.411	H54 C30 O3 N1	2.97	1005.1	978.8	953.2	688.7	599.6	1071	1075.8	927.8	922.8	966.6	909	992	979	842.8	3553.1	Cer	30	4	None	None	None	None	None	None	None	None	None	None	None	None	None	None	None	None	None	LCB d15:0	224.237	-0.02	15	0	2492.5	0	2552.7	0	2529.5
Cer 30:4	Cer d17:4/13:0	476.411	H54 C30 O3 N1	2.97	1005.1	978.8	953.2	688.7	599.6	1071	1075.8	927.8	922.8	966.6	909	992	979	842.8	3553.1	Cer	30	4	None	None	None	None	None	None	None	None	None	None	None	None	None	None	None	None	None	LCB d17:4	244.203	-11.54	17	4	0	0	0	0	0
Cer 30:4	Cer d18:2/12:2	476.411	H54 C30 O3 N1	2.97	1005.1	978.8	953.2	688.7	599.6	1071	1075.8	927.8	922.8	966.6	909	992	979	842.8	3553.1	Cer	30	4	None	None	None	None	None	None	None	None	None	None	None	None	None	None	None	None	None	LCB d18:2	262.251	-8.71	18	2	0	0	0	2574	0
Cer 30:4	Cer d18:1/12:3	476.411	H54 C30 O3 N1	2.97	1005.1	978.8	953.2	688.7	599.6	1071	1075.8	927.8	922.8	966.6	909	992	979	842.8	3553.1	Cer	30	4	None	None	None	None	None	None	None	None	None	None	None	None	None	None	None	None	None	LCB d18:1	264.271	8.35	18	1	2748.3	0	0	0	0
Cer 30:5	Cer d11:1/19:4	490.391	H52 C30 O4 N1	3.43	214.5	360.1	216.7	0	344.9	203.4	197.1	455.5	312	315.6	208.3	492.9	275.6	152	253.6	Cer	30	5	None	None	None	None	None	None	None	None	None	None	None	None	None	None	None	None	None	LCB d11:1	166.161	8.92	11	1	0	0	0	2328.7	0
Cer 30:5	Cer d14:0/16:5	490.391	H52 C30 O4 N1	3.43	214.5	360.1	216.7	0	344.9	203.4	197.1	455.5	312	315.6	208.3	492.9	275.6	152	253.6	Cer	30	5	None	None	None	None	None	None	None	None	None	None	None	None	None	None	None	None	None	LCB d14:0	210.218	-18.14	14	0	0	0	2584.5	0	0
Cer 30:5	Cer d15:2/15:3	490.391	H52 C30 O4 N1	3.43	214.5	360.1	216.7	0	344.9	203.4	197.1	455.5	312	315.6	208.3	492.9	275.6	152	253.6	Cer	30	5	None	None	None	None	None	None	None	None	None	None	None	None	None	None	None	None	None	LCB d15:2	220.209	12.38	15	2	0	0	0	0	0
Cer 30:5	Cer d17:4/13:1	490.391	H52 C30 O4 N1	3.43	214.5	360.1	216.7	0	344.9	203.4	197.1	455.5	312	315.6	208.3	492.9	275.6	152	253.6	Cer	30	5	None	None	None	None	None	None	None	None	None	None	None	None	None	None	None	None	None	LCB d17:4	244.208	8.45	17	4	0	0	0	0	0
Cer 30:5	Cer d18:3/12:2	490.391	H52 C30 O4 N1	3.43	214.5	360.1	216.7	0	344.9	203.4	197.1	455.5	312	315.6	208.3	492.9	275.6	152	253.6	Cer	30	5	None	None	None	None	None	None	None	None	None	None	None	None	None	None	None	None	None	LCB d18:3	260.237	0.29	18	3	0	3085	0	0	0
Cer 31:4	Cer d11:1/20:3	490.425	H56 C31 O3 N1	-1.68	105.3	0	0	0	0	0	0	54.2	0	0	0	69.4	0	0	78.3	Cer	31	4	None	None	None	None	None	None	None	None	None	None	None	None	None	None	None	None	None	LCB d11:1	166.161	8.92	11	1	0	0	0	2328.7	0
Cer 31:4	Cer d14:0/17:4	490.425	H56 C31 O3 N1	-1.68	105.3	0	0	0	0	0	0	54.2	0	0	0	69.4	0	0	78.3	Cer	31	4	None	None	None	None	None	None	None	None	None	None	None	None	None	None	None	None	None	LCB d14:0	210.218	-18.14	14	0	0	0	2584.5	0	0
Cer 31:4	Cer d15:2/16:2	490.425	H56 C31 O3 N1	-1.68	105.3	0	0	0	0	0	0	54.2	0	0	0	69.4	0	0	78.3	Cer	31	4	None	None	None	None	None	None	None	None	None	None	None	None	None	None	None	None	None	LCB d15:2	220.209	12.38	15	2	0	0	0	0	0
Cer 31:4	Cer d17:4/14:0	490.425	H56 C31 O3 N1	-1.68	105.3	0	0	0	0	0	0	54.2	0	0	0	69.4	0	0	78.3	Cer	31	4	None	None	None	None	None	None	None	None	None	None	None	None	None	None	None	None	None	LCB d17:4	244.208	8.45	17	4	0	0	0	0	0
Cer 31:4	Cer d18:3/13:1	490.425	H56 C31 O3 N1	-1.68	105.3	0	0	0	0	0	0	54.2	0	0	0	69.4	0	0	78.3	Cer	31	4	None	None	None	None	None	None	None	None	None	None	None	None	None	None	None	None	None	LCB d18:3	260.237	0.29	18	3	0	3085	0	0	0
Cer 31:4	Cer d21:4/10:0	490.425	H56 C31 O3 N1	-1.68	105.3	0	0	0	0	0	0	54.2	0	0	0	69.4	0	0	78.3	Cer	31	4	None	None	None	None	None	None	None	None	None	None	None	None	None	None	None	None	None	LCB d21:4	300.266	-8.3	21	4	0	0	0	0	0
Cer 30:4	Cer d12:0/18:4	492.407	H54 C30 O4 N1	3.67	1124338	804548	796322	784004	928467	1168159	1.15306e+06	830190	791651	813055	783231	1100118	1.18595e+06	1.13991e+06	1.1509e+06	Cer	30	4	None	None	None	None	None	None	None	None	None	None	None	None	None	None	None	None	None	LCB d12:0	182.194	17.91	12	0	0	0	0	0	0
Cer 30:4	Cer d14:2/16:2	492.407	H54 C30 O4 N1	3.67	1124338	804548	796322	784004	928467	1168159	1.15306e+06	830190	791651	813055	783231	1100118	1.18595e+06	1.13991e+06	1.1509e+06	Cer	30	4	None	None	None	None	None	None	None	None	None	None	None	None	None	None	None	None	None	LCB d14:2	206.191	1.4	14	2	0	0	0	0	0
Cer 30:4	Cer d16:4/14:0	492.407	H54 C30 O4 N1	3.67	1124338	804548	796322	784004	928467	1168159	1.15306e+06	830190	791651	813055	783231	1100118	1.18595e+06	1.13991e+06	1.1509e+06	Cer	30	4	None	None	None	None	None	None	None	None	None	None	None	None	None	None	None	None	None	LCB d16:4	230.189	-3.72	16	4	0	0	0	0	0
Cer 30:4	Cer d18:2/12:2	492.407	H54 C30 O4 N1	3.67	1124338	804548	796322	784004	928467	1168159	1.15306e+06	830190	791651	813055	783231	1100118	1.18595e+06	1.13991e+06	1.1509e+06	Cer	30	4	None	None	None	None	None	None	None	None	None	None	None	None	None	None	None	None	None	LCB d18:2	262.255	7	18	2	0	0	0	0	0
Cer 30:4	Cer d18:1/12:3	492.407	H54 C30 O4 N1	3.67	1124338	804548	796322	784004	928467	1168159	1.15306e+06	830190	791651	813055	783231	1100118	1.18595e+06	1.13991e+06	1.1509e+06	Cer	30	4	None	None	None	None	None	None	None	None	None	None	None	None	None	None	None	None	None	LCB d18:1	264.271	8.47	18	1	4711.3	0	0	0	0
Cer 30:4	Cer d19:4/11:0	492.407	H54 C30 O4 N1	3.67	1124338	804548	796322	784004	928467	1168159	1.15306e+06	830190	791651	813055	783231	1100118	1.18595e+06	1.13991e+06	1.1509e+06	Cer	30	4	None	None	None	None	None	None	None	None	None	None	None	None	None	None	None	None	None	LCB d19:4	272.241	15.35	19	4	0	0	0	0	0
Cer 30:4	Cer d19:3/11:1	492.407	H54 C30 O4 N1	3.67	1124338	804548	796322	784004	928467	1168159	1.15306e+06	830190	791651	813055	783231	1100118	1.18595e+06	1.13991e+06	1.1509e+06	Cer	30	4	None	None	None	None	None	None	None	None	None	None	None	None	None	None	None	None	None	LCB d19:3	274.253	1.24	19	3	0	0	0	0	0
Cer 31:5	Cer d12:1/19:4	504.407	H54 C31 O4 N1	3.52	1228.3	4863.6	2848.2	764.7	2254	2091.9	482.4	3846.1	5165.4	1290.1	0	910.5	2091.6	813.6	2293.3	Cer	31	5	None	None	None	None	None	None	None	None	None	None	None	None	None	None	None	None	None	LCB d12:1	180.172	-16.81	12	1	0	0	0	0	0
Cer 31:5	Cer d13:3/18:2	504.407	H54 C31 O4 N1	3.52	1228.3	4863.6	2848.2	764.7	2254	2091.9	482.4	3846.1	5165.4	1290.1	0	910.5	2091.6	813.6	2293.3	Cer	31	5	None	None	None	None	None	None	None	None	None	None	None	None	None	None	None	None	None	LCB d13:3	190.156	-13.49	13	3	0	0	0	4324.7	0
Cer 31:5	Cer d13:1/18:4	504.407	H54 C31 O4 N1	3.52	1228.3	4863.6	2848.2	764.7	2254	2091.9	482.4	3846.1	5165.4	1290.1	0	910.5	2091.6	813.6	2293.3	Cer	31	5	None	None	None	None	None	None	None	None	None	None	None	None	None	None	None	None	None	LCB d13:1	194.187	-17.74	13	1	0	0	0	0	8305.6
Cer 31:5	Cer d13:0/18:5	504.407	H54 C31 O4 N1	3.52	1228.3	4863.6	2848.2	764.7	2254	2091.9	482.4	3846.1	5165.4	1290.1	0	910.5	2091.6	813.6	2293.3	Cer	31	5	None	None	None	None	None	None	None	None	None	None	None	None	None	None	None	None	None	LCB d13:0	196.204	-8.93	13	0	0	0	0	0	0
Cer 31:5	Cer d14:1/17:4	504.407	H54 C31 O4 N1	3.52	1228.3	4863.6	2848.2	764.7	2254	2091.9	482.4	3846.1	5165.4	1290.1	0	910.5	2091.6	813.6	2293.3	Cer	31	5	None	None	None	None	None	None	None	None	None	None	None	None	None	None	None	None	None	LCB d14:1	208.203	-13.72	14	1	0	0	6355.9	0	0
Cer 31:5	Cer d15:2/16:3	504.407	H54 C31 O4 N1	3.52	1228.3	4863.6	2848.2	764.7	2254	2091.9	482.4	3846.1	5165.4	1290.1	0	910.5	2091.6	813.6	2293.3	Cer	31	5	None	None	None	None	None	None	None	None	None	None	None	None	None	None	None	None	None	LCB d15:2	220.207	3.34	15	2	0	13557.9	0	0	0
Cer 31:5	Cer d16:3/15:2	504.407	H54 C31 O4 N1	3.52	1228.3	4863.6	2848.2	764.7	2254	2091.9	482.4	3846.1	5165.4	1290.1	0	910.5	2091.6	813.6	2293.3	Cer	31	5	None	None	None	None	None	None	None	None	None	None	None	None	None	None	None	None	None	LCB d16:3	232.206	1	16	3	0	0	0	0	0
Cer 31:5	Cer d16:1/15:4	504.407	H54 C31 O4 N1	3.52	1228.3	4863.6	2848.2	764.7	2254	2091.9	482.4	3846.1	5165.4	1290.1	0	910.5	2091.6	813.6	2293.3	Cer	31	5	None	None	None	None	None	None	None	None	None	None	None	None	None	None	None	None	None	LCB d16:1	236.242	19.2	16	1	0	0	0	5705.8	0
Cer 31:5	Cer d17:2/14:3	504.407	H54 C31 O4 N1	3.52	1228.3	4863.6	2848.2	764.7	2254	2091.9	482.4	3846.1	5165.4	1290.1	0	910.5	2091.6	813.6	2293.3	Cer	31	5	None	None	None	None	None	None	None	None	None	None	None	None	None	None	None	None	None	LCB d17:2	248.236	-4.27	17	2	3012.6	7816.6	0	0	0
Cer 31:5	Cer d17:1/14:4	504.407	H54 C31 O4 N1	3.52	1228.3	4863.6	2848.2	764.7	2254	2091.9	482.4	3846.1	5165.4	1290.1	0	910.5	2091.6	813.6	2293.3	Cer	31	5	None	None	None	None	None	None	None	None	None	None	None	None	None	None	None	None	None	LCB d17:1	250.258	19.37	17	1	0	0	0	0	0
Cer 31:5	Cer d18:4/13:1	504.407	H54 C31 O4 N1	3.52	1228.3	4863.6	2848.2	764.7	2254	2091.9	482.4	3846.1	5165.4	1290.1	0	910.5	2091.6	813.6	2293.3	Cer	31	5	None	None	None	None	None	None	None	None	None	None	None	None	None	None	None	None	None	LCB d18:4	258.224	10.26	18	4	0	0	0	0	0
Cer 31:5	Cer d19:4/12:1	504.407	H54 C31 O4 N1	3.52	1228.3	4863.6	2848.2	764.7	2254	2091.9	482.4	3846.1	5165.4	1290.1	0	910.5	2091.6	813.6	2293.3	Cer	31	5	None	None	None	None	None	None	None	None	None	None	None	None	None	None	None	None	None	LCB d19:4	272.24	10.44	19	4	0	0	0	2792.5	0
Cer 33:5	Cer d15:2/18:3	516.44	H58 C33 O3 N1	-2.75	0	0	0	0	0	0	0	0	0	0	0	0	94.6	0	0	Cer	33	5	None	None	None	None	None	None	None	None	None	None	None	None	None	None	None	None	None	LCB d15:2	220.208	7.01	15	2	3575.5	0	0	0	0
Cer 32:5	Cer d13:2/19:3	518.422	H56 C32 O4 N1	3.43	0	0	324.1	0	0	0	191.6	0	0	0	81.8	0	0	66.2	0	Cer	32	5	None	None	None	None	None	None	None	None	None	None	None	None	None	None	None	None	None	LCB d13:2	192.177	12.27	13	2	0	0	0	0	0
Cer 32:5	Cer d13:0/19:5	518.422	H56 C32 O4 N1	3.43	0	0	324.1	0	0	0	191.6	0	0	0	81.8	0	0	66.2	0	Cer	32	5	None	None	None	None	None	None	None	None	None	None	None	None	None	None	None	None	None	LCB d13:0	196.207	7.76	13	0	0	0	39312	0	0
Cer 32:5	Cer d14:2/18:3	518.422	H56 C32 O4 N1	3.43	0	0	324.1	0	0	0	191.6	0	0	0	81.8	0	0	66.2	0	Cer	32	5	None	None	None	None	None	None	None	None	None	None	None	None	None	None	None	None	None	LCB d14:2	206.192	6.91	14	2	0	0	27762.8	0	0
Cer 32:5	Cer d16:3/16:2	518.422	H56 C32 O4 N1	3.43	0	0	324.1	0	0	0	191.6	0	0	0	81.8	0	0	66.2	0	Cer	32	5	None	None	None	None	None	None	None	None	None	None	None	None	None	None	None	None	None	LCB d16:3	232.209	12.23	16	3	0	0	0	0	41531.8
Cer 32:5	Cer d17:1/15:4	518.422	H56 C32 O4 N1	3.43	0	0	324.1	0	0	0	191.6	0	0	0	81.8	0	0	66.2	0	Cer	32	5	None	None	None	None	None	None	None	None	None	None	None	None	None	None	None	None	None	LCB d17:1	250.252	-4.74	17	1	0	0	0	0	50728.9
Cer 32:5	Cer d18:2/14:3	518.422	H56 C32 O4 N1	3.43	0	0	324.1	0	0	0	191.6	0	0	0	81.8	0	0	66.2	0	Cer	32	5	None	None	None	None	None	None	None	None	None	None	None	None	None	None	None	None	None	LCB d18:2	262.252	-3.95	18	2	63698	47256.5	0	0	0
Cer 32:5	Cer d19:2/13:3	518.422	H56 C32 O4 N1	3.43	0	0	324.1	0	0	0	191.6	0	0	0	81.8	0	0	66.2	0	Cer	32	5	None	None	None	None	None	None	None	None	None	None	None	None	None	None	None	None	None	LCB d19:2	276.268	-1.01	19	2	0	0	20477.7	65269.1	0
Cer 32:5	Cer d19:1/13:4	518.422	H56 C32 O4 N1	3.43	0	0	324.1	0	0	0	191.6	0	0	0	81.8	0	0	66.2	0	Cer	32	5	None	None	None	None	None	None	None	None	None	None	None	None	None	None	None	None	None	LCB d19:1	278.282	-9.38	19	1	0	0	62881.7	0	0
Cer 33:4	Cer d13:2/20:2	518.455	H60 C33 O3 N1	-3.32	123.7	0	155.5	36.6	35.6	226.3	91.2	68.5	373.4	0	0	0	26.1	0	71.5	Cer	33	4	None	None	None	None	None	None	None	None	None	None	None	None	None	None	None	None	None	LCB d13:2	192.177	12.27	13	2	0	0	0	0	0
Cer 33:4	Cer d13:0/20:4	518.455	H60 C33 O3 N1	-3.32	123.7	0	155.5	36.6	35.6	226.3	91.2	68.5	373.4	0	0	0	26.1	0	71.5	Cer	33	4	None	None	None	None	None	None	None	None	None	None	None	None	None	None	None	None	None	LCB d13:0	196.207	7.76	13	0	0	0	39312	0	0
Cer 33:4	Cer d14:2/19:2	518.455	H60 C33 O3 N1	-3.32	123.7	0	155.5	36.6	35.6	226.3	91.2	68.5	373.4	0	0	0	26.1	0	71.5	Cer	33	4	None	None	None	None	None	None	None	None	None	None	None	None	None	None	None	None	None	LCB d14:2	206.192	6.91	14	2	0	0	27762.8	0	0
Cer 33:4	Cer d16:3/17:1	518.455	H60 C33 O3 N1	-3.32	123.7	0	155.5	36.6	35.6	226.3	91.2	68.5	373.4	0	0	0	26.1	0	71.5	Cer	33	4	None	None	None	None	None	None	None	None	None	None	None	None	None	None	None	None	None	LCB d16:3	232.209	12.23	16	3	0	0	0	0	41531.8
Cer 33:4	Cer d17:1/16:3	518.455	H60 C33 O3 N1	-3.32	123.7	0	155.5	36.6	35.6	226.3	91.2	68.5	373.4	0	0	0	26.1	0	71.5	Cer	33	4	None	None	None	None	None	None	None	None	None	None	None	None	None	None	None	None	None	LCB d17:1	250.252	-4.74	17	1	0	0	0	0	50728.9
Cer 33:4	Cer d18:2/15:2	518.455	H60 C33 O3 N1	-3.32	123.7	0	155.5	36.6	35.6	226.3	91.2	68.5	373.4	0	0	0	26.1	0	71.5	Cer	33	4	None	None	None	None	None	None	None	None	None	None	None	None	None	None	None	None	None	LCB d18:2	262.252	-3.95	18	2	63698	47256.5	0	0	0
Cer 33:4	Cer d19:3/14:1	518.455	H60 C33 O3 N1	-3.32	123.7	0	155.5	36.6	35.6	226.3	91.2	68.5	373.4	0	0	0	26.1	0	71.5	Cer	33	4	None	None	None	None	None	None	None	None	None	None	None	None	None	None	None	None	None	LCB d19:3	274.248	-19.01	19	3	62528.4	0	0	0	0
Cer 33:4	Cer d19:2/14:2	518.455	H60 C33 O3 N1	-3.32	123.7	0	155.5	36.6	35.6	226.3	91.2	68.5	373.4	0	0	0	26.1	0	71.5	Cer	33	4	None	None	None	None	None	None	None	None	None	None	None	None	None	None	None	None	None	LCB d19:2	276.268	-1.01	19	2	0	0	20477.7	65269.1	0
Cer 33:4	Cer d19:1/14:3	518.455	H60 C33 O3 N1	-3.32	123.7	0	155.5	36.6	35.6	226.3	91.2	68.5	373.4	0	0	0	26.1	0	71.5	Cer	33	4	None	None	None	None	None	None	None	None	None	None	None	None	None	None	None	None	None	LCB d19:1	278.282	-9.38	19	1	0	0	62881.7	0	0
Cer 33:4	Cer d20:3/13:1	518.455	H60 C33 O3 N1	-3.32	123.7	0	155.5	36.6	35.6	226.3	91.2	68.5	373.4	0	0	0	26.1	0	71.5	Cer	33	4	None	None	None	None	None	None	None	None	None	None	None	None	None	None	None	None	None	LCB d20:3	288.265	-10.98	20	3	0	0	0	0	54206.7
Cer 33:4	Cer d20:1/13:3	518.455	H60 C33 O3 N1	-3.32	123.7	0	155.5	36.6	35.6	226.3	91.2	68.5	373.4	0	0	0	26.1	0	71.5	Cer	33	4	None	None	None	None	None	None	None	None	None	None	None	None	None	None	None	None	None	LCB d20:1	292.3	-0.1	20	1	0	0	0	0	0
Cer 32:4	Cer d15:0/17:4	520.438	H58 C32 O4 N1	4.33	102787	53260.3	52469.7	51037.5	89089.5	108346	104911	53437.5	49832	52584.1	46923.4	99929.9	104308	100657	103483	Cer	32	4	None	None	None	None	None	None	None	None	None	None	None	None	None	None	None	None	None	LCB d15:0	224.237	-0.45	15	0	0	0	0	0	0
Cer 32:4	Cer d16:1/16:3	520.438	H58 C32 O4 N1	4.33	102787	53260.3	52469.7	51037.5	89089.5	108346	104911	53437.5	49832	52584.1	46923.4	99929.9	104308	100657	103483	Cer	32	4	None	None	None	None	None	None	None	None	None	None	None	None	None	None	None	None	None	LCB d16:1	236.238	4.32	16	1	0	0	0	0	0
Cer 32:4	Cer d17:0/15:4	520.438	H58 C32 O4 N1	4.33	102787	53260.3	52469.7	51037.5	89089.5	108346	104911	53437.5	49832	52584.1	46923.4	99929.9	104308	100657	103483	Cer	32	4	None	None	None	None	None	None	None	None	None	None	None	None	None	None	None	None	None	LCB d17:0	252.27	4.21	17	0	0	0	0	0	0
Cer 32:4	Cer d18:1/14:3	520.438	H58 C32 O4 N1	4.33	102787	53260.3	52469.7	51037.5	89089.5	108346	104911	53437.5	49832	52584.1	46923.4	99929.9	104308	100657	103483	Cer	32	4	None	None	None	None	None	None	None	None	None	None	None	None	None	None	None	None	None	LCB d18:1	264.269	0.85	18	1	0	0	0	0	0
Cer 33:3	Cer d15:0/18:3	520.474	H62 C33 O3 N1	2.17	0	84.9	0	0	0	0	0	0	0	0	0	69.6	0	0	0	Cer	33	3	None	None	None	None	None	None	None	None	None	None	None	None	None	None	None	None	None	LCB d15:0	224.237	-0.45	15	0	0	0	0	0	0
Cer 33:3	Cer d16:1/17:2	520.474	H62 C33 O3 N1	2.17	0	84.9	0	0	0	0	0	0	0	0	0	69.6	0	0	0	Cer	33	3	None	None	None	None	None	None	None	None	None	None	None	None	None	None	None	None	None	LCB d16:1	236.238	4.32	16	1	0	0	0	0	0
Cer 33:3	Cer d17:0/16:3	520.474	H62 C33 O3 N1	2.17	0	84.9	0	0	0	0	0	0	0	0	0	69.6	0	0	0	Cer	33	3	None	None	None	None	None	None	None	None	None	None	None	None	None	None	None	None	None	LCB d17:0	252.27	4.21	17	0	0	0	0	0	0
Cer 33:3	Cer d18:1/15:2	520.474	H62 C33 O3 N1	2.17	0	84.9	0	0	0	0	0	0	0	0	0	69.6	0	0	0	Cer	33	3	None	None	None	None	None	None	None	None	None	None	None	None	None	None	None	None	None	LCB d18:1	264.269	0.85	18	1	0	0	0	0	0
Cer 33:5	Cer d12:2/21:3	532.434	H58 C33 O4 N1	-3.9	0	0	0	0	0	0	75.9	0	0	0	0	0	0	0	0	Cer	33	5	None	None	None	None	None	None	None	None	None	None	None	None	None	None	None	None	None	LCB d12:2	178.156	-16.65	12	2	2812.8	0	3759.6	0	0
Cer 33:5	Cer d13:2/20:3	532.434	H58 C33 O4 N1	-3.9	0	0	0	0	0	0	75.9	0	0	0	0	0	0	0	0	Cer	33	5	None	None	None	None	None	None	None	None	None	None	None	None	None	None	None	None	None	LCB d13:2	192.172	-12.42	13	2	3157.8	0	0	0	0
Cer 33:5	Cer d13:1/20:4	532.434	H58 C33 O4 N1	-3.9	0	0	0	0	0	0	75.9	0	0	0	0	0	0	0	0	Cer	33	5	None	None	None	None	None	None	None	None	None	None	None	None	None	None	None	None	None	LCB d13:1	194.189	-6.06	13	1	0	0	0	0	0
Cer 33:5	Cer d13:0/20:5	532.434	H58 C33 O4 N1	-3.9	0	0	0	0	0	0	75.9	0	0	0	0	0	0	0	0	Cer	33	5	None	None	None	None	None	None	None	None	None	None	None	None	None	None	None	None	None	LCB d13:0	196.21	18.29	13	0	0	0	0	0	0
Cer 33:5	Cer d14:4/19:1	532.434	H58 C33 O4 N1	-3.9	0	0	0	0	0	0	75.9	0	0	0	0	0	0	0	0	Cer	33	5	None	None	None	None	None	None	None	None	None	None	None	None	None	None	None	None	None	LCB d14:4	202.159	-1.76	14	4	0	0	3051.7	0	0
Cer 33:5	Cer d15:4/18:1	532.434	H58 C33 O4 N1	-3.9	0	0	0	0	0	0	75.9	0	0	0	0	0	0	0	0	Cer	33	5	None	None	None	None	None	None	None	None	None	None	None	None	None	None	None	None	None	LCB d15:4	216.175	1.77	15	4	0	0	3764	2570.1	0
Cer 33:5	Cer d15:1/18:4	532.434	H58 C33 O4 N1	-3.9	0	0	0	0	0	0	75.9	0	0	0	0	0	0	0	0	Cer	33	5	None	None	None	None	None	None	None	None	None	None	None	None	None	None	None	None	None	LCB d15:1	222.218	-15.07	15	1	0	0	4106.6	0	0
Cer 33:5	Cer d17:4/16:1	532.434	H58 C33 O4 N1	-3.9	0	0	0	0	0	0	75.9	0	0	0	0	0	0	0	0	Cer	33	5	None	None	None	None	None	None	None	None	None	None	None	None	None	None	None	None	None	LCB d17:4	244.209	12.26	17	4	0	0	0	0	0
Cer 33:5	Cer d17:3/16:2	532.434	H58 C33 O4 N1	-3.9	0	0	0	0	0	0	75.9	0	0	0	0	0	0	0	0	Cer	33	5	None	None	None	None	None	None	None	None	None	None	None	None	None	None	None	None	None	LCB d17:3	246.223	6.88	17	3	0	0	0	2820.1	0
Cer 33:5	Cer d17:2/16:3	532.434	H58 C33 O4 N1	-3.9	0	0	0	0	0	0	75.9	0	0	0	0	0	0	0	0	Cer	33	5	None	None	None	None	None	None	None	None	None	None	None	None	None	None	None	None	None	LCB d17:2	248.233	-18.94	17	2	0	0	0	0	0
Cer 33:5	Cer d18:4/15:1	532.434	H58 C33 O4 N1	-3.9	0	0	0	0	0	0	75.9	0	0	0	0	0	0	0	0	Cer	33	5	None	None	None	None	None	None	None	None	None	None	None	None	None	None	None	None	None	LCB d18:4	258.22	-4.82	18	4	0	0	0	0	3285
Cer 33:5	Cer d18:2/15:3	532.434	H58 C33 O4 N1	-3.9	0	0	0	0	0	0	75.9	0	0	0	0	0	0	0	0	Cer	33	5	None	None	None	None	None	None	None	None	None	None	None	None	None	None	None	None	None	LCB d18:2	262.254	4.77	18	2	9788.8	13925.4	9863.9	5595.5	4965.7
Cer 33:5	Cer d18:1/15:4	532.434	H58 C33 O4 N1	-3.9	0	0	0	0	0	0	75.9	0	0	0	0	0	0	0	0	Cer	33	5	None	None	None	None	None	None	None	None	None	None	None	None	None	None	None	None	None	LCB d18:1	264.269	0.7	18	1	5058.1	5574.8	4336.1	7932	5424.7
Cer 33:5	Cer d19:4/14:1	532.434	H58 C33 O4 N1	-3.9	0	0	0	0	0	0	75.9	0	0	0	0	0	0	0	0	Cer	33	5	None	None	None	None	None	None	None	None	None	None	None	None	None	None	None	None	None	LCB d19:4	272.233	-16.26	19	4	0	0	0	0	2944.6
Cer 33:5	Cer d21:2/12:3	532.434	H58 C33 O4 N1	-3.9	0	0	0	0	0	0	75.9	0	0	0	0	0	0	0	0	Cer	33	5	None	None	None	None	None	None	None	None	None	None	None	None	None	None	None	None	None	LCB d21:2	304.302	5.43	21	2	0	0	0	2920.9	0
Cer 33:5	Cer d23:4/10:1	532.434	H58 C33 O4 N1	-3.9	0	0	0	0	0	0	75.9	0	0	0	0	0	0	0	0	Cer	33	5	None	None	None	None	None	None	None	None	None	None	None	None	None	None	None	None	None	LCB d23:4	328.301	4.09	23	4	4045.8	0	0	0	0
Cer 34:1	Cer d15:0/19:1	538.522	H68 C34 O3 N1	4.05	25042.7	21878.5	16119.8	23408.1	26943.7	22085.2	19675.3	11359.6	27641.9	28826.9	24770.3	33545.7	24728	22653.4	852.9	Cer	34	1	None	None	None	None	None	None	None	None	None	None	None	None	None	None	None	None	None	LCB d15:0	224.238	5.16	15	0	0	0	0	4797.4	0
Cer 34:1	Cer d16:1/18:0	538.522	H68 C34 O3 N1	4.05	25042.7	21878.5	16119.8	23408.1	26943.7	22085.2	19675.3	11359.6	27641.9	28826.9	24770.3	33545.7	24728	22653.4	852.9	Cer	34	1	None	None	None	None	None	None	None	None	None	None	None	None	None	None	None	None	None	LCB d16:1	236.238	3.43	16	1	43576.5	38849.9	0	81002.1	0
Cer 34:1	Cer d17:0/17:1	538.522	H68 C34 O3 N1	4.05	25042.7	21878.5	16119.8	23408.1	26943.7	22085.2	19675.3	11359.6	27641.9	28826.9	24770.3	33545.7	24728	22653.4	852.9	Cer	34	1	None	None	None	None	None	None	None	None	None	None	None	None	None	None	None	None	None	LCB d17:0	252.27	5.19	17	0	127153	98361.5	0	129035	0
Cer 34:1	Cer d18:1/16:0	538.522	H68 C34 O3 N1	4.05	25042.7	21878.5	16119.8	23408.1	26943.7	22085.2	19675.3	11359.6	27641.9	28826.9	24770.3	33545.7	24728	22653.4	852.9	Cer	34	1	None	None	None	None	None	None	None	None	None	None	None	None	None	None	None	None	None	LCB d18:1	264.269	2.58	18	1	1.35814e+06	1.07006e+06	0	1.26201e+06	0
Cer 35:3	Cer d16:1/19:2	548.506	H66 C35 O3 N1	3.38	1567.3	929.2	0	0	0	616.6	903.1	1161.1	0	0	0	722.8	0	0	19858.6	Cer	35	3	None	None	None	None	None	None	None	None	None	None	None	None	None	None	None	None	None	LCB d16:1	236.239	6.22	16	1	0	0	0	3297.6	0
Cer 35:3	Cer d17:0/18:3	548.506	H66 C35 O3 N1	3.38	1567.3	929.2	0	0	0	616.6	903.1	1161.1	0	0	0	722.8	0	0	19858.6	Cer	35	3	None	None	None	None	None	None	None	None	None	None	None	None	None	None	None	None	None	LCB d17:0	252.27	4.86	17	0	1655379	1.16909e+06	751094	989040	610561
Cer 35:3	Cer d18:1/17:2	548.506	H66 C35 O3 N1	3.38	1567.3	929.2	0	0	0	616.6	903.1	1161.1	0	0	0	722.8	0	0	19858.6	Cer	35	3	None	None	None	None	None	None	None	None	None	None	None	None	None	None	None	None	None	LCB d18:1	264.269	3.4	18	1	1.30839e+07	1.04972e+07	5.4023e+06	8.15038e+06	4.42607e+06
Cer 35:3	Cer d20:1/15:2	548.506	H66 C35 O3 N1	3.38	1567.3	929.2	0	0	0	616.6	903.1	1161.1	0	0	0	722.8	0	0	19858.6	Cer	35	3	None	None	None	None	None	None	None	None	None	None	None	None	None	None	None	None	None	LCB d20:1	292.3	-0.09	20	1	0	18265.8	0	8345.2	9529.9
Cer 34:3	Cer d17:0/17:3	550.481	H64 C34 O4 N1	-3.59	0	0	0	0	0	88.9	0	0	0	0	0	0	0	0	0	Cer	34	3	None	None	None	None	None	None	None	None	None	None	None	None	None	None	None	None	None	LCB d17:0	252.269	1.13	17	0	0	0	0	0	-1.4
Cer 34:3	Cer d18:1/16:2	550.481	H64 C34 O4 N1	-3.59	0	0	0	0	0	88.9	0	0	0	0	0	0	0	0	0	Cer	34	3	None	None	None	None	None	None	None	None	None	None	None	None	None	None	None	None	None	LCB d18:1	264.269	2.69	18	1	0	0	0	0	-1.4
Cer 35:5	Cer d10:0/25:5	560.465	H62 C35 O4 N1	-4.99	0	0	0	0	0	0	0	0	0	0	173.8	0	0	0	0	Cer	35	5	None	None	None	None	None	None	None	None	None	None	None	None	None	None	None	None	None	LCB d10:0	154.161	12.59	10	0	0	0	2787.8	0	0
Cer 35:5	Cer d13:3/22:2	560.465	H62 C35 O4 N1	-4.99	0	0	0	0	0	0	0	0	0	0	173.8	0	0	0	0	Cer	35	5	None	None	None	None	None	None	None	None	None	None	None	None	None	None	None	None	None	LCB d13:3	190.157	-10.3	13	3	0	0	0	0	0
Cer 35:5	Cer d13:2/22:3	560.465	H62 C35 O4 N1	-4.99	0	0	0	0	0	0	0	0	0	0	173.8	0	0	0	0	Cer	35	5	None	None	None	None	None	None	None	None	None	None	None	None	None	None	None	None	None	LCB d13:2	192.178	18.72	13	2	0	0	0	0	0
Cer 35:5	Cer d13:0/22:5	560.465	H62 C35 O4 N1	-4.99	0	0	0	0	0	0	0	0	0	0	173.8	0	0	0	0	Cer	35	5	None	None	None	None	None	None	None	None	None	None	None	None	None	None	None	None	None	LCB d13:0	196.209	13.47	13	0	3855.6	0	0	0	0
Cer 35:5	Cer d14:4/21:1	560.465	H62 C35 O4 N1	-4.99	0	0	0	0	0	0	0	0	0	0	173.8	0	0	0	0	Cer	35	5	None	None	None	None	None	None	None	None	None	None	None	None	None	None	None	None	None	LCB d14:4	202.16	3.18	14	4	0	0	0	4145.9	0
Cer 35:5	Cer d14:1/21:4	560.465	H62 C35 O4 N1	-4.99	0	0	0	0	0	0	0	0	0	0	173.8	0	0	0	0	Cer	35	5	None	None	None	None	None	None	None	None	None	None	None	None	None	None	None	None	None	LCB d14:1	208.207	3.49	14	1	0	0	0	0	3382.5
Cer 35:5	Cer d15:1/20:4	560.465	H62 C35 O4 N1	-4.99	0	0	0	0	0	0	0	0	0	0	173.8	0	0	0	0	Cer	35	5	None	None	None	None	None	None	None	None	None	None	None	None	None	None	None	None	None	LCB d15:1	222.222	0.49	15	1	0	0	2907.1	0	0
Cer 35:5	Cer d16:0/19:5	560.465	H62 C35 O4 N1	-4.99	0	0	0	0	0	0	0	0	0	0	173.8	0	0	0	0	Cer	35	5	None	None	None	None	None	None	None	None	None	None	None	None	None	None	None	None	None	LCB d16:0	238.255	6.62	16	0	0	0	0	0	0
Cer 35:5	Cer d17:0/18:5	560.465	H62 C35 O4 N1	-4.99	0	0	0	0	0	0	0	0	0	0	173.8	0	0	0	0	Cer	35	5	None	None	None	None	None	None	None	None	None	None	None	None	None	None	None	None	None	LCB d17:0	252.271	9.35	17	0	0	0	0	0	0
Cer 35:5	Cer d18:4/17:1	560.465	H62 C35 O4 N1	-4.99	0	0	0	0	0	0	0	0	0	0	173.8	0	0	0	0	Cer	35	5	None	None	None	None	None	None	None	None	None	None	None	None	None	None	None	None	None	LCB d18:4	258.222	2.78	18	4	0	3659	0	0	0
Cer 35:5	Cer d18:2/17:3	560.465	H62 C35 O4 N1	-4.99	0	0	0	0	0	0	0	0	0	0	173.8	0	0	0	0	Cer	35	5	None	None	None	None	None	None	None	None	None	None	None	None	None	None	None	None	None	LCB d18:2	262.254	5.05	18	2	20822.7	13166.3	13438.5	14362	5491.4
Cer 35:5	Cer d18:1/17:4	560.465	H62 C35 O4 N1	-4.99	0	0	0	0	0	0	0	0	0	0	173.8	0	0	0	0	Cer	35	5	None	None	None	None	None	None	None	None	None	None	None	None	None	None	None	None	None	LCB d18:1	264.266	-8.29	18	1	0	0	0	3104.5	0
Cer 35:5	Cer d19:2/16:3	560.465	H62 C35 O4 N1	-4.99	0	0	0	0	0	0	0	0	0	0	173.8	0	0	0	0	Cer	35	5	None	None	None	None	None	None	None	None	None	None	None	None	None	None	None	None	None	LCB d19:2	276.27	6.77	19	2	0	0	0	0	0
Cer 35:5	Cer d20:2/15:3	560.465	H62 C35 O4 N1	-4.99	0	0	0	0	0	0	0	0	0	0	173.8	0	0	0	0	Cer	35	5	None	None	None	None	None	None	None	None	None	None	None	None	None	None	None	None	None	LCB d20:2	290.282	-7.27	20	2	0	0	0	0	0
Cer 35:5	Cer d23:4/12:1	560.465	H62 C35 O4 N1	-4.99	0	0	0	0	0	0	0	0	0	0	173.8	0	0	0	0	Cer	35	5	None	None	None	None	None	None	None	None	None	None	None	None	None	None	None	None	None	LCB d23:4	328.296	-12.58	23	4	3667.2	0	3182.4	0	0
Cer 36:4	Cer d10:0/26:4	560.504	H66 C36 O3 N1	-0.01	10998.6	9289.7	6878.7	6754.7	8829.9	7278.2	5404.9	5108.1	11392.8	10656.1	8338.7	10693.1	9794.4	7706.3	3967.6	Cer	36	4	None	None	None	None	None	None	None	None	None	None	None	None	None	None	None	None	None	LCB d10:0	154.161	12.59	10	0	0	0	2787.8	0	0
Cer 36:4	Cer d13:3/23:1	560.504	H66 C36 O3 N1	-0.01	10998.6	9289.7	6878.7	6754.7	8829.9	7278.2	5404.9	5108.1	11392.8	10656.1	8338.7	10693.1	9794.4	7706.3	3967.6	Cer	36	4	None	None	None	None	None	None	None	None	None	None	None	None	None	None	None	None	None	LCB d13:3	190.157	-10.3	13	3	0	0	0	0	0
Cer 36:4	Cer d13:2/23:2	560.504	H66 C36 O3 N1	-0.01	10998.6	9289.7	6878.7	6754.7	8829.9	7278.2	5404.9	5108.1	11392.8	10656.1	8338.7	10693.1	9794.4	7706.3	3967.6	Cer	36	4	None	None	None	None	None	None	None	None	None	None	None	None	None	None	None	None	None	LCB d13:2	192.178	18.72	13	2	0	0	0	0	0
Cer 36:4	Cer d13:0/23:4	560.504	H66 C36 O3 N1	-0.01	10998.6	9289.7	6878.7	6754.7	8829.9	7278.2	5404.9	5108.1	11392.8	10656.1	8338.7	10693.1	9794.4	7706.3	3967.6	Cer	36	4	None	None	None	None	None	None	None	None	None	None	None	None	None	None	None	None	None	LCB d13:0	196.209	13.47	13	0	3855.6	0	0	0	0
Cer 36:4	Cer d14:4/22:0	560.504	H66 C36 O3 N1	-0.01	10998.6	9289.7	6878.7	6754.7	8829.9	7278.2	5404.9	5108.1	11392.8	10656.1	8338.7	10693.1	9794.4	7706.3	3967.6	Cer	36	4	None	None	None	None	None	None	None	None	None	None	None	None	None	None	None	None	None	LCB d14:4	202.16	3.18	14	4	0	0	0	4145.9	0
Cer 36:4	Cer d14:1/22:3	560.504	H66 C36 O3 N1	-0.01	10998.6	9289.7	6878.7	6754.7	8829.9	7278.2	5404.9	5108.1	11392.8	10656.1	8338.7	10693.1	9794.4	7706.3	3967.6	Cer	36	4	None	None	None	None	None	None	None	None	None	None	None	None	None	None	None	None	None	LCB d14:1	208.207	3.49	14	1	0	0	0	0	3382.5
Cer 36:4	Cer d15:1/21:3	560.504	H66 C36 O3 N1	-0.01	10998.6	9289.7	6878.7	6754.7	8829.9	7278.2	5404.9	5108.1	11392.8	10656.1	8338.7	10693.1	9794.4	7706.3	3967.6	Cer	36	4	None	None	None	None	None	None	None	None	None	None	None	None	None	None	None	None	None	LCB d15:1	222.222	0.49	15	1	0	0	2907.1	0	0
Cer 36:4	Cer d16:0/20:4	560.504	H66 C36 O3 N1	-0.01	10998.6	9289.7	6878.7	6754.7	8829.9	7278.2	5404.9	5108.1	11392.8	10656.1	8338.7	10693.1	9794.4	7706.3	3967.6	Cer	36	4	None	None	None	None	None	None	None	None	None	None	None	None	None	None	None	None	None	LCB d16:0	238.255	6.62	16	0	0	0	0	0	0
Cer 36:4	Cer d17:0/19:4	560.504	H66 C36 O3 N1	-0.01	10998.6	9289.7	6878.7	6754.7	8829.9	7278.2	5404.9	5108.1	11392.8	10656.1	8338.7	10693.1	9794.4	7706.3	3967.6	Cer	36	4	None	None	None	None	None	None	None	None	None	None	None	None	None	None	None	None	None	LCB d17:0	252.271	9.35	17	0	0	0	0	0	0
Cer 36:4	Cer d18:4/18:0	560.504	H66 C36 O3 N1	-0.01	10998.6	9289.7	6878.7	6754.7	8829.9	7278.2	5404.9	5108.1	11392.8	10656.1	8338.7	10693.1	9794.4	7706.3	3967.6	Cer	36	4	None	None	None	None	None	None	None	None	None	None	None	None	None	None	None	None	None	LCB d18:4	258.222	2.78	18	4	0	3659	0	0	0
Cer 36:4	Cer d18:2/18:2	560.504	H66 C36 O3 N1	-0.01	10998.6	9289.7	6878.7	6754.7	8829.9	7278.2	5404.9	5108.1	11392.8	10656.1	8338.7	10693.1	9794.4	7706.3	3967.6	Cer	36	4	None	None	None	None	None	None	None	None	None	None	None	None	None	None	None	None	None	LCB d18:2	262.254	5.05	18	2	20822.7	13166.3	13438.5	14362	5491.4
Cer 36:4	Cer d18:1/18:3	560.504	H66 C36 O3 N1	-0.01	10998.6	9289.7	6878.7	6754.7	8829.9	7278.2	5404.9	5108.1	11392.8	10656.1	8338.7	10693.1	9794.4	7706.3	3967.6	Cer	36	4	None	None	None	None	None	None	None	None	None	None	None	None	None	None	None	None	None	LCB d18:1	264.266	-8.29	18	1	0	0	0	3104.5	0
Cer 36:4	Cer d19:3/17:1	560.504	H66 C36 O3 N1	-0.01	10998.6	9289.7	6878.7	6754.7	8829.9	7278.2	5404.9	5108.1	11392.8	10656.1	8338.7	10693.1	9794.4	7706.3	3967.6	Cer	36	4	None	None	None	None	None	None	None	None	None	None	None	None	None	None	None	None	None	LCB d19:3	274.256	12.92	19	3	0	0	0	0	0
Cer 36:4	Cer d19:2/17:2	560.504	H66 C36 O3 N1	-0.01	10998.6	9289.7	6878.7	6754.7	8829.9	7278.2	5404.9	5108.1	11392.8	10656.1	8338.7	10693.1	9794.4	7706.3	3967.6	Cer	36	4	None	None	None	None	None	None	None	None	None	None	None	None	None	None	None	None	None	LCB d19:2	276.27	6.77	19	2	0	0	0	0	0
Cer 36:4	Cer d20:2/16:2	560.504	H66 C36 O3 N1	-0.01	10998.6	9289.7	6878.7	6754.7	8829.9	7278.2	5404.9	5108.1	11392.8	10656.1	8338.7	10693.1	9794.4	7706.3	3967.6	Cer	36	4	None	None	None	None	None	None	None	None	None	None	None	None	None	None	None	None	None	LCB d20:2	290.282	-7.27	20	2	0	0	0	0	0
Cer 36:4	Cer d20:0/16:4	560.504	H66 C36 O3 N1	-0.01	10998.6	9289.7	6878.7	6754.7	8829.9	7278.2	5404.9	5108.1	11392.8	10656.1	8338.7	10693.1	9794.4	7706.3	3967.6	Cer	36	4	None	None	None	None	None	None	None	None	None	None	None	None	None	None	None	None	None	LCB d20:0	294.318	9.14	20	0	3162.6	0	0	0	3305.7
Cer 36:4	Cer d22:2/14:2	560.504	H66 C36 O3 N1	-0.01	10998.6	9289.7	6878.7	6754.7	8829.9	7278.2	5404.9	5108.1	11392.8	10656.1	8338.7	10693.1	9794.4	7706.3	3967.6	Cer	36	4	None	None	None	None	None	None	None	None	None	None	None	None	None	None	None	None	None	LCB d22:2	318.318	7.75	22	2	0	0	0	0	0
Cer 36:4	Cer d22:0/14:4	560.504	H66 C36 O3 N1	-0.01	10998.6	9289.7	6878.7	6754.7	8829.9	7278.2	5404.9	5108.1	11392.8	10656.1	8338.7	10693.1	9794.4	7706.3	3967.6	Cer	36	4	None	None	None	None	None	None	None	None	None	None	None	None	None	None	None	None	None	LCB d22:0	322.351	12.75	22	0	0	0	0	0	0
Cer 36:4	Cer d23:4/13:0	560.504	H66 C36 O3 N1	-0.01	10998.6	9289.7	6878.7	6754.7	8829.9	7278.2	5404.9	5108.1	11392.8	10656.1	8338.7	10693.1	9794.4	7706.3	3967.6	Cer	36	4	None	None	None	None	None	None	None	None	None	None	None	None	None	None	None	None	None	LCB d23:4	328.296	-12.58	23	4	3667.2	0	3182.4	0	0
Cer 36:4	Cer d23:1/13:3	560.504	H66 C36 O3 N1	-0.01	10998.6	9289.7	6878.7	6754.7	8829.9	7278.2	5404.9	5108.1	11392.8	10656.1	8338.7	10693.1	9794.4	7706.3	3967.6	Cer	36	4	None	None	None	None	None	None	None	None	None	None	None	None	None	None	None	None	None	LCB d23:1	334.35	9.03	23	1	0	0	0	0	3321.4
Cer 36:4	Cer d24:4/12:0	560.504	H66 C36 O3 N1	-0.01	10998.6	9289.7	6878.7	6754.7	8829.9	7278.2	5404.9	5108.1	11392.8	10656.1	8338.7	10693.1	9794.4	7706.3	3967.6	Cer	36	4	None	None	None	None	None	None	None	None	None	None	None	None	None	None	None	None	None	LCB d24:4	342.318	7.76	24	4	0	0	0	3348.7	0
Cer 36:4	Cer d25:3/11:1	560.504	H66 C36 O3 N1	-0.01	10998.6	9289.7	6878.7	6754.7	8829.9	7278.2	5404.9	5108.1	11392.8	10656.1	8338.7	10693.1	9794.4	7706.3	3967.6	Cer	36	4	None	None	None	None	None	None	None	None	None	None	None	None	None	None	None	None	None	LCB d25:3	358.343	-9.63	25	3	0	0	0	0	0
Cer 35:3	Cer d17:1/18:2	564.498	H66 C35 O4 N1	-1.69	0	0	0	0	0	0	67.4	0	0	0	0	0	0	0	0	Cer	35	3	None	None	None	None	None	None	None	None	None	None	None	None	None	None	None	None	None	LCB d17:1	250.254	3.89	17	1	320787	283803	347696	317932	200898
Cer 35:3	Cer d17:0/18:3	564.498	H66 C35 O4 N1	-1.69	0	0	0	0	0	0	67.4	0	0	0	0	0	0	0	0	Cer	35	3	None	None	None	None	None	None	None	None	None	None	None	None	None	None	None	None	None	LCB d17:0	252.27	3.77	17	0	6566.2	3815.5	3332.9	4193.2	0
Cer 35:3	Cer d18:2/17:1	564.498	H66 C35 O4 N1	-1.69	0	0	0	0	0	0	67.4	0	0	0	0	0	0	0	0	Cer	35	3	None	None	None	None	None	None	None	None	None	None	None	None	None	None	None	None	None	LCB d18:2	262.254	2.53	18	2	3.55634e+06	3.23772e+06	3.70915e+06	3.53117e+06	2.42856e+06
Cer 35:3	Cer d18:1/17:2	564.498	H66 C35 O4 N1	-1.69	0	0	0	0	0	0	67.4	0	0	0	0	0	0	0	0	Cer	35	3	None	None	None	None	None	None	None	None	None	None	None	None	None	None	None	None	None	LCB d18:1	264.27	4.14	18	1	35256.7	38193	29531.9	30110.9	24543.6
Cer 35:3	Cer d19:0/16:3	564.498	H66 C35 O4 N1	-1.69	0	0	0	0	0	0	67.4	0	0	0	0	0	0	0	0	Cer	35	3	None	None	None	None	None	None	None	None	None	None	None	None	None	None	None	None	None	LCB d19:0	280.298	-6.98	19	0	10746.8	9751.3	0	0	0
Cer 36:2	Cer d17:1/19:1	564.537	H70 C36 O3 N1	3.16	158508	119224	106696	127619	121771	100208	129827	93432	126981	148025	120827	96209.3	102365	148770	27906.5	Cer	36	2	None	None	None	None	None	None	None	None	None	None	None	None	None	None	None	None	None	LCB d17:1	250.254	3.89	17	1	320787	283803	347696	317932	200898
Cer 36:2	Cer d17:0/19:2	564.537	H70 C36 O3 N1	3.16	158508	119224	106696	127619	121771	100208	129827	93432	126981	148025	120827	96209.3	102365	148770	27906.5	Cer	36	2	None	None	None	None	None	None	None	None	None	None	None	None	None	None	None	None	None	LCB d17:0	252.27	3.77	17	0	6566.2	3815.5	3332.9	4193.2	0
Cer 36:2	Cer d18:2/18:0	564.537	H70 C36 O3 N1	3.16	158508	119224	106696	127619	121771	100208	129827	93432	126981	148025	120827	96209.3	102365	148770	27906.5	Cer	36	2	None	None	None	None	None	None	None	None	None	None	None	None	None	None	None	None	None	LCB d18:2	262.254	2.53	18	2	3.55634e+06	3.23772e+06	3.70915e+06	3.53117e+06	2.42856e+06
Cer 36:2	Cer d18:1/18:1	564.537	H70 C36 O3 N1	3.16	158508	119224	106696	127619	121771	100208	129827	93432	126981	148025	120827	96209.3	102365	148770	27906.5	Cer	36	2	None	None	None	None	None	None	None	None	None	None	None	None	None	None	None	None	None	LCB d18:1	264.27	4.14	18	1	35256.7	38193	29531.9	30110.9	24543.6
Cer 36:2	Cer d19:0/17:2	564.537	H70 C36 O3 N1	3.16	158508	119224	106696	127619	121771	100208	129827	93432	126981	148025	120827	96209.3	102365	148770	27906.5	Cer	36	2	None	None	None	None	None	None	None	None	None	None	None	None	None	None	None	None	None	LCB d19:0	280.298	-6.98	19	0	10746.8	9751.3	0	0	0
Cer 35:2	Cer d16:1/19:1	566.516	H68 C35 O4 N1	3.14	1324.6	667.3	336.7	0	276.4	382	631.9	140.5	1600.8	0	274.4	962.4	0	803.3	0	Cer	35	2	None	None	None	None	None	None	None	None	None	None	None	None	None	None	None	None	None	LCB d16:1	236.238	3.3	16	1	9429.8	0	0	0	3255.1
Cer 35:2	Cer d17:0/18:2	566.516	H68 C35 O4 N1	3.14	1324.6	667.3	336.7	0	276.4	382	631.9	140.5	1600.8	0	274.4	962.4	0	803.3	0	Cer	35	2	None	None	None	None	None	None	None	None	None	None	None	None	None	None	None	None	None	LCB d17:0	252.27	4.75	17	0	2.2396e+06	2.18881e+06	1.24347e+06	2.03903e+06	1.04827e+06
Cer 35:2	Cer d18:1/17:1	566.516	H68 C35 O4 N1	3.14	1324.6	667.3	336.7	0	276.4	382	631.9	140.5	1600.8	0	274.4	962.4	0	803.3	0	Cer	35	2	None	None	None	None	None	None	None	None	None	None	None	None	None	None	None	None	None	LCB d18:1	264.269	2.88	18	1	2.40443e+07	22375889	1.21434e+07	2.00398e+07	1.12019e+07
Cer 35:2	Cer d20:1/15:1	566.516	H68 C35 O4 N1	3.14	1324.6	667.3	336.7	0	276.4	382	631.9	140.5	1600.8	0	274.4	962.4	0	803.3	0	Cer	35	2	None	None	None	None	None	None	None	None	None	None	None	None	None	None	None	None	None	LCB d20:1	292.3	1.58	20	1	0	21070	0	24856.9	13558.3
Cer 36:1	Cer d16:1/20:0	566.548	H72 C36 O3 N1	-4.9	0	0	0	289.5	0	0	0	0	0	191.5	1629.4	0	648.3	0	152.2	Cer	36	1	None	None	None	None	None	None	None	None	None	None	None	None	None	None	None	None	None	LCB d16:1	236.238	3.3	16	1	9429.8	0	0	0	3255.1
Cer 36:1	Cer d17:0/19:1	566.548	H72 C36 O3 N1	-4.9	0	0	0	289.5	0	0	0	0	0	191.5	1629.4	0	648.3	0	152.2	Cer	36	1	None	None	None	None	None	None	None	None	None	None	None	None	None	None	None	None	None	LCB d17:0	252.27	4.75	17	0	2.2396e+06	2.18881e+06	1.24347e+06	2.03903e+06	1.04827e+06
Cer 36:1	Cer d18:1/18:0	566.548	H72 C36 O3 N1	-4.9	0	0	0	289.5	0	0	0	0	0	191.5	1629.4	0	648.3	0	152.2	Cer	36	1	None	None	None	None	None	None	None	None	None	None	None	None	None	None	None	None	None	LCB d18:1	264.269	2.88	18	1	2.40443e+07	22375889	1.21434e+07	2.00398e+07	1.12019e+07
Cer 36:1	Cer d20:1/16:0	566.548	H72 C36 O3 N1	-4.9	0	0	0	289.5	0	0	0	0	0	191.5	1629.4	0	648.3	0	152.2	Cer	36	1	None	None	None	None	None	None	None	None	None	None	None	None	None	None	None	None	None	LCB d20:1	292.3	1.58	20	1	0	21070	0	24856.9	13558.3
Cer 36:5	Cer d12:0/24:5	574.484	H64 C36 O4 N1	1.48	85	28.5	35.7	64.1	0	41.6	0	39	79.4	0	37.5	35.1	49.8	28.9	35.3	Cer	36	5	None	None	None	None	None	None	None	None	None	None	None	None	None	None	None	None	None	LCB d12:0	182.193	13.89	12	0	0	0	0	0	0
Cer 36:5	Cer d15:4/21:1	574.484	H64 C36 O4 N1	1.48	85	28.5	35.7	64.1	0	41.6	0	39	79.4	0	37.5	35.1	49.8	28.9	35.3	Cer	36	5	None	None	None	None	None	None	None	None	None	None	None	None	None	None	None	None	None	LCB d15:4	216.173	-8.48	15	4	0	0	0	0	2846.7
Cer 36:5	Cer d15:0/21:5	574.484	H64 C36 O4 N1	1.48	85	28.5	35.7	64.1	0	41.6	0	39	79.4	0	37.5	35.1	49.8	28.9	35.3	Cer	36	5	None	None	None	None	None	None	None	None	None	None	None	None	None	None	None	None	None	LCB d15:0	224.238	3.45	15	0	0	0	0	0	3020.6
Cer 36:5	Cer d16:3/20:2	574.484	H64 C36 O4 N1	1.48	85	28.5	35.7	64.1	0	41.6	0	39	79.4	0	37.5	35.1	49.8	28.9	35.3	Cer	36	5	None	None	None	None	None	None	None	None	None	None	None	None	None	None	None	None	None	LCB d16:3	232.207	3.79	16	3	0	3040	0	0	0
Cer 36:5	Cer d17:2/19:3	574.484	H64 C36 O4 N1	1.48	85	28.5	35.7	64.1	0	41.6	0	39	79.4	0	37.5	35.1	49.8	28.9	35.3	Cer	36	5	None	None	None	None	None	None	None	None	None	None	None	None	None	None	None	None	None	LCB d17:2	248.234	-12.91	17	2	0	0	0	0	0
Cer 36:5	Cer d17:1/19:4	574.484	H64 C36 O4 N1	1.48	85	28.5	35.7	64.1	0	41.6	0	39	79.4	0	37.5	35.1	49.8	28.9	35.3	Cer	36	5	None	None	None	None	None	None	None	None	None	None	None	None	None	None	None	None	None	LCB d17:1	250.254	3.15	17	1	15143.6	11169.8	4811.9	9524.7	4128.1
Cer 36:5	Cer d18:3/18:2	574.484	H64 C36 O4 N1	1.48	85	28.5	35.7	64.1	0	41.6	0	39	79.4	0	37.5	35.1	49.8	28.9	35.3	Cer	36	5	None	None	None	None	None	None	None	None	None	None	None	None	None	None	None	None	None	LCB d18:3	260.239	7.62	18	3	0	0	0	0	0
Cer 36:5	Cer d18:2/18:3	574.484	H64 C36 O4 N1	1.48	85	28.5	35.7	64.1	0	41.6	0	39	79.4	0	37.5	35.1	49.8	28.9	35.3	Cer	36	5	None	None	None	None	None	None	None	None	None	None	None	None	None	None	None	None	None	LCB d18:2	262.254	2.57	18	2	138781	95841.6	51208	87870	50807.6
Cer 36:5	Cer d18:1/18:4	574.484	H64 C36 O4 N1	1.48	85	28.5	35.7	64.1	0	41.6	0	39	79.4	0	37.5	35.1	49.8	28.9	35.3	Cer	36	5	None	None	None	None	None	None	None	None	None	None	None	None	None	None	None	None	None	LCB d18:1	264.27	5.66	18	1	4407.2	4302.1	10384.3	4750.2	8325.1
Cer 36:5	Cer d18:0/18:5	574.484	H64 C36 O4 N1	1.48	85	28.5	35.7	64.1	0	41.6	0	39	79.4	0	37.5	35.1	49.8	28.9	35.3	Cer	36	5	None	None	None	None	None	None	None	None	None	None	None	None	None	None	None	None	None	LCB d18:0	266.282	-7.39	18	0	0	0	0	0	0
Cer 36:5	Cer d19:2/17:3	574.484	H64 C36 O4 N1	1.48	85	28.5	35.7	64.1	0	41.6	0	39	79.4	0	37.5	35.1	49.8	28.9	35.3	Cer	36	5	None	None	None	None	None	None	None	None	None	None	None	None	None	None	None	None	None	LCB d19:2	276.266	-9.68	19	2	0	3299	0	0	0
Cer 36:5	Cer d19:1/17:4	574.484	H64 C36 O4 N1	1.48	85	28.5	35.7	64.1	0	41.6	0	39	79.4	0	37.5	35.1	49.8	28.9	35.3	Cer	36	5	None	None	None	None	None	None	None	None	None	None	None	None	None	None	None	None	None	LCB d19:1	278.284	0.43	19	1	6192.9	5626.7	5455.3	0	4761.7
Cer 36:5	Cer d20:2/16:3	574.484	H64 C36 O4 N1	1.48	85	28.5	35.7	64.1	0	41.6	0	39	79.4	0	37.5	35.1	49.8	28.9	35.3	Cer	36	5	None	None	None	None	None	None	None	None	None	None	None	None	None	None	None	None	None	LCB d20:2	290.285	3.18	20	2	33373.7	26384	25482.1	24800.8	20975.1
Cer 36:5	Cer d22:0/14:5	574.484	H64 C36 O4 N1	1.48	85	28.5	35.7	64.1	0	41.6	0	39	79.4	0	37.5	35.1	49.8	28.9	35.3	Cer	36	5	None	None	None	None	None	None	None	None	None	None	None	None	None	None	None	None	None	LCB d22:0	322.343	-11.06	22	0	0	0	0	0	0
Cer 36:5	Cer d23:2/13:3	574.484	H64 C36 O4 N1	1.48	85	28.5	35.7	64.1	0	41.6	0	39	79.4	0	37.5	35.1	49.8	28.9	35.3	Cer	36	5	None	None	None	None	None	None	None	None	None	None	None	None	None	None	None	None	None	LCB d23:2	332.331	-0.73	23	2	0	0	0	0	0
Cer 37:4	Cer d12:0/25:4	574.517	H68 C37 O3 N1	-4.08	0	0	0	0	0	0	0	0	0	0	0	38.8	0	0	0	Cer	37	4	None	None	None	None	None	None	None	None	None	None	None	None	None	None	None	None	None	LCB d12:0	182.193	13.89	12	0	0	0	0	0	0
Cer 37:4	Cer d15:4/22:0	574.517	H68 C37 O3 N1	-4.08	0	0	0	0	0	0	0	0	0	0	0	38.8	0	0	0	Cer	37	4	None	None	None	None	None	None	None	None	None	None	None	None	None	None	None	None	None	LCB d15:4	216.173	-8.48	15	4	0	0	0	0	2846.7
Cer 37:4	Cer d15:0/22:4	574.517	H68 C37 O3 N1	-4.08	0	0	0	0	0	0	0	0	0	0	0	38.8	0	0	0	Cer	37	4	None	None	None	None	None	None	None	None	None	None	None	None	None	None	None	None	None	LCB d15:0	224.238	3.45	15	0	0	0	0	0	3020.6
Cer 37:4	Cer d16:3/21:1	574.517	H68 C37 O3 N1	-4.08	0	0	0	0	0	0	0	0	0	0	0	38.8	0	0	0	Cer	37	4	None	None	None	None	None	None	None	None	None	None	None	None	None	None	None	None	None	LCB d16:3	232.207	3.79	16	3	0	3040	0	0	0
Cer 37:4	Cer d17:2/20:2	574.517	H68 C37 O3 N1	-4.08	0	0	0	0	0	0	0	0	0	0	0	38.8	0	0	0	Cer	37	4	None	None	None	None	None	None	None	None	None	None	None	None	None	None	None	None	None	LCB d17:2	248.234	-12.91	17	2	0	0	0	0	0
Cer 37:4	Cer d17:1/20:3	574.517	H68 C37 O3 N1	-4.08	0	0	0	0	0	0	0	0	0	0	0	38.8	0	0	0	Cer	37	4	None	None	None	None	None	None	None	None	None	None	None	None	None	None	None	None	None	LCB d17:1	250.254	3.15	17	1	15143.6	11169.8	4811.9	9524.7	4128.1
Cer 37:4	Cer d18:3/19:1	574.517	H68 C37 O3 N1	-4.08	0	0	0	0	0	0	0	0	0	0	0	38.8	0	0	0	Cer	37	4	None	None	None	None	None	None	None	None	None	None	None	None	None	None	None	None	None	LCB d18:3	260.239	7.62	18	3	0	0	0	0	0
Cer 37:4	Cer d18:2/19:2	574.517	H68 C37 O3 N1	-4.08	0	0	0	0	0	0	0	0	0	0	0	38.8	0	0	0	Cer	37	4	None	None	None	None	None	None	None	None	None	None	None	None	None	None	None	None	None	LCB d18:2	262.254	2.57	18	2	138781	95841.6	51208	87870	50807.6
Cer 37:4	Cer d18:1/19:3	574.517	H68 C37 O3 N1	-4.08	0	0	0	0	0	0	0	0	0	0	0	38.8	0	0	0	Cer	37	4	None	None	None	None	None	None	None	None	None	None	None	None	None	None	None	None	None	LCB d18:1	264.27	5.66	18	1	4407.2	4302.1	10384.3	4750.2	8325.1
Cer 37:4	Cer d18:0/19:4	574.517	H68 C37 O3 N1	-4.08	0	0	0	0	0	0	0	0	0	0	0	38.8	0	0	0	Cer	37	4	None	None	None	None	None	None	None	None	None	None	None	None	None	None	None	None	None	LCB d18:0	266.282	-7.39	18	0	0	0	0	0	0
Cer 37:4	Cer d19:2/18:2	574.517	H68 C37 O3 N1	-4.08	0	0	0	0	0	0	0	0	0	0	0	38.8	0	0	0	Cer	37	4	None	None	None	None	None	None	None	None	None	None	None	None	None	None	None	None	None	LCB d19:2	276.266	-9.68	19	2	0	3299	0	0	0
Cer 37:4	Cer d19:1/18:3	574.517	H68 C37 O3 N1	-4.08	0	0	0	0	0	0	0	0	0	0	0	38.8	0	0	0	Cer	37	4	None	None	None	None	None	None	None	None	None	None	None	None	None	None	None	None	None	LCB d19:1	278.284	0.43	19	1	6192.9	5626.7	5455.3	0	4761.7
Cer 37:4	Cer d20:2/17:2	574.517	H68 C37 O3 N1	-4.08	0	0	0	0	0	0	0	0	0	0	0	38.8	0	0	0	Cer	37	4	None	None	None	None	None	None	None	None	None	None	None	None	None	None	None	None	None	LCB d20:2	290.285	3.18	20	2	33373.7	26384	25482.1	24800.8	20975.1
Cer 37:4	Cer d22:0/15:4	574.517	H68 C37 O3 N1	-4.08	0	0	0	0	0	0	0	0	0	0	0	38.8	0	0	0	Cer	37	4	None	None	None	None	None	None	None	None	None	None	None	None	None	None	None	None	None	LCB d22:0	322.343	-11.06	22	0	0	0	0	0	0
Cer 37:4	Cer d23:2/14:2	574.517	H68 C37 O3 N1	-4.08	0	0	0	0	0	0	0	0	0	0	0	38.8	0	0	0	Cer	37	4	None	None	None	None	None	None	None	None	None	None	None	None	None	None	None	None	None	LCB d23:2	332.331	-0.73	23	2	0	0	0	0	0
Cer 37:4	Cer d25:1/12:3	574.517	H68 C37 O3 N1	-4.08	0	0	0	0	0	0	0	0	0	0	0	38.8	0	0	0	Cer	37	4	None	None	None	None	None	None	None	None	None	None	None	None	None	None	None	None	None	LCB d25:1	362.376	-5.45	25	1	0	0	0	0	0
Cer 36:4	Cer d10:0/26:4	576.501	H66 C36 O4 N1	4.23	1632.3	2770	4645.4	5191.9	9945.8	651.1	1164.6	2018.8	2909.4	5355.1	2154.2	710.2	824.7	1137.1	3172.9	Cer	36	4	None	None	None	None	None	None	None	None	None	None	None	None	None	None	None	None	None	LCB d10:0	154.16	5.69	10	0	3008	0	0	0	0
Cer 36:4	Cer d11:1/25:3	576.501	H66 C36 O4 N1	4.23	1632.3	2770	4645.4	5191.9	9945.8	651.1	1164.6	2018.8	2909.4	5355.1	2154.2	710.2	824.7	1137.1	3172.9	Cer	36	4	None	None	None	None	None	None	None	None	None	None	None	None	None	None	None	None	None	LCB d11:1	166.16	6.23	11	1	0	2798.1	0	0	0
Cer 36:4	Cer d11:0/25:4	576.501	H66 C36 O4 N1	4.23	1632.3	2770	4645.4	5191.9	9945.8	651.1	1164.6	2018.8	2909.4	5355.1	2154.2	710.2	824.7	1137.1	3172.9	Cer	36	4	None	None	None	None	None	None	None	None	None	None	None	None	None	None	None	None	None	LCB d11:0	168.172	-16.5	11	0	0	0	2714.9	0	2958.9
Cer 36:4	Cer d12:2/24:2	576.501	H66 C36 O4 N1	4.23	1632.3	2770	4645.4	5191.9	9945.8	651.1	1164.6	2018.8	2909.4	5355.1	2154.2	710.2	824.7	1137.1	3172.9	Cer	36	4	None	None	None	None	None	None	None	None	None	None	None	None	None	None	None	None	None	LCB d12:2	178.157	-11.12	12	2	0	0	0	0	0
Cer 36:4	Cer d13:2/23:2	576.501	H66 C36 O4 N1	4.23	1632.3	2770	4645.4	5191.9	9945.8	651.1	1164.6	2018.8	2909.4	5355.1	2154.2	710.2	824.7	1137.1	3172.9	Cer	36	4	None	None	None	None	None	None	None	None	None	None	None	None	None	None	None	None	None	LCB d13:2	192.172	-16.51	13	2	0	0	0	0	0
Cer 36:4	Cer d14:4/22:0	576.501	H66 C36 O4 N1	4.23	1632.3	2770	4645.4	5191.9	9945.8	651.1	1164.6	2018.8	2909.4	5355.1	2154.2	710.2	824.7	1137.1	3172.9	Cer	36	4	None	None	None	None	None	None	None	None	None	None	None	None	None	None	None	None	None	LCB d14:4	202.162	12.47	14	4	0	0	0	0	0
Cer 36:4	Cer d15:1/21:3	576.501	H66 C36 O4 N1	4.23	1632.3	2770	4645.4	5191.9	9945.8	651.1	1164.6	2018.8	2909.4	5355.1	2154.2	710.2	824.7	1137.1	3172.9	Cer	36	4	None	None	None	None	None	None	None	None	None	None	None	None	None	None	None	None	None	LCB d15:1	222.218	-17.13	15	1	3171.8	0	0	0	0
Cer 36:4	Cer d16:3/20:1	576.501	H66 C36 O4 N1	4.23	1632.3	2770	4645.4	5191.9	9945.8	651.1	1164.6	2018.8	2909.4	5355.1	2154.2	710.2	824.7	1137.1	3172.9	Cer	36	4	None	None	None	None	None	None	None	None	None	None	None	None	None	None	None	None	None	LCB d16:3	232.205	-4.71	16	3	0	0	3121	2942.1	0
Cer 36:4	Cer d16:2/20:2	576.501	H66 C36 O4 N1	4.23	1632.3	2770	4645.4	5191.9	9945.8	651.1	1164.6	2018.8	2909.4	5355.1	2154.2	710.2	824.7	1137.1	3172.9	Cer	36	4	None	None	None	None	None	None	None	None	None	None	None	None	None	None	None	None	None	LCB d16:2	234.219	-10.32	16	2	0	0	0	0	0
Cer 36:4	Cer d17:4/19:0	576.501	H66 C36 O4 N1	4.23	1632.3	2770	4645.4	5191.9	9945.8	651.1	1164.6	2018.8	2909.4	5355.1	2154.2	710.2	824.7	1137.1	3172.9	Cer	36	4	None	None	None	None	None	None	None	None	None	None	None	None	None	None	None	None	None	LCB d17:4	244.207	3.23	17	4	0	0	3180	3255.3	0
Cer 36:4	Cer d17:3/19:1	576.501	H66 C36 O4 N1	4.23	1632.3	2770	4645.4	5191.9	9945.8	651.1	1164.6	2018.8	2909.4	5355.1	2154.2	710.2	824.7	1137.1	3172.9	Cer	36	4	None	None	None	None	None	None	None	None	None	None	None	None	None	None	None	None	None	LCB d17:3	246.226	19.17	17	3	0	0	0	3189.8	0
Cer 36:4	Cer d17:2/19:2	576.501	H66 C36 O4 N1	4.23	1632.3	2770	4645.4	5191.9	9945.8	651.1	1164.6	2018.8	2909.4	5355.1	2154.2	710.2	824.7	1137.1	3172.9	Cer	36	4	None	None	None	None	None	None	None	None	None	None	None	None	None	None	None	None	None	LCB d17:2	248.24	10.02	17	2	0	0	0	2939.9	0
Cer 36:4	Cer d17:1/19:3	576.501	H66 C36 O4 N1	4.23	1632.3	2770	4645.4	5191.9	9945.8	651.1	1164.6	2018.8	2909.4	5355.1	2154.2	710.2	824.7	1137.1	3172.9	Cer	36	4	None	None	None	None	None	None	None	None	None	None	None	None	None	None	None	None	None	LCB d17:1	250.258	18.91	17	1	0	0	0	2559	0
Cer 36:4	Cer d17:0/19:4	576.501	H66 C36 O4 N1	4.23	1632.3	2770	4645.4	5191.9	9945.8	651.1	1164.6	2018.8	2909.4	5355.1	2154.2	710.2	824.7	1137.1	3172.9	Cer	36	4	None	None	None	None	None	None	None	None	None	None	None	None	None	None	None	None	None	LCB d17:0	252.27	6.54	17	0	38480.6	27567.8	24197.7	37405	21344.3
Cer 36:4	Cer d18:2/18:2	576.501	H66 C36 O4 N1	4.23	1632.3	2770	4645.4	5191.9	9945.8	651.1	1164.6	2018.8	2909.4	5355.1	2154.2	710.2	824.7	1137.1	3172.9	Cer	36	4	None	None	None	None	None	None	None	None	None	None	None	None	None	None	None	None	None	LCB d18:2	262.254	4.4	18	2	-1.4	0	0	0	0
Cer 36:4	Cer d18:1/18:3	576.501	H66 C36 O4 N1	4.23	1632.3	2770	4645.4	5191.9	9945.8	651.1	1164.6	2018.8	2909.4	5355.1	2154.2	710.2	824.7	1137.1	3172.9	Cer	36	4	None	None	None	None	None	None	None	None	None	None	None	None	None	None	None	None	None	LCB d18:1	264.269	2.72	18	1	208114	101851	99975.9	149802	86570.5
Cer 36:4	Cer d19:0/17:4	576.501	H66 C36 O4 N1	4.23	1632.3	2770	4645.4	5191.9	9945.8	651.1	1164.6	2018.8	2909.4	5355.1	2154.2	710.2	824.7	1137.1	3172.9	Cer	36	4	None	None	None	None	None	None	None	None	None	None	None	None	None	None	None	None	None	LCB d19:0	280.301	3.7	19	0	81127.1	74856.3	47706.7	81296.2	44956.1
Cer 36:4	Cer d20:1/16:3	576.501	H66 C36 O4 N1	4.23	1632.3	2770	4645.4	5191.9	9945.8	651.1	1164.6	2018.8	2909.4	5355.1	2154.2	710.2	824.7	1137.1	3172.9	Cer	36	4	None	None	None	None	None	None	None	None	None	None	None	None	None	None	None	None	None	LCB d20:1	292.3	1.38	20	1	484290	484080	317516	529717	340766
Cer 36:4	Cer d22:4/14:0	576.501	H66 C36 O4 N1	4.23	1632.3	2770	4645.4	5191.9	9945.8	651.1	1164.6	2018.8	2909.4	5355.1	2154.2	710.2	824.7	1137.1	3172.9	Cer	36	4	None	None	None	None	None	None	None	None	None	None	None	None	None	None	None	None	None	LCB d22:4	314.286	6.33	22	4	0	0	0	0	-1.4
Cer 36:4	Cer d22:3/14:1	576.501	H66 C36 O4 N1	4.23	1632.3	2770	4645.4	5191.9	9945.8	651.1	1164.6	2018.8	2909.4	5355.1	2154.2	710.2	824.7	1137.1	3172.9	Cer	36	4	None	None	None	None	None	None	None	None	None	None	None	None	None	None	None	None	None	LCB d22:3	316.298	-5.85	22	3	0	0	3138	0	0
Cer 36:4	Cer d23:0/13:4	576.501	H66 C36 O4 N1	4.23	1632.3	2770	4645.4	5191.9	9945.8	651.1	1164.6	2018.8	2909.4	5355.1	2154.2	710.2	824.7	1137.1	3172.9	Cer	36	4	None	None	None	None	None	None	None	None	None	None	None	None	None	None	None	None	None	LCB d23:0	336.366	10.2	23	0	0	0	0	0	0
Cer 36:4	Cer d25:2/11:2	576.501	H66 C36 O4 N1	4.23	1632.3	2770	4645.4	5191.9	9945.8	651.1	1164.6	2018.8	2909.4	5355.1	2154.2	710.2	824.7	1137.1	3172.9	Cer	36	4	None	None	None	None	None	None	None	None	None	None	None	None	None	None	None	None	None	LCB d25:2	360.367	13.92	25	2	0	0	3279.9	0	0
Cer 37:3	Cer d10:0/27:3	576.533	H70 C37 O3 N1	-3.57	0	0	0	0	87.3	0	0	0	0	0	49.6	0	0	18.8	77.3	Cer	37	3	None	None	None	None	None	None	None	None	None	None	None	None	None	None	None	None	None	LCB d10:0	154.16	5.69	10	0	3008	0	0	0	0
Cer 37:3	Cer d11:1/26:2	576.533	H70 C37 O3 N1	-3.57	0	0	0	0	87.3	0	0	0	0	0	49.6	0	0	18.8	77.3	Cer	37	3	None	None	None	None	None	None	None	None	None	None	None	None	None	None	None	None	None	LCB d11:1	166.16	6.23	11	1	0	2798.1	0	0	0
Cer 37:3	Cer d11:0/26:3	576.533	H70 C37 O3 N1	-3.57	0	0	0	0	87.3	0	0	0	0	0	49.6	0	0	18.8	77.3	Cer	37	3	None	None	None	None	None	None	None	None	None	None	None	None	None	None	None	None	None	LCB d11:0	168.172	-16.5	11	0	0	0	2714.9	0	2958.9
Cer 37:3	Cer d12:2/25:1	576.533	H70 C37 O3 N1	-3.57	0	0	0	0	87.3	0	0	0	0	0	49.6	0	0	18.8	77.3	Cer	37	3	None	None	None	None	None	None	None	None	None	None	None	None	None	None	None	None	None	LCB d12:2	178.157	-11.12	12	2	0	0	0	0	0
Cer 37:3	Cer d13:2/24:1	576.533	H70 C37 O3 N1	-3.57	0	0	0	0	87.3	0	0	0	0	0	49.6	0	0	18.8	77.3	Cer	37	3	None	None	None	None	None	None	None	None	None	None	None	None	None	None	None	None	None	LCB d13:2	192.172	-16.51	13	2	0	0	0	0	0
Cer 37:3	Cer d15:1/22:2	576.533	H70 C37 O3 N1	-3.57	0	0	0	0	87.3	0	0	0	0	0	49.6	0	0	18.8	77.3	Cer	37	3	None	None	None	None	None	None	None	None	None	None	None	None	None	None	None	None	None	LCB d15:1	222.218	-17.13	15	1	3171.8	0	0	0	0
Cer 37:3	Cer d16:3/21:0	576.533	H70 C37 O3 N1	-3.57	0	0	0	0	87.3	0	0	0	0	0	49.6	0	0	18.8	77.3	Cer	37	3	None	None	None	None	None	None	None	None	None	None	None	None	None	None	None	None	None	LCB d16:3	232.205	-4.71	16	3	0	0	3121	2942.1	0
Cer 37:3	Cer d16:2/21:1	576.533	H70 C37 O3 N1	-3.57	0	0	0	0	87.3	0	0	0	0	0	49.6	0	0	18.8	77.3	Cer	37	3	None	None	None	None	None	None	None	None	None	None	None	None	None	None	None	None	None	LCB d16:2	234.219	-10.32	16	2	0	0	0	0	0
Cer 37:3	Cer d17:2/20:1	576.533	H70 C37 O3 N1	-3.57	0	0	0	0	87.3	0	0	0	0	0	49.6	0	0	18.8	77.3	Cer	37	3	None	None	None	None	None	None	None	None	None	None	None	None	None	None	None	None	None	LCB d17:2	248.24	10.02	17	2	0	0	0	2939.9	0
Cer 37:3	Cer d17:0/20:3	576.533	H70 C37 O3 N1	-3.57	0	0	0	0	87.3	0	0	0	0	0	49.6	0	0	18.8	77.3	Cer	37	3	None	None	None	None	None	None	None	None	None	None	None	None	None	None	None	None	None	LCB d17:0	252.27	6.54	17	0	38480.6	27567.8	24197.7	37405	21344.3
Cer 37:3	Cer d18:2/19:1	576.533	H70 C37 O3 N1	-3.57	0	0	0	0	87.3	0	0	0	0	0	49.6	0	0	18.8	77.3	Cer	37	3	None	None	None	None	None	None	None	None	None	None	None	None	None	None	None	None	None	LCB d18:2	262.254	4.4	18	2	-1.4	0	0	0	0
Cer 37:3	Cer d18:1/19:2	576.533	H70 C37 O3 N1	-3.57	0	0	0	0	87.3	0	0	0	0	0	49.6	0	0	18.8	77.3	Cer	37	3	None	None	None	None	None	None	None	None	None	None	None	None	None	None	None	None	None	LCB d18:1	264.269	2.72	18	1	208114	101851	99975.9	149802	86570.5
Cer 37:3	Cer d19:0/18:3	576.533	H70 C37 O3 N1	-3.57	0	0	0	0	87.3	0	0	0	0	0	49.6	0	0	18.8	77.3	Cer	37	3	None	None	None	None	None	None	None	None	None	None	None	None	None	None	None	None	None	LCB d19:0	280.301	3.7	19	0	81127.1	74856.3	47706.7	81296.2	44956.1
Cer 37:3	Cer d20:1/17:2	576.533	H70 C37 O3 N1	-3.57	0	0	0	0	87.3	0	0	0	0	0	49.6	0	0	18.8	77.3	Cer	37	3	None	None	None	None	None	None	None	None	None	None	None	None	None	None	None	None	None	LCB d20:1	292.3	1.38	20	1	484290	484080	317516	529717	340766
Cer 37:3	Cer d21:1/16:2	576.533	H70 C37 O3 N1	-3.57	0	0	0	0	87.3	0	0	0	0	0	49.6	0	0	18.8	77.3	Cer	37	3	None	None	None	None	None	None	None	None	None	None	None	None	None	None	None	None	None	LCB d21:1	306.312	-10.08	21	1	0	0	0	0	2582.7
Cer 37:3	Cer d21:0/16:3	576.533	H70 C37 O3 N1	-3.57	0	0	0	0	87.3	0	0	0	0	0	49.6	0	0	18.8	77.3	Cer	37	3	None	None	None	None	None	None	None	None	None	None	None	None	None	None	None	None	None	LCB d21:0	308.328	-10.78	21	0	0	0	0	0	0
Cer 37:3	Cer d22:3/15:0	576.533	H70 C37 O3 N1	-3.57	0	0	0	0	87.3	0	0	0	0	0	49.6	0	0	18.8	77.3	Cer	37	3	None	None	None	None	None	None	None	None	None	None	None	None	None	None	None	None	None	LCB d22:3	316.298	-5.85	22	3	0	0	3138	0	0
Cer 37:3	Cer d24:1/13:2	576.533	H70 C37 O3 N1	-3.57	0	0	0	0	87.3	0	0	0	0	0	49.6	0	0	18.8	77.3	Cer	37	3	None	None	None	None	None	None	None	None	None	None	None	None	None	None	None	None	None	LCB d24:1	348.356	-18.71	24	1	0	0	0	0	0
Cer 37:3	Cer d27:2/10:1	576.533	H70 C37 O3 N1	-3.57	0	0	0	0	87.3	0	0	0	0	0	49.6	0	0	18.8	77.3	Cer	37	3	None	None	None	None	None	None	None	None	None	None	None	None	None	None	None	None	None	LCB d27:2	388.391	-6.46	27	2	0	0	0	0	0
Cer 37:5	Cer d10:0/27:5	588.498	H66 C37 O4 N1	-1.88	0	0	21.1	0	0	15.9	0	116.8	0	0	0	0	0	99.2	17.8	Cer	37	5	None	None	None	None	None	None	None	None	None	None	None	None	None	None	None	None	None	LCB d10:0	154.157	-14.02	10	0	0	0	0	0	0
Cer 37:5	Cer d12:1/25:4	588.498	H66 C37 O4 N1	-1.88	0	0	21.1	0	0	15.9	0	116.8	0	0	0	0	0	99.2	17.8	Cer	37	5	None	None	None	None	None	None	None	None	None	None	None	None	None	None	None	None	None	LCB d12:1	180.178	18.69	12	1	2970.9	0	3353.8	0	3139.1
Cer 37:5	Cer d12:0/25:5	588.498	H66 C37 O4 N1	-1.88	0	0	21.1	0	0	15.9	0	116.8	0	0	0	0	0	99.2	17.8	Cer	37	5	None	None	None	None	None	None	None	None	None	None	None	None	None	None	None	None	None	LCB d12:0	182.193	12.5	12	0	0	0	0	0	3394.6
Cer 37:5	Cer d13:3/24:2	588.498	H66 C37 O4 N1	-1.88	0	0	21.1	0	0	15.9	0	116.8	0	0	0	0	0	99.2	17.8	Cer	37	5	None	None	None	None	None	None	None	None	None	None	None	None	None	None	None	None	None	LCB d13:3	190.158	-2.77	13	3	0	0	0	0	0
Cer 37:5	Cer d13:1/24:4	588.498	H66 C37 O4 N1	-1.88	0	0	21.1	0	0	15.9	0	116.8	0	0	0	0	0	99.2	17.8	Cer	37	5	None	None	None	None	None	None	None	None	None	None	None	None	None	None	None	None	None	LCB d13:1	194.194	19.9	13	1	0	0	2944.7	3465	0
Cer 37:5	Cer d14:4/23:1	588.498	H66 C37 O4 N1	-1.88	0	0	21.1	0	0	15.9	0	116.8	0	0	0	0	0	99.2	17.8	Cer	37	5	None	None	None	None	None	None	None	None	None	None	None	None	None	None	None	None	None	LCB d14:4	202.158	-7.11	14	4	3112.7	0	0	0	3140.1
Cer 37:5	Cer d14:0/23:5	588.498	H66 C37 O4 N1	-1.88	0	0	21.1	0	0	15.9	0	116.8	0	0	0	0	0	99.2	17.8	Cer	37	5	None	None	None	None	None	None	None	None	None	None	None	None	None	None	None	None	None	LCB d14:0	210.218	-18.25	14	0	0	0	0	3476.4	3020.1
Cer 37:5	Cer d16:2/21:3	588.498	H66 C37 O4 N1	-1.88	0	0	21.1	0	0	15.9	0	116.8	0	0	0	0	0	99.2	17.8	Cer	37	5	None	None	None	None	None	None	None	None	None	None	None	None	None	None	None	None	None	LCB d16:2	234.223	4.21	16	2	0	0	0	0	0
Cer 37:5	Cer d17:1/20:4	588.498	H66 C37 O4 N1	-1.88	0	0	21.1	0	0	15.9	0	116.8	0	0	0	0	0	99.2	17.8	Cer	37	5	None	None	None	None	None	None	None	None	None	None	None	None	None	None	None	None	None	LCB d17:1	250.253	0.2	17	1	0	3627.1	0	3604.5	0
Cer 37:5	Cer d18:3/19:2	588.498	H66 C37 O4 N1	-1.88	0	0	21.1	0	0	15.9	0	116.8	0	0	0	0	0	99.2	17.8	Cer	37	5	None	None	None	None	None	None	None	None	None	None	None	None	None	None	None	None	None	LCB d18:3	260.235	-7.58	18	3	0	0	0	0	0
Cer 37:5	Cer d18:2/19:3	588.498	H66 C37 O4 N1	-1.88	0	0	21.1	0	0	15.9	0	116.8	0	0	0	0	0	99.2	17.8	Cer	37	5	None	None	None	None	None	None	None	None	None	None	None	None	None	None	None	None	None	LCB d18:2	262.254	2.83	18	2	17004.3	21189.8	11714.8	12436.9	13186.6
Cer 37:5	Cer d18:1/19:4	588.498	H66 C37 O4 N1	-1.88	0	0	21.1	0	0	15.9	0	116.8	0	0	0	0	0	99.2	17.8	Cer	37	5	None	None	None	None	None	None	None	None	None	None	None	None	None	None	None	None	None	LCB d18:1	264.269	1.08	18	1	0	0	4493.1	0	3763.2
Cer 37:5	Cer d18:0/19:5	588.498	H66 C37 O4 N1	-1.88	0	0	21.1	0	0	15.9	0	116.8	0	0	0	0	0	99.2	17.8	Cer	37	5	None	None	None	None	None	None	None	None	None	None	None	None	None	None	None	None	None	LCB d18:0	266.287	11.14	18	0	3539.1	0	0	0	0
Cer 37:5	Cer d19:3/18:2	588.498	H66 C37 O4 N1	-1.88	0	0	21.1	0	0	15.9	0	116.8	0	0	0	0	0	99.2	17.8	Cer	37	5	None	None	None	None	None	None	None	None	None	None	None	None	None	None	None	None	None	LCB d19:3	274.248	-18.79	19	3	0	0	0	0	3479.5
Cer 37:5	Cer d20:0/17:5	588.498	H66 C37 O4 N1	-1.88	0	0	21.1	0	0	15.9	0	116.8	0	0	0	0	0	99.2	17.8	Cer	37	5	None	None	None	None	None	None	None	None	None	None	None	None	None	None	None	None	None	LCB d20:0	294.318	9.66	20	0	0	0	3552	0	0
Cer 37:5	Cer d21:4/16:1	588.498	H66 C37 O4 N1	-1.88	0	0	21.1	0	0	15.9	0	116.8	0	0	0	0	0	99.2	17.8	Cer	37	5	None	None	None	None	None	None	None	None	None	None	None	None	None	None	None	None	None	LCB d21:4	300.268	-1.19	21	4	3232.5	0	0	0	0
Cer 37:5	Cer d21:2/16:3	588.498	H66 C37 O4 N1	-1.88	0	0	21.1	0	0	15.9	0	116.8	0	0	0	0	0	99.2	17.8	Cer	37	5	None	None	None	None	None	None	None	None	None	None	None	None	None	None	None	None	None	LCB d21:2	304.302	6.63	21	2	0	0	0	0	0
Cer 37:5	Cer d22:4/15:1	588.498	H66 C37 O4 N1	-1.88	0	0	21.1	0	0	15.9	0	116.8	0	0	0	0	0	99.2	17.8	Cer	37	5	None	None	None	None	None	None	None	None	None	None	None	None	None	None	None	None	None	LCB d22:4	314.279	-15.44	22	4	-1.5	-1.5	-1.5	-1.5	-1.5
Cer 37:5	Cer d25:2/12:3	588.498	H66 C37 O4 N1	-1.88	0	0	21.1	0	0	15.9	0	116.8	0	0	0	0	0	99.2	17.8	Cer	37	5	None	None	None	None	None	None	None	None	None	None	None	None	None	None	None	None	None	LCB d25:2	360.359	-9.08	25	2	0	3996.2	3507.3	0	0
Cer 38:4	Cer d10:0/28:4	588.535	H70 C38 O3 N1	-0.54	331877	276221	203095	276477	326133	314915	306001	175137	297348	312384	306662	356063	315714	328419	0	Cer	38	4	None	None	None	None	None	None	None	None	None	None	None	None	None	None	None	None	None	LCB d10:0	154.157	-14.02	10	0	0	0	0	0	0
Cer 38:4	Cer d12:1/26:3	588.535	H70 C38 O3 N1	-0.54	331877	276221	203095	276477	326133	314915	306001	175137	297348	312384	306662	356063	315714	328419	0	Cer	38	4	None	None	None	None	None	None	None	None	None	None	None	None	None	None	None	None	None	LCB d12:1	180.178	18.69	12	1	2970.9	0	3353.8	0	3139.1
Cer 38:4	Cer d12:0/26:4	588.535	H70 C38 O3 N1	-0.54	331877	276221	203095	276477	326133	314915	306001	175137	297348	312384	306662	356063	315714	328419	0	Cer	38	4	None	None	None	None	None	None	None	None	None	None	None	None	None	None	None	None	None	LCB d12:0	182.193	12.5	12	0	0	0	0	0	3394.6
Cer 38:4	Cer d13:3/25:1	588.535	H70 C38 O3 N1	-0.54	331877	276221	203095	276477	326133	314915	306001	175137	297348	312384	306662	356063	315714	328419	0	Cer	38	4	None	None	None	None	None	None	None	None	None	None	None	None	None	None	None	None	None	LCB d13:3	190.158	-2.77	13	3	0	0	0	0	0
Cer 38:4	Cer d13:1/25:3	588.535	H70 C38 O3 N1	-0.54	331877	276221	203095	276477	326133	314915	306001	175137	297348	312384	306662	356063	315714	328419	0	Cer	38	4	None	None	None	None	None	None	None	None	None	None	None	None	None	None	None	None	None	LCB d13:1	194.194	19.9	13	1	0	0	2944.7	3465	0
Cer 38:4	Cer d14:4/24:0	588.535	H70 C38 O3 N1	-0.54	331877	276221	203095	276477	326133	314915	306001	175137	297348	312384	306662	356063	315714	328419	0	Cer	38	4	None	None	None	None	None	None	None	None	None	None	None	None	None	None	None	None	None	LCB d14:4	202.158	-7.11	14	4	3112.7	0	0	0	3140.1
Cer 38:4	Cer d14:0/24:4	588.535	H70 C38 O3 N1	-0.54	331877	276221	203095	276477	326133	314915	306001	175137	297348	312384	306662	356063	315714	328419	0	Cer	38	4	None	None	None	None	None	None	None	None	None	None	None	None	None	None	None	None	None	LCB d14:0	210.218	-18.25	14	0	0	0	0	3476.4	3020.1
Cer 38:4	Cer d16:2/22:2	588.535	H70 C38 O3 N1	-0.54	331877	276221	203095	276477	326133	314915	306001	175137	297348	312384	306662	356063	315714	328419	0	Cer	38	4	None	None	None	None	None	None	None	None	None	None	None	None	None	None	None	None	None	LCB d16:2	234.223	4.21	16	2	0	0	0	0	0
Cer 38:4	Cer d17:1/21:3	588.535	H70 C38 O3 N1	-0.54	331877	276221	203095	276477	326133	314915	306001	175137	297348	312384	306662	356063	315714	328419	0	Cer	38	4	None	None	None	None	None	None	None	None	None	None	None	None	None	None	None	None	None	LCB d17:1	250.253	0.2	17	1	0	3627.1	0	3604.5	0
Cer 38:4	Cer d18:3/20:1	588.535	H70 C38 O3 N1	-0.54	331877	276221	203095	276477	326133	314915	306001	175137	297348	312384	306662	356063	315714	328419	0	Cer	38	4	None	None	None	None	None	None	None	None	None	None	None	None	None	None	None	None	None	LCB d18:3	260.235	-7.58	18	3	0	0	0	0	0
Cer 38:4	Cer d18:2/20:2	588.535	H70 C38 O3 N1	-0.54	331877	276221	203095	276477	326133	314915	306001	175137	297348	312384	306662	356063	315714	328419	0	Cer	38	4	None	None	None	None	None	None	None	None	None	None	None	None	None	None	None	None	None	LCB d18:2	262.254	2.83	18	2	17004.3	21189.8	11714.8	12436.9	13186.6
Cer 38:4	Cer d18:1/20:3	588.535	H70 C38 O3 N1	-0.54	331877	276221	203095	276477	326133	314915	306001	175137	297348	312384	306662	356063	315714	328419	0	Cer	38	4	None	None	None	None	None	None	None	None	None	None	None	None	None	None	None	None	None	LCB d18:1	264.269	1.08	18	1	0	0	4493.1	0	3763.2
Cer 38:4	Cer d18:0/20:4	588.535	H70 C38 O3 N1	-0.54	331877	276221	203095	276477	326133	314915	306001	175137	297348	312384	306662	356063	315714	328419	0	Cer	38	4	None	None	None	None	None	None	None	None	None	None	None	None	None	None	None	None	None	LCB d18:0	266.287	11.14	18	0	3539.1	0	0	0	0
Cer 38:4	Cer d19:3/19:1	588.535	H70 C38 O3 N1	-0.54	331877	276221	203095	276477	326133	314915	306001	175137	297348	312384	306662	356063	315714	328419	0	Cer	38	4	None	None	None	None	None	None	None	None	None	None	None	None	None	None	None	None	None	LCB d19:3	274.248	-18.79	19	3	0	0	0	0	3479.5
Cer 38:4	Cer d20:0/18:4	588.535	H70 C38 O3 N1	-0.54	331877	276221	203095	276477	326133	314915	306001	175137	297348	312384	306662	356063	315714	328419	0	Cer	38	4	None	None	None	None	None	None	None	None	None	None	None	None	None	None	None	None	None	LCB d20:0	294.318	9.66	20	0	0	0	3552	0	0
Cer 38:4	Cer d21:4/17:0	588.535	H70 C38 O3 N1	-0.54	331877	276221	203095	276477	326133	314915	306001	175137	297348	312384	306662	356063	315714	328419	0	Cer	38	4	None	None	None	None	None	None	None	None	None	None	None	None	None	None	None	None	None	LCB d21:4	300.268	-1.19	21	4	3232.5	0	0	0	0
Cer 38:4	Cer d21:2/17:2	588.535	H70 C38 O3 N1	-0.54	331877	276221	203095	276477	326133	314915	306001	175137	297348	312384	306662	356063	315714	328419	0	Cer	38	4	None	None	None	None	None	None	None	None	None	None	None	None	None	None	None	None	None	LCB d21:2	304.302	6.63	21	2	0	0	0	0	0
Cer 38:4	Cer d22:4/16:0	588.535	H70 C38 O3 N1	-0.54	331877	276221	203095	276477	326133	314915	306001	175137	297348	312384	306662	356063	315714	328419	0	Cer	38	4	None	None	None	None	None	None	None	None	None	None	None	None	None	None	None	None	None	LCB d22:4	314.279	-15.44	22	4	-1.5	-1.5	-1.5	-1.5	-1.5
Cer 38:4	Cer d25:2/13:2	588.535	H70 C38 O3 N1	-0.54	331877	276221	203095	276477	326133	314915	306001	175137	297348	312384	306662	356063	315714	328419	0	Cer	38	4	None	None	None	None	None	None	None	None	None	None	None	None	None	None	None	None	None	LCB d25:2	360.359	-9.08	25	2	0	3996.2	3507.3	0	0
Cer 38:4	Cer d27:3/11:1	588.535	H70 C38 O3 N1	-0.54	331877	276221	203095	276477	326133	314915	306001	175137	297348	312384	306662	356063	315714	328419	0	Cer	38	4	None	None	None	None	None	None	None	None	None	None	None	None	None	None	None	None	None	LCB d27:3	386.376	-5.8	27	3	0	0	0	0	0
Cer 37:3	Cer d17:1/20:2	592.527	H70 C37 O4 N1	-4.63	0	39.2	0	0	0	0	0	0	0	77.7	0	0	0	0	0	Cer	37	3	None	None	None	None	None	None	None	None	None	None	None	None	None	None	None	None	None	LCB d17:1	250.252	-4.8	17	1	50821.7	0	0	0	0
Cer 37:3	Cer d18:2/19:1	592.527	H70 C37 O4 N1	-4.63	0	39.2	0	0	0	0	0	0	0	77.7	0	0	0	0	0	Cer	37	3	None	None	None	None	None	None	None	None	None	None	None	None	None	None	None	None	None	LCB d18:2	262.252	-1.96	18	2	637197	0	0	0	0
Cer 37:3	Cer d20:2/17:1	592.527	H70 C37 O4 N1	-4.63	0	39.2	0	0	0	0	0	0	0	77.7	0	0	0	0	0	Cer	37	3	None	None	None	None	None	None	None	None	None	None	None	None	None	None	None	None	None	LCB d20:2	290.285	4.26	20	2	31568.7	0	0	0	0
Cer 38:2	Cer d17:1/21:1	592.568	H74 C38 O3 N1	3.38	23644.1	16239.8	12507.9	15988.5	19843	12500.9	15661.9	13061.2	16503.1	17223.4	17306	16728.2	12382.1	15641.6	20098.6	Cer	38	2	None	None	None	None	None	None	None	None	None	None	None	None	None	None	None	None	None	LCB d17:1	250.252	-4.8	17	1	50821.7	0	0	0	0
Cer 38:2	Cer d18:2/20:0	592.568	H74 C38 O3 N1	3.38	23644.1	16239.8	12507.9	15988.5	19843	12500.9	15661.9	13061.2	16503.1	17223.4	17306	16728.2	12382.1	15641.6	20098.6	Cer	38	2	None	None	None	None	None	None	None	None	None	None	None	None	None	None	None	None	None	LCB d18:2	262.252	-1.96	18	2	637197	0	0	0	0
Cer 38:2	Cer d20:2/18:0	592.568	H74 C38 O3 N1	3.38	23644.1	16239.8	12507.9	15988.5	19843	12500.9	15661.9	13061.2	16503.1	17223.4	17306	16728.2	12382.1	15641.6	20098.6	Cer	38	2	None	None	None	None	None	None	None	None	None	None	None	None	None	None	None	None	None	LCB d20:2	290.285	4.26	20	2	31568.7	0	0	0	0
Cer 38:1	Cer d17:1/21:0	594.58	H76 C38 O3 N1	-3.65	0	674.7	189	0	0	0	0	450.5	378.8	0	0	0	0	0	165.4	Cer	38	1	None	None	None	None	None	None	None	None	None	None	None	None	None	None	None	None	None	LCB d17:1	250.254	3.98	17	1	0	0	0	3578.3	0
Cer 38:1	Cer d17:0/21:1	594.58	H76 C38 O3 N1	-3.65	0	674.7	189	0	0	0	0	450.5	378.8	0	0	0	0	0	165.4	Cer	38	1	None	None	None	None	None	None	None	None	None	None	None	None	None	None	None	None	None	LCB d17:0	252.27	5.01	17	0	104682	58772.7	45576.8	75529.9	53298.9
Cer 38:1	Cer d18:1/20:0	594.58	H76 C38 O3 N1	-3.65	0	674.7	189	0	0	0	0	450.5	378.8	0	0	0	0	0	165.4	Cer	38	1	None	None	None	None	None	None	None	None	None	None	None	None	None	None	None	None	None	LCB d18:1	264.269	3.17	18	1	795736	531047	408009	592740	428495
Cer 38:1	Cer d19:0/19:1	594.58	H76 C38 O3 N1	-3.65	0	674.7	189	0	0	0	0	450.5	378.8	0	0	0	0	0	165.4	Cer	38	1	None	None	None	None	None	None	None	None	None	None	None	None	None	None	None	None	None	LCB d19:0	280.301	4.17	19	0	213241	137912	109126	182657	118718
Cer 38:1	Cer d20:1/18:0	594.58	H76 C38 O3 N1	-3.65	0	674.7	189	0	0	0	0	450.5	378.8	0	0	0	0	0	165.4	Cer	38	1	None	None	None	None	None	None	None	None	None	None	None	None	None	None	None	None	None	LCB d20:1	292.3	1.25	20	1	2.19806e+06	1.53219e+06	1.1888e+06	1.86314e+06	1.18185e+06
Cer 38:5	Cer d13:1/25:4	602.515	H68 C38 O4 N1	0.67	552.9	854.2	790.3	1441.3	530.2	500.5	840.8	498.2	770.6	889.6	752.8	796.1	563.6	470.1	0	Cer	38	5	None	None	None	None	None	None	None	None	None	None	None	None	None	None	None	None	None	LCB d13:1	194.192	10.98	13	1	0	0	3343.4	0	0
Cer 38:5	Cer d14:4/24:1	602.515	H68 C38 O4 N1	0.67	552.9	854.2	790.3	1441.3	530.2	500.5	840.8	498.2	770.6	889.6	752.8	796.1	563.6	470.1	0	Cer	38	5	None	None	None	None	None	None	None	None	None	None	None	None	None	None	None	None	None	LCB d14:4	202.161	10.2	14	4	0	0	0	0	0
Cer 38:5	Cer d14:0/24:5	602.515	H68 C38 O4 N1	0.67	552.9	854.2	790.3	1441.3	530.2	500.5	840.8	498.2	770.6	889.6	752.8	796.1	563.6	470.1	0	Cer	38	5	None	None	None	None	None	None	None	None	None	None	None	None	None	None	None	None	None	LCB d14:0	210.225	18.33	14	0	4123.8	0	0	0	0
Cer 38:5	Cer d15:4/23:1	602.515	H68 C38 O4 N1	0.67	552.9	854.2	790.3	1441.3	530.2	500.5	840.8	498.2	770.6	889.6	752.8	796.1	563.6	470.1	0	Cer	38	5	None	None	None	None	None	None	None	None	None	None	None	None	None	None	None	None	None	LCB d15:4	216.173	-5.74	15	4	0	3563.9	0	3698.4	0
Cer 38:5	Cer d15:3/23:2	602.515	H68 C38 O4 N1	0.67	552.9	854.2	790.3	1441.3	530.2	500.5	840.8	498.2	770.6	889.6	752.8	796.1	563.6	470.1	0	Cer	38	5	None	None	None	None	None	None	None	None	None	None	None	None	None	None	None	None	None	LCB d15:3	218.19	-3.65	15	3	0	0	0	0	0
Cer 38:5	Cer d16:4/22:1	602.515	H68 C38 O4 N1	0.67	552.9	854.2	790.3	1441.3	530.2	500.5	840.8	498.2	770.6	889.6	752.8	796.1	563.6	470.1	0	Cer	38	5	None	None	None	None	None	None	None	None	None	None	None	None	None	None	None	None	None	LCB d16:4	230.188	-8.56	16	4	0	0	0	0	0
Cer 38:5	Cer d16:1/22:4	602.515	H68 C38 O4 N1	0.67	552.9	854.2	790.3	1441.3	530.2	500.5	840.8	498.2	770.6	889.6	752.8	796.1	563.6	470.1	0	Cer	38	5	None	None	None	None	None	None	None	None	None	None	None	None	None	None	None	None	None	LCB d16:1	236.239	6.84	16	1	0	0	0	0	3084.2
Cer 38:5	Cer d16:0/22:5	602.515	H68 C38 O4 N1	0.67	552.9	854.2	790.3	1441.3	530.2	500.5	840.8	498.2	770.6	889.6	752.8	796.1	563.6	470.1	0	Cer	38	5	None	None	None	None	None	None	None	None	None	None	None	None	None	None	None	None	None	LCB d16:0	238.251	-7.92	16	0	3757.2	0	0	0	0
Cer 38:5	Cer d17:1/21:4	602.515	H68 C38 O4 N1	0.67	552.9	854.2	790.3	1441.3	530.2	500.5	840.8	498.2	770.6	889.6	752.8	796.1	563.6	470.1	0	Cer	38	5	None	None	None	None	None	None	None	None	None	None	None	None	None	None	None	None	None	LCB d17:1	250.252	-3.54	17	1	0	3504.4	0	0	0
Cer 38:5	Cer d17:0/21:5	602.515	H68 C38 O4 N1	0.67	552.9	854.2	790.3	1441.3	530.2	500.5	840.8	498.2	770.6	889.6	752.8	796.1	563.6	470.1	0	Cer	38	5	None	None	None	None	None	None	None	None	None	None	None	None	None	None	None	None	None	LCB d17:0	252.269	0.89	17	0	3690.6	0	0	4812.9	0
Cer 38:5	Cer d18:2/20:3	602.515	H68 C38 O4 N1	0.67	552.9	854.2	790.3	1441.3	530.2	500.5	840.8	498.2	770.6	889.6	752.8	796.1	563.6	470.1	0	Cer	38	5	None	None	None	None	None	None	None	None	None	None	None	None	None	None	None	None	None	LCB d18:2	262.254	2.77	18	2	20281.7	17286	10819.1	16446	8988.8
Cer 38:5	Cer d18:1/20:4	602.515	H68 C38 O4 N1	0.67	552.9	854.2	790.3	1441.3	530.2	500.5	840.8	498.2	770.6	889.6	752.8	796.1	563.6	470.1	0	Cer	38	5	None	None	None	None	None	None	None	None	None	None	None	None	None	None	None	None	None	LCB d18:1	264.27	3.99	18	1	42646.9	39426.3	30542.8	35920.1	40006.4
Cer 38:5	Cer d19:4/19:1	602.515	H68 C38 O4 N1	0.67	552.9	854.2	790.3	1441.3	530.2	500.5	840.8	498.2	770.6	889.6	752.8	796.1	563.6	470.1	0	Cer	38	5	None	None	None	None	None	None	None	None	None	None	None	None	None	None	None	None	None	LCB d19:4	272.241	14.12	19	4	0	0	0	0	0
Cer 38:5	Cer d19:1/19:4	602.515	H68 C38 O4 N1	0.67	552.9	854.2	790.3	1441.3	530.2	500.5	840.8	498.2	770.6	889.6	752.8	796.1	563.6	470.1	0	Cer	38	5	None	None	None	None	None	None	None	None	None	None	None	None	None	None	None	None	None	LCB d19:1	278.28	-13.82	19	1	0	0	0	0	0
Cer 38:5	Cer d19:0/19:5	602.515	H68 C38 O4 N1	0.67	552.9	854.2	790.3	1441.3	530.2	500.5	840.8	498.2	770.6	889.6	752.8	796.1	563.6	470.1	0	Cer	38	5	None	None	None	None	None	None	None	None	None	None	None	None	None	None	None	None	None	LCB d19:0	280.302	8.85	19	0	0	0	4011.7	0	0
Cer 38:5	Cer d20:3/18:2	602.515	H68 C38 O4 N1	0.67	552.9	854.2	790.3	1441.3	530.2	500.5	840.8	498.2	770.6	889.6	752.8	796.1	563.6	470.1	0	Cer	38	5	None	None	None	None	None	None	None	None	None	None	None	None	None	None	None	None	None	LCB d20:3	288.274	18.53	20	3	0	0	0	0	0
Cer 38:5	Cer d20:2/18:3	602.515	H68 C38 O4 N1	0.67	552.9	854.2	790.3	1441.3	530.2	500.5	840.8	498.2	770.6	889.6	752.8	796.1	563.6	470.1	0	Cer	38	5	None	None	None	None	None	None	None	None	None	None	None	None	None	None	None	None	None	LCB d20:2	290.282	-6.41	20	2	0	0	0	0	4009.7
Cer 38:5	Cer d21:1/17:4	602.515	H68 C38 O4 N1	0.67	552.9	854.2	790.3	1441.3	530.2	500.5	840.8	498.2	770.6	889.6	752.8	796.1	563.6	470.1	0	Cer	38	5	None	None	None	None	None	None	None	None	None	None	None	None	None	None	None	None	None	LCB d21:1	306.318	7.89	21	1	0	3342.7	0	3625.8	0
Cer 38:5	Cer d22:4/16:1	602.515	H68 C38 O4 N1	0.67	552.9	854.2	790.3	1441.3	530.2	500.5	840.8	498.2	770.6	889.6	752.8	796.1	563.6	470.1	0	Cer	38	5	None	None	None	None	None	None	None	None	None	None	None	None	None	None	None	None	None	LCB d22:4	314.279	-16.24	22	4	0	0	0	4603.7	0
Cer 38:5	Cer d28:4/10:1	602.515	H68 C38 O4 N1	0.67	552.9	854.2	790.3	1441.3	530.2	500.5	840.8	498.2	770.6	889.6	752.8	796.1	563.6	470.1	0	Cer	38	5	None	None	None	None	None	None	None	None	None	None	None	None	None	None	None	None	None	LCB d28:4	398.377	-3.02	28	4	0	3954.7	0	0	0
Cer 39:4	Cer d13:1/26:3	602.55	H72 C39 O3 N1	-0.54	0	0	0	0	0	0	0	23	0	0	0	192.2	628.2	0	0	Cer	39	4	None	None	None	None	None	None	None	None	None	None	None	None	None	None	None	None	None	LCB d13:1	194.192	10.98	13	1	0	0	3343.4	0	0
Cer 39:4	Cer d14:4/25:0	602.55	H72 C39 O3 N1	-0.54	0	0	0	0	0	0	0	23	0	0	0	192.2	628.2	0	0	Cer	39	4	None	None	None	None	None	None	None	None	None	None	None	None	None	None	None	None	None	LCB d14:4	202.161	10.2	14	4	0	0	0	0	0
Cer 39:4	Cer d14:0/25:4	602.55	H72 C39 O3 N1	-0.54	0	0	0	0	0	0	0	23	0	0	0	192.2	628.2	0	0	Cer	39	4	None	None	None	None	None	None	None	None	None	None	None	None	None	None	None	None	None	LCB d14:0	210.225	18.33	14	0	4123.8	0	0	0	0
Cer 39:4	Cer d15:4/24:0	602.55	H72 C39 O3 N1	-0.54	0	0	0	0	0	0	0	23	0	0	0	192.2	628.2	0	0	Cer	39	4	None	None	None	None	None	None	None	None	None	None	None	None	None	None	None	None	None	LCB d15:4	216.173	-5.74	15	4	0	3563.9	0	3698.4	0
Cer 39:4	Cer d15:3/24:1	602.55	H72 C39 O3 N1	-0.54	0	0	0	0	0	0	0	23	0	0	0	192.2	628.2	0	0	Cer	39	4	None	None	None	None	None	None	None	None	None	None	None	None	None	None	None	None	None	LCB d15:3	218.19	-3.65	15	3	0	0	0	0	0
Cer 39:4	Cer d16:4/23:0	602.55	H72 C39 O3 N1	-0.54	0	0	0	0	0	0	0	23	0	0	0	192.2	628.2	0	0	Cer	39	4	None	None	None	None	None	None	None	None	None	None	None	None	None	None	None	None	None	LCB d16:4	230.188	-8.56	16	4	0	0	0	0	0
Cer 39:4	Cer d16:1/23:3	602.55	H72 C39 O3 N1	-0.54	0	0	0	0	0	0	0	23	0	0	0	192.2	628.2	0	0	Cer	39	4	None	None	None	None	None	None	None	None	None	None	None	None	None	None	None	None	None	LCB d16:1	236.239	6.84	16	1	0	0	0	0	3084.2
Cer 39:4	Cer d16:0/23:4	602.55	H72 C39 O3 N1	-0.54	0	0	0	0	0	0	0	23	0	0	0	192.2	628.2	0	0	Cer	39	4	None	None	None	None	None	None	None	None	None	None	None	None	None	None	None	None	None	LCB d16:0	238.251	-7.92	16	0	3757.2	0	0	0	0
Cer 39:4	Cer d17:1/22:3	602.55	H72 C39 O3 N1	-0.54	0	0	0	0	0	0	0	23	0	0	0	192.2	628.2	0	0	Cer	39	4	None	None	None	None	None	None	None	None	None	None	None	None	None	None	None	None	None	LCB d17:1	250.252	-3.54	17	1	0	3504.4	0	0	0
Cer 39:4	Cer d17:0/22:4	602.55	H72 C39 O3 N1	-0.54	0	0	0	0	0	0	0	23	0	0	0	192.2	628.2	0	0	Cer	39	4	None	None	None	None	None	None	None	None	None	None	None	None	None	None	None	None	None	LCB d17:0	252.269	0.89	17	0	3690.6	0	0	4812.9	0
Cer 39:4	Cer d18:2/21:2	602.55	H72 C39 O3 N1	-0.54	0	0	0	0	0	0	0	23	0	0	0	192.2	628.2	0	0	Cer	39	4	None	None	None	None	None	None	None	None	None	None	None	None	None	None	None	None	None	LCB d18:2	262.254	2.77	18	2	20281.7	17286	10819.1	16446	8988.8
Cer 39:4	Cer d18:1/21:3	602.55	H72 C39 O3 N1	-0.54	0	0	0	0	0	0	0	23	0	0	0	192.2	628.2	0	0	Cer	39	4	None	None	None	None	None	None	None	None	None	None	None	None	None	None	None	None	None	LCB d18:1	264.27	3.99	18	1	42646.9	39426.3	30542.8	35920.1	40006.4
Cer 39:4	Cer d19:4/20:0	602.55	H72 C39 O3 N1	-0.54	0	0	0	0	0	0	0	23	0	0	0	192.2	628.2	0	0	Cer	39	4	None	None	None	None	None	None	None	None	None	None	None	None	None	None	None	None	None	LCB d19:4	272.241	14.12	19	4	0	0	0	0	0
Cer 39:4	Cer d19:1/20:3	602.55	H72 C39 O3 N1	-0.54	0	0	0	0	0	0	0	23	0	0	0	192.2	628.2	0	0	Cer	39	4	None	None	None	None	None	None	None	None	None	None	None	None	None	None	None	None	None	LCB d19:1	278.28	-13.82	19	1	0	0	0	0	0
Cer 39:4	Cer d19:0/20:4	602.55	H72 C39 O3 N1	-0.54	0	0	0	0	0	0	0	23	0	0	0	192.2	628.2	0	0	Cer	39	4	None	None	None	None	None	None	None	None	None	None	None	None	None	None	None	None	None	LCB d19:0	280.302	8.85	19	0	0	0	4011.7	0	0
Cer 39:4	Cer d20:3/19:1	602.55	H72 C39 O3 N1	-0.54	0	0	0	0	0	0	0	23	0	0	0	192.2	628.2	0	0	Cer	39	4	None	None	None	None	None	None	None	None	None	None	None	None	None	None	None	None	None	LCB d20:3	288.274	18.53	20	3	0	0	0	0	0
Cer 39:4	Cer d20:2/19:2	602.55	H72 C39 O3 N1	-0.54	0	0	0	0	0	0	0	23	0	0	0	192.2	628.2	0	0	Cer	39	4	None	None	None	None	None	None	None	None	None	None	None	None	None	None	None	None	None	LCB d20:2	290.282	-6.41	20	2	0	0	0	0	4009.7
Cer 39:4	Cer d21:1/18:3	602.55	H72 C39 O3 N1	-0.54	0	0	0	0	0	0	0	23	0	0	0	192.2	628.2	0	0	Cer	39	4	None	None	None	None	None	None	None	None	None	None	None	None	None	None	None	None	None	LCB d21:1	306.318	7.89	21	1	0	3342.7	0	3625.8	0
Cer 39:4	Cer d22:4/17:0	602.55	H72 C39 O3 N1	-0.54	0	0	0	0	0	0	0	23	0	0	0	192.2	628.2	0	0	Cer	39	4	None	None	None	None	None	None	None	None	None	None	None	None	None	None	None	None	None	LCB d22:4	314.279	-16.24	22	4	0	0	0	4603.7	0
Cer 39:4	Cer d24:4/15:0	602.55	H72 C39 O3 N1	-0.54	0	0	0	0	0	0	0	23	0	0	0	192.2	628.2	0	0	Cer	39	4	None	None	None	None	None	None	None	None	None	None	None	None	None	None	None	None	None	LCB d24:4	342.31	-15.64	24	4	11326	6297.8	7006.2	4242.6	4638
Cer 39:4	Cer d28:4/11:0	602.55	H72 C39 O3 N1	-0.54	0	0	0	0	0	0	0	23	0	0	0	192.2	628.2	0	0	Cer	39	4	None	None	None	None	None	None	None	None	None	None	None	None	None	None	None	None	None	LCB d28:4	398.377	-3.02	28	4	0	3954.7	0	0	0
Cer 39:4	Cer d29:4/10:0	602.55	H72 C39 O3 N1	-0.54	0	0	0	0	0	0	0	23	0	0	0	192.2	628.2	0	0	Cer	39	4	None	None	None	None	None	None	None	None	None	None	None	None	None	None	None	None	None	LCB d29:4	412.391	-6.14	29	4	3785	3748.6	0	0	0
Cer 38:4	Cer d18:1/20:3	604.531	H70 C38 O4 N1	1.7	183.9	287.1	690.2	567.6	0	619.1	0	0	0	1283	0	797	938.4	0	1718.3	Cer	38	4	None	None	None	None	None	None	None	None	None	None	None	None	None	None	None	None	None	LCB d18:1	264.269	1.24	18	1	-1.5	1306.6	5347.9	59	8833.9
Cer 38:4	Cer d18:0/20:4	604.531	H70 C38 O4 N1	1.7	183.9	287.1	690.2	567.6	0	619.1	0	0	0	1283	0	797	938.4	0	1718.3	Cer	38	4	None	None	None	None	None	None	None	None	None	None	None	None	None	None	None	None	None	LCB d18:0	266.279	-19.65	18	0	0	0	-1.5	0	0
Cer 38:4	Cer d19:3/19:1	604.531	H70 C38 O4 N1	1.7	183.9	287.1	690.2	567.6	0	619.1	0	0	0	1283	0	797	938.4	0	1718.3	Cer	38	4	None	None	None	None	None	None	None	None	None	None	None	None	None	None	None	None	None	LCB d19:3	274.25	-9.72	19	3	0	0	0	3144	0
Cer 38:4	Cer d20:1/18:3	604.531	H70 C38 O4 N1	1.7	183.9	287.1	690.2	567.6	0	619.1	0	0	0	1283	0	797	938.4	0	1718.3	Cer	38	4	None	None	None	None	None	None	None	None	None	None	None	None	None	None	None	None	None	LCB d20:1	292.301	3.1	20	1	0	0	3344.7	0	0
Cer 38:4	Cer d22:3/16:1	604.531	H70 C38 O4 N1	1.7	183.9	287.1	690.2	567.6	0	619.1	0	0	0	1283	0	797	938.4	0	1718.3	Cer	38	4	None	None	None	None	None	None	None	None	None	None	None	None	None	None	None	None	None	LCB d22:3	316.3	0.65	22	3	0	0	0	0	0
Cer 39:3	Cer d18:1/21:2	604.566	H74 C39 O3 N1	-0.24	343.3	248.1	71.7	180.1	129.5	97.6	90.9	153	110.5	177.3	96.8	242.3	63	73.6	46.4	Cer	39	3	None	None	None	None	None	None	None	None	None	None	None	None	None	None	None	None	None	LCB d18:1	264.269	1.24	18	1	-1.5	1306.6	5347.9	59	8833.9
Cer 39:3	Cer d18:0/21:3	604.566	H74 C39 O3 N1	-0.24	343.3	248.1	71.7	180.1	129.5	97.6	90.9	153	110.5	177.3	96.8	242.3	63	73.6	46.4	Cer	39	3	None	None	None	None	None	None	None	None	None	None	None	None	None	None	None	None	None	LCB d18:0	266.279	-19.65	18	0	0	0	-1.5	0	0
Cer 39:3	Cer d19:3/20:0	604.566	H74 C39 O3 N1	-0.24	343.3	248.1	71.7	180.1	129.5	97.6	90.9	153	110.5	177.3	96.8	242.3	63	73.6	46.4	Cer	39	3	None	None	None	None	None	None	None	None	None	None	None	None	None	None	None	None	None	LCB d19:3	274.25	-9.72	19	3	0	0	0	3144	0
Cer 39:3	Cer d20:1/19:2	604.566	H74 C39 O3 N1	-0.24	343.3	248.1	71.7	180.1	129.5	97.6	90.9	153	110.5	177.3	96.8	242.3	63	73.6	46.4	Cer	39	3	None	None	None	None	None	None	None	None	None	None	None	None	None	None	None	None	None	LCB d20:1	292.301	3.1	20	1	0	0	3344.7	0	0
Cer 39:3	Cer d22:3/17:0	604.566	H74 C39 O3 N1	-0.24	343.3	248.1	71.7	180.1	129.5	97.6	90.9	153	110.5	177.3	96.8	242.3	63	73.6	46.4	Cer	39	3	None	None	None	None	None	None	None	None	None	None	None	None	None	None	None	None	None	LCB d22:3	316.3	0.65	22	3	0	0	0	0	0
Cer 38:1	Cer d17:0/21:1	610.578	H76 C38 O4 N1	1.24	1103.5	896.4	1293.7	6132.4	1016.3	615.1	1254.1	1513	1575.9	1966.6	1510.5	1579.1	1163.7	656.9	266.6	Cer	38	1	None	None	None	None	None	None	None	None	None	None	None	None	None	None	None	None	None	LCB d17:0	252.27	4.37	17	0	58886.4	33952.4	0	41774.8	0
Cer 38:1	Cer d18:1/20:0	610.578	H76 C38 O4 N1	1.24	1103.5	896.4	1293.7	6132.4	1016.3	615.1	1254.1	1513	1575.9	1966.6	1510.5	1579.1	1163.7	656.9	266.6	Cer	38	1	None	None	None	None	None	None	None	None	None	None	None	None	None	None	None	None	None	LCB d18:1	264.269	3.01	18	1	608611	467588	0	404943	0
Cer 40:4	Cer d24:3/16:1	616.566	H74 C40 O3 N1	-0.37	42540.3	31077.9	19510.7	33897	32682	35578.7	40443.3	22399.8	37701.1	32585.8	35114.5	51485.6	34176.4	38440.4	0	Cer	40	4	None	None	None	None	None	None	None	None	None	None	None	None	None	None	None	None	None	LCB d24:3	344.335	11.79	24	3	0	0	0	0	0
Cer 40:2	Cer d17:0/23:2	620.6	H78 C40 O3 N1	3.41	42725.4	47674.6	28331.8	42105.3	66432.4	34411.4	61474.5	45997.7	61353.6	48205.4	46380.8	76202.5	36850.3	42996.4	17695.4	Cer	40	2	None	None	None	None	None	None	None	None	None	None	None	None	None	None	None	None	None	LCB d17:0	252.27	4.99	17	0	213555	181575	144401	152735	164175
Cer 40:2	Cer d18:1/22:1	620.6	H78 C40 O3 N1	3.41	42725.4	47674.6	28331.8	42105.3	66432.4	34411.4	61474.5	45997.7	61353.6	48205.4	46380.8	76202.5	36850.3	42996.4	17695.4	Cer	40	2	None	None	None	None	None	None	None	None	None	None	None	None	None	None	None	None	None	LCB d18:1	264.27	3.7	18	1	910618	806145	619064	688074	723313
Cer 40:1	Cer d16:1/24:0	622.615	H80 C40 O3 N1	2.39	14152.8	12457.6	8469.5	13761.6	15191.5	10044	12272	8312.1	13621.5	14035.8	14814.8	16726.4	10677.5	11363.5	377.7	Cer	40	1	None	None	None	None	None	None	None	None	None	None	None	None	None	None	None	None	None	LCB d16:1	236.24	10.59	16	1	0	0	0	0	0
Cer 40:1	Cer d17:0/23:1	622.615	H80 C40 O3 N1	2.39	14152.8	12457.6	8469.5	13761.6	15191.5	10044	12272	8312.1	13621.5	14035.8	14814.8	16726.4	10677.5	11363.5	377.7	Cer	40	1	None	None	None	None	None	None	None	None	None	None	None	None	None	None	None	None	None	LCB d17:0	252.27	5.72	17	0	50796.5	42697.7	0	36810.2	0
Cer 40:1	Cer d18:1/22:0	622.615	H80 C40 O3 N1	2.39	14152.8	12457.6	8469.5	13761.6	15191.5	10044	12272	8312.1	13621.5	14035.8	14814.8	16726.4	10677.5	11363.5	377.7	Cer	40	1	None	None	None	None	None	None	None	None	None	None	None	None	None	None	None	None	None	LCB d18:1	264.269	1.8	18	1	513341	476836	0	405888	0
Cer 40:1	Cer d19:0/21:1	622.615	H80 C40 O3 N1	2.39	14152.8	12457.6	8469.5	13761.6	15191.5	10044	12272	8312.1	13621.5	14035.8	14814.8	16726.4	10677.5	11363.5	377.7	Cer	40	1	None	None	None	None	None	None	None	None	None	None	None	None	None	None	None	None	None	LCB d19:0	280.301	4.36	19	0	5968.4	0	0	5177.6	0
Cer 40:1	Cer d20:1/20:0	622.615	H80 C40 O3 N1	2.39	14152.8	12457.6	8469.5	13761.6	15191.5	10044	12272	8312.1	13621.5	14035.8	14814.8	16726.4	10677.5	11363.5	377.7	Cer	40	1	None	None	None	None	None	None	None	None	None	None	None	None	None	None	None	None	None	LCB d20:1	292.301	3.25	20	1	30638.7	6190	0	36644.2	0
Cer 40:5	Cer d17:0/23:5	630.547	H72 C40 O4 N1	2.94	9151.2	9534.8	8381.5	12940.5	24471.6	20776.1	11408.6	5647.3	11409.7	18825.8	12716.6	24564.8	18231.3	9143.6	19562	Cer	40	5	None	None	None	None	None	None	None	None	None	None	None	None	None	None	None	None	None	LCB d17:0	252.27	5.32	17	0	64007.4	82836.6	46234.8	73165.3	43695.2
Cer 40:5	Cer d18:1/22:4	630.547	H72 C40 O4 N1	2.94	9151.2	9534.8	8381.5	12940.5	24471.6	20776.1	11408.6	5647.3	11409.7	18825.8	12716.6	24564.8	18231.3	9143.6	19562	Cer	40	5	None	None	None	None	None	None	None	None	None	None	None	None	None	None	None	None	None	LCB d18:1	264.27	3.6	18	1	872898	1.02281e+06	520715	926581	617909
Cer 40:5	Cer d20:1/20:4	630.547	H72 C40 O4 N1	2.94	9151.2	9534.8	8381.5	12940.5	24471.6	20776.1	11408.6	5647.3	11409.7	18825.8	12716.6	24564.8	18231.3	9143.6	19562	Cer	40	5	None	None	None	None	None	None	None	None	None	None	None	None	None	None	None	None	None	LCB d20:1	292.3	-0.24	20	1	0	0	0	0	0
Cer 41:4	Cer d17:0/24:4	630.582	H76 C41 O3 N1	-0.35	1819.6	1266.1	1311.4	951.9	2738.4	1676.4	1787.5	988.7	1087.2	1151.2	394.9	2490.6	1473.5	1422.6	0	Cer	41	4	None	None	None	None	None	None	None	None	None	None	None	None	None	None	None	None	None	LCB d17:0	252.27	5.32	17	0	64007.4	82836.6	46234.8	73165.3	43695.2
Cer 41:4	Cer d18:1/23:3	630.582	H76 C41 O3 N1	-0.35	1819.6	1266.1	1311.4	951.9	2738.4	1676.4	1787.5	988.7	1087.2	1151.2	394.9	2490.6	1473.5	1422.6	0	Cer	41	4	None	None	None	None	None	None	None	None	None	None	None	None	None	None	None	None	None	LCB d18:1	264.27	3.6	18	1	872898	1.02281e+06	520715	926581	617909
Cer 41:4	Cer d20:1/21:3	630.582	H76 C41 O3 N1	-0.35	1819.6	1266.1	1311.4	951.9	2738.4	1676.4	1787.5	988.7	1087.2	1151.2	394.9	2490.6	1473.5	1422.6	0	Cer	41	4	None	None	None	None	None	None	None	None	None	None	None	None	None	None	None	None	None	LCB d20:1	292.3	-0.24	20	1	0	0	0	0	0
Cer 40:4	Cer d17:1/23:3	632.56	H74 C40 O4 N1	-2.09	0	0	366.5	0	253.5	0	124.6	155.4	159.4	170.4	0	0	0	0	2348.9	Cer	40	4	None	None	None	None	None	None	None	None	None	None	None	None	None	None	None	None	None	LCB d17:1	250.253	0.81	17	1	0	4532.9	0	0	0
Cer 40:4	Cer d17:0/23:4	632.56	H74 C40 O4 N1	-2.09	0	0	366.5	0	253.5	0	124.6	155.4	159.4	170.4	0	0	0	0	2348.9	Cer	40	4	None	None	None	None	None	None	None	None	None	None	None	None	None	None	None	None	None	LCB d17:0	252.27	4.36	17	0	96410.6	84854	71482	89992.4	0
Cer 40:4	Cer d18:1/22:3	632.56	H74 C40 O4 N1	-2.09	0	0	366.5	0	253.5	0	124.6	155.4	159.4	170.4	0	0	0	0	2348.9	Cer	40	4	None	None	None	None	None	None	None	None	None	None	None	None	None	None	None	None	None	LCB d18:1	264.27	4.36	18	1	894159	826260	664636	900279	0
Cer 40:4	Cer d20:1/20:3	632.56	H74 C40 O4 N1	-2.09	0	0	366.5	0	253.5	0	124.6	155.4	159.4	170.4	0	0	0	0	2348.9	Cer	40	4	None	None	None	None	None	None	None	None	None	None	None	None	None	None	None	None	None	LCB d20:1	292.3	2.05	20	1	15226.8	18214.1	6417.1	25577.5	0
Cer 40:3	Cer d17:0/23:3	634.577	H76 C40 O4 N1	0.59	0	0	0	0	0	164.6	0	0	0	0	35.4	0	0	0	1244.8	Cer	40	3	None	None	None	None	None	None	None	None	None	None	None	None	None	None	None	None	None	LCB d17:0	252.27	6.17	17	0	0	0	0	0	0
Cer 40:3	Cer d18:1/22:2	634.577	H76 C40 O4 N1	0.59	0	0	0	0	0	164.6	0	0	0	0	35.4	0	0	0	1244.8	Cer	40	3	None	None	None	None	None	None	None	None	None	None	None	None	None	None	None	None	None	LCB d18:1	264.27	4.64	18	1	0	0	0	0	0
Cer 41:2	Cer d17:0/24:2	634.615	H80 C41 O3 N1	3.33	15845.9	14625.1	11275.3	14584.3	21285.5	13927.5	18987.4	13604.2	17358.6	14484.4	13683.6	23667.1	13921	15307.7	6651.2	Cer	41	2	None	None	None	None	None	None	None	None	None	None	None	None	None	None	None	None	None	LCB d17:0	252.27	6.17	17	0	0	0	0	0	0
Cer 41:2	Cer d18:1/23:1	634.615	H80 C41 O3 N1	3.33	15845.9	14625.1	11275.3	14584.3	21285.5	13927.5	18987.4	13604.2	17358.6	14484.4	13683.6	23667.1	13921	15307.7	6651.2	Cer	41	2	None	None	None	None	None	None	None	None	None	None	None	None	None	None	None	None	None	LCB d18:1	264.27	4.64	18	1	0	0	0	0	0
Cer 40:2	Cer d17:1/23:1	636.594	H78 C40 O4 N1	2.83	561.2	332.8	223.8	515.3	196.3	194.2	435.6	72.4	322.4	96.5	181.3	560.9	327.7	109.9	183.5	Cer	40	2	None	None	None	None	None	None	None	None	None	None	None	None	None	None	None	None	None	LCB d17:1	250.254	3.78	17	1	7725.9	22519.4	22513.2	23892	20000.3
Cer 40:2	Cer d17:0/23:2	636.594	H78 C40 O4 N1	2.83	561.2	332.8	223.8	515.3	196.3	194.2	435.6	72.4	322.4	96.5	181.3	560.9	327.7	109.9	183.5	Cer	40	2	None	None	None	None	None	None	None	None	None	None	None	None	None	None	None	None	None	LCB d17:0	252.27	5.32	17	0	57762.3	123016	97226.3	130334	84616.9
Cer 40:2	Cer d18:1/22:1	636.594	H78 C40 O4 N1	2.83	561.2	332.8	223.8	515.3	196.3	194.2	435.6	72.4	322.4	96.5	181.3	560.9	327.7	109.9	183.5	Cer	40	2	None	None	None	None	None	None	None	None	None	None	None	None	None	None	None	None	None	LCB d18:1	264.269	3.42	18	1	776791	1.39528e+06	1.01495e+06	1168629	942957
Cer 40:2	Cer d19:1/21:1	636.594	H78 C40 O4 N1	2.83	561.2	332.8	223.8	515.3	196.3	194.2	435.6	72.4	322.4	96.5	181.3	560.9	327.7	109.9	183.5	Cer	40	2	None	None	None	None	None	None	None	None	None	None	None	None	None	None	None	None	None	LCB d19:1	278.286	7.84	19	1	0	0	5914.4	0	0
Cer 40:2	Cer d20:1/20:1	636.594	H78 C40 O4 N1	2.83	561.2	332.8	223.8	515.3	196.3	194.2	435.6	72.4	322.4	96.5	181.3	560.9	327.7	109.9	183.5	Cer	40	2	None	None	None	None	None	None	None	None	None	None	None	None	None	None	None	None	None	LCB d20:1	292.301	4.95	20	1	5193.5	13057.2	7914.5	32059.4	5880.4
Cer 41:1	Cer d17:1/24:0	636.631	H82 C41 O3 N1	3.35	9213.8	10236.1	7450.3	10888.3	10228.7	9209	8584.1	6668.5	11309.8	11184.9	10392.5	12329.4	7824.4	8358.5	618.1	Cer	41	1	None	None	None	None	None	None	None	None	None	None	None	None	None	None	None	None	None	LCB d17:1	250.254	3.78	17	1	7725.9	22519.4	22513.2	23892	20000.3
Cer 41:1	Cer d17:0/24:1	636.631	H82 C41 O3 N1	3.35	9213.8	10236.1	7450.3	10888.3	10228.7	9209	8584.1	6668.5	11309.8	11184.9	10392.5	12329.4	7824.4	8358.5	618.1	Cer	41	1	None	None	None	None	None	None	None	None	None	None	None	None	None	None	None	None	None	LCB d17:0	252.27	5.32	17	0	57762.3	123016	97226.3	130334	84616.9
Cer 41:1	Cer d18:1/23:0	636.631	H82 C41 O3 N1	3.35	9213.8	10236.1	7450.3	10888.3	10228.7	9209	8584.1	6668.5	11309.8	11184.9	10392.5	12329.4	7824.4	8358.5	618.1	Cer	41	1	None	None	None	None	None	None	None	None	None	None	None	None	None	None	None	None	None	LCB d18:1	264.269	3.42	18	1	776791	1.39528e+06	1.01495e+06	1168629	942957
Cer 41:1	Cer d19:1/22:0	636.631	H82 C41 O3 N1	3.35	9213.8	10236.1	7450.3	10888.3	10228.7	9209	8584.1	6668.5	11309.8	11184.9	10392.5	12329.4	7824.4	8358.5	618.1	Cer	41	1	None	None	None	None	None	None	None	None	None	None	None	None	None	None	None	None	None	LCB d19:1	278.286	7.84	19	1	0	0	5914.4	0	0
Cer 41:1	Cer d20:1/21:0	636.631	H82 C41 O3 N1	3.35	9213.8	10236.1	7450.3	10888.3	10228.7	9209	8584.1	6668.5	11309.8	11184.9	10392.5	12329.4	7824.4	8358.5	618.1	Cer	41	1	None	None	None	None	None	None	None	None	None	None	None	None	None	None	None	None	None	LCB d20:1	292.301	4.95	20	1	5193.5	13057.2	7914.5	32059.4	5880.4
Cer 40:1	Cer d17:0/23:1	638.61	H80 C40 O4 N1	3.02	19774.8	23132	13814.9	25575.4	32012.6	17101	32689	24456.1	31554.9	25579.5	22303.7	37699.7	18841.2	21441.4	449.6	Cer	40	1	None	None	None	None	None	None	None	None	None	None	None	None	None	None	None	None	None	LCB d17:0	252.27	5.65	17	0	0	0	0	0	133852
Cer 40:1	Cer d18:1/22:0	638.61	H80 C40 O4 N1	3.02	19774.8	23132	13814.9	25575.4	32012.6	17101	32689	24456.1	31554.9	25579.5	22303.7	37699.7	18841.2	21441.4	449.6	Cer	40	1	None	None	None	None	None	None	None	None	None	None	None	None	None	None	None	None	None	LCB d18:1	264.269	2.93	18	1	0	0	0	0	535028
Cer 40:1	Cer d20:1/20:0	638.61	H80 C40 O4 N1	3.02	19774.8	23132	13814.9	25575.4	32012.6	17101	32689	24456.1	31554.9	25579.5	22303.7	37699.7	18841.2	21441.4	449.6	Cer	40	1	None	None	None	None	None	None	None	None	None	None	None	None	None	None	None	None	None	LCB d20:1	292.3	1.06	20	1	0	0	0	0	0
Cer 42:5	Cer d15:0/27:5	642.581	H76 C42 O3 N1	-1.36	1323	1046.6	538.6	803.7	1293.7	958.8	1447.1	327.7	1143.3	891.7	1036.3	1363.3	1127.9	1263	42.2	Cer	42	5	None	None	None	None	None	None	None	None	None	None	None	None	None	None	None	None	None	LCB d15:0	224.238	2.65	15	0	0	0	0	0	0
Cer 41:4	Cer d17:0/24:4	646.58	H76 C41 O4 N1	4.27	399.4	453.2	561.2	609	965	475.9	864.1	324.4	600.1	695.6	324.4	440.3	671.7	696.6	315.9	Cer	41	4	None	None	None	None	None	None	None	None	None	None	None	None	None	None	None	None	None	LCB d17:0	252.271	9.48	17	0	0	0	0	0	0
Cer 41:4	Cer d18:1/23:3	646.58	H76 C41 O4 N1	4.27	399.4	453.2	561.2	609	965	475.9	864.1	324.4	600.1	695.6	324.4	440.3	671.7	696.6	315.9	Cer	41	4	None	None	None	None	None	None	None	None	None	None	None	None	None	None	None	None	None	LCB d18:1	264.268	-1.92	18	1	0	0	0	0	0
Cer 42:3	Cer d17:0/25:3	646.61	H80 C42 O3 N1	-4.42	0	0	123.2	0	0	0	0	0	187.9	135.6	0	0	211.2	79	0	Cer	42	3	None	None	None	None	None	None	None	None	None	None	None	None	None	None	None	None	None	LCB d17:0	252.271	9.48	17	0	0	0	0	0	0
Cer 42:3	Cer d18:1/24:2	646.61	H80 C42 O3 N1	-4.42	0	0	123.2	0	0	0	0	0	187.9	135.6	0	0	211.2	79	0	Cer	42	3	None	None	None	None	None	None	None	None	None	None	None	None	None	None	None	None	None	LCB d18:1	264.268	-1.92	18	1	0	0	0	0	0
Cer 41:3	Cer d12:0/29:3	648.594	H78 C41 O4 N1	1.59	1100.7	87.9	0	36.2	119.6	-1.6	37	163.5	24.8	56.1	320.9	369.1	52.3	132.8	381.5	Cer	41	3	None	None	None	None	None	None	None	None	None	None	None	None	None	None	None	None	None	LCB d12:0	182.189	-7.3	12	0	0	0	0	0	0
Cer 41:3	Cer d17:1/24:2	648.594	H78 C41 O4 N1	1.59	1100.7	87.9	0	36.2	119.6	-1.6	37	163.5	24.8	56.1	320.9	369.1	52.3	132.8	381.5	Cer	41	3	None	None	None	None	None	None	None	None	None	None	None	None	None	None	None	None	None	LCB d17:1	250.253	-1.57	17	1	0	0	0	0	0
Cer 41:3	Cer d17:0/24:3	648.594	H78 C41 O4 N1	1.59	1100.7	87.9	0	36.2	119.6	-1.6	37	163.5	24.8	56.1	320.9	369.1	52.3	132.8	381.5	Cer	41	3	None	None	None	None	None	None	None	None	None	None	None	None	None	None	None	None	None	LCB d17:0	252.27	4.93	17	0	315790	285852	181070	228157	249689
Cer 41:3	Cer d18:1/23:2	648.594	H78 C41 O4 N1	1.59	1100.7	87.9	0	36.2	119.6	-1.6	37	163.5	24.8	56.1	320.9	369.1	52.3	132.8	381.5	Cer	41	3	None	None	None	None	None	None	None	None	None	None	None	None	None	None	None	None	None	LCB d18:1	264.27	3.59	18	1	2.00554e+06	1.90696e+06	1.19198e+06	1.47317e+06	1.49107e+06
Cer 41:3	Cer d18:0/23:3	648.594	H78 C41 O4 N1	1.59	1100.7	87.9	0	36.2	119.6	-1.6	37	163.5	24.8	56.1	320.9	369.1	52.3	132.8	381.5	Cer	41	3	None	None	None	None	None	None	None	None	None	None	None	None	None	None	None	None	None	LCB d18:0	266.285	4.3	18	0	0	0	0	0	0
Cer 41:3	Cer d20:1/21:2	648.594	H78 C41 O4 N1	1.59	1100.7	87.9	0	36.2	119.6	-1.6	37	163.5	24.8	56.1	320.9	369.1	52.3	132.8	381.5	Cer	41	3	None	None	None	None	None	None	None	None	None	None	None	None	None	None	None	None	None	LCB d20:1	292.301	4.56	20	1	4524.4	4154	0	0	3905.6
Cer 42:2	Cer d12:0/30:2	648.631	H82 C42 O3 N1	3.41	106478	116842	70616.2	117626	159955	86000	155959	99105.1	153373	127634	121911	178145	97199.6	111657	20608.6	Cer	42	2	None	None	None	None	None	None	None	None	None	None	None	None	None	None	None	None	None	LCB d12:0	182.189	-7.3	12	0	0	0	0	0	0
Cer 42:2	Cer d17:1/25:1	648.631	H82 C42 O3 N1	3.41	106478	116842	70616.2	117626	159955	86000	155959	99105.1	153373	127634	121911	178145	97199.6	111657	20608.6	Cer	42	2	None	None	None	None	None	None	None	None	None	None	None	None	None	None	None	None	None	LCB d17:1	250.253	-1.57	17	1	0	0	0	0	0
Cer 42:2	Cer d17:0/25:2	648.631	H82 C42 O3 N1	3.41	106478	116842	70616.2	117626	159955	86000	155959	99105.1	153373	127634	121911	178145	97199.6	111657	20608.6	Cer	42	2	None	None	None	None	None	None	None	None	None	None	None	None	None	None	None	None	None	LCB d17:0	252.27	4.93	17	0	315790	285852	181070	228157	249689
Cer 42:2	Cer d18:1/24:1	648.631	H82 C42 O3 N1	3.41	106478	116842	70616.2	117626	159955	86000	155959	99105.1	153373	127634	121911	178145	97199.6	111657	20608.6	Cer	42	2	None	None	None	None	None	None	None	None	None	None	None	None	None	None	None	None	None	LCB d18:1	264.27	3.59	18	1	2.00554e+06	1.90696e+06	1.19198e+06	1.47317e+06	1.49107e+06
Cer 42:2	Cer d18:0/24:2	648.631	H82 C42 O3 N1	3.41	106478	116842	70616.2	117626	159955	86000	155959	99105.1	153373	127634	121911	178145	97199.6	111657	20608.6	Cer	42	2	None	None	None	None	None	None	None	None	None	None	None	None	None	None	None	None	None	LCB d18:0	266.285	4.3	18	0	0	0	0	0	0
Cer 42:2	Cer d20:1/22:1	648.631	H82 C42 O3 N1	3.41	106478	116842	70616.2	117626	159955	86000	155959	99105.1	153373	127634	121911	178145	97199.6	111657	20608.6	Cer	42	2	None	None	None	None	None	None	None	None	None	None	None	None	None	None	None	None	None	LCB d20:1	292.301	4.56	20	1	4524.4	4154	0	0	3905.6
Cer 42:1	Cer d16:1/26:0	650.647	H84 C42 O3 N1	3.23	22770.3	25958.8	17954.5	28162.5	31111.8	20582.8	28761.5	18226.1	28993.5	30168.8	28077.7	40447.4	22627	24795.9	2559	Cer	42	1	None	None	None	None	None	None	None	None	None	None	None	None	None	None	None	None	None	LCB d16:1	236.238	1	16	1	0	0	0	3710.4	0
Cer 42:1	Cer d17:1/25:0	650.647	H84 C42 O3 N1	3.23	22770.3	25958.8	17954.5	28162.5	31111.8	20582.8	28761.5	18226.1	28993.5	30168.8	28077.7	40447.4	22627	24795.9	2559	Cer	42	1	None	None	None	None	None	None	None	None	None	None	None	None	None	None	None	None	None	LCB d17:1	250.254	3.67	17	1	5362.1	5783.2	0	0	0
Cer 42:1	Cer d17:0/25:1	650.647	H84 C42 O3 N1	3.23	22770.3	25958.8	17954.5	28162.5	31111.8	20582.8	28761.5	18226.1	28993.5	30168.8	28077.7	40447.4	22627	24795.9	2559	Cer	42	1	None	None	None	None	None	None	None	None	None	None	None	None	None	None	None	None	None	LCB d17:0	252.27	5.1	17	0	158729	192512	178675	107518	124344
Cer 42:1	Cer d18:1/24:0	650.647	H84 C42 O3 N1	3.23	22770.3	25958.8	17954.5	28162.5	31111.8	20582.8	28761.5	18226.1	28993.5	30168.8	28077.7	40447.4	22627	24795.9	2559	Cer	42	1	None	None	None	None	None	None	None	None	None	None	None	None	None	None	None	None	None	LCB d18:1	264.269	2.57	18	1	1.69414e+06	2.19773e+06	1653844	1.09144e+06	1.27494e+06
Cer 42:1	Cer d19:1/23:0	650.647	H84 C42 O3 N1	3.23	22770.3	25958.8	17954.5	28162.5	31111.8	20582.8	28761.5	18226.1	28993.5	30168.8	28077.7	40447.4	22627	24795.9	2559	Cer	42	1	None	None	None	None	None	None	None	None	None	None	None	None	None	None	None	None	None	LCB d19:1	278.285	3.2	19	1	5721.3	0	0	0	0
Cer 42:1	Cer d19:0/23:1	650.647	H84 C42 O3 N1	3.23	22770.3	25958.8	17954.5	28162.5	31111.8	20582.8	28761.5	18226.1	28993.5	30168.8	28077.7	40447.4	22627	24795.9	2559	Cer	42	1	None	None	None	None	None	None	None	None	None	None	None	None	None	None	None	None	None	LCB d19:0	280.3	0.79	19	0	6408.7	4461.6	0	5474.7	0
Cer 42:1	Cer d20:1/22:0	650.647	H84 C42 O3 N1	3.23	22770.3	25958.8	17954.5	28162.5	31111.8	20582.8	28761.5	18226.1	28993.5	30168.8	28077.7	40447.4	22627	24795.9	2559	Cer	42	1	None	None	None	None	None	None	None	None	None	None	None	None	None	None	None	None	None	LCB d20:1	292.3	0.91	20	1	98955.1	86028.3	45340.4	96525.6	61516
Cer 41:1	Cer d18:0/23:1	652.626	H82 C41 O4 N1	3.18	5945.5	5918.6	4177.7	6233.3	9681	6031.3	8422.5	5685.8	7944.6	6198.4	5902.8	12566	6063	5985.5	146.4	Cer	41	1	None	None	None	None	None	None	None	None	None	None	None	None	None	None	None	None	None	LCB d18:0	266.285	3.94	18	0	89776.6	63233.7	0	38702	0
Cer 42:4	Cer d24:1/18:3	660.592	H78 C42 O4 N1	-0.87	177.4	206.9	0	0	0	0	0	0	241.9	127.5	154.3	238.1	0	197.6	316.1	Cer	42	4	None	None	None	None	None	None	None	None	None	None	None	None	None	None	None	None	None	LCB d24:1	348.363	0.56	24	1	0	0	3736.4	0	0
Cer 43:3	Cer d24:1/19:2	660.629	H82 C43 O3 N1	0.54	0	0	0	0	0	0	0	64.6	0	0	0	0	219.6	0	0	Cer	43	3	None	None	None	None	None	None	None	None	None	None	None	None	None	None	None	None	None	LCB d24:1	348.363	0.56	24	1	0	0	3736.4	0	0
Cer 42:1	Cer d17:0/25:1	666.642	H84 C42 O4 N1	3.44	32258.9	34305.5	21597.1	34187.4	42845.4	24404.9	46365.2	34335.1	45920.1	34939	34728.8	53833.6	27161.3	32008.9	122.5	Cer	42	1	None	None	None	None	None	None	None	None	None	None	None	None	None	None	None	None	None	LCB d17:0	252.27	4.48	17	0	203858	185440	121721	132734	175340
Cer 42:1	Cer d18:1/24:0	666.642	H84 C42 O4 N1	3.44	32258.9	34305.5	21597.1	34187.4	42845.4	24404.9	46365.2	34335.1	45920.1	34939	34728.8	53833.6	27161.3	32008.9	122.5	Cer	42	1	None	None	None	None	None	None	None	None	None	None	None	None	None	None	None	None	None	LCB d18:1	264.269	2.88	18	1	905252	795162	501702	556278	790193
Cer 42:1	Cer d20:1/22:0	666.642	H84 C42 O4 N1	3.44	32258.9	34305.5	21597.1	34187.4	42845.4	24404.9	46365.2	34335.1	45920.1	34939	34728.8	53833.6	27161.3	32008.9	122.5	Cer	42	1	None	None	None	None	None	None	None	None	None	None	None	None	None	None	None	None	None	LCB d20:1	292.3	1.92	20	1	0	0	0	3876.7	0
Cer 43:3	Cer d18:1/25:2	676.624	H82 C43 O4 N1	0.24	75.3	0	-1.7	-1.7	-1.7	0	0	0	0	0	-1.7	0	0	175.1	0	Cer	43	3	None	None	None	None	None	None	None	None	None	None	None	None	None	None	None	None	None	LCB d18:1	264.267	-4.7	18	1	0	0	3756	0	0
Cer 43:3	Cer d18:0/25:3	676.624	H82 C43 O4 N1	0.24	75.3	0	-1.7	-1.7	-1.7	0	0	0	0	0	-1.7	0	0	175.1	0	Cer	43	3	None	None	None	None	None	None	None	None	None	None	None	None	None	None	None	None	None	LCB d18:0	266.285	3.14	18	0	68646.8	57570.3	53108.1	40359.8	52608.3
Cer 43:3	Cer d20:0/23:3	676.624	H82 C43 O4 N1	0.24	75.3	0	-1.7	-1.7	-1.7	0	0	0	0	0	-1.7	0	0	175.1	0	Cer	43	3	None	None	None	None	None	None	None	None	None	None	None	None	None	None	None	None	None	LCB d20:0	294.317	3.82	20	0	0	0	0	0	0
Cer 44:2	Cer d18:1/26:1	676.661	H86 C44 O3 N1	1.66	8273.5	7044	5842.3	6754.7	12368	7812.2	8470.5	5950.6	6518.8	6948.6	5921	10077.1	7981.4	6319.4	15988.8	Cer	44	2	None	None	None	None	None	None	None	None	None	None	None	None	None	None	None	None	None	LCB d18:1	264.267	-4.7	18	1	0	0	3756	0	0
Cer 44:2	Cer d18:0/26:2	676.661	H86 C44 O3 N1	1.66	8273.5	7044	5842.3	6754.7	12368	7812.2	8470.5	5950.6	6518.8	6948.6	5921	10077.1	7981.4	6319.4	15988.8	Cer	44	2	None	None	None	None	None	None	None	None	None	None	None	None	None	None	None	None	None	LCB d18:0	266.285	3.14	18	0	68646.8	57570.3	53108.1	40359.8	52608.3
Cer 44:2	Cer d20:0/24:2	676.661	H86 C44 O3 N1	1.66	8273.5	7044	5842.3	6754.7	12368	7812.2	8470.5	5950.6	6518.8	6948.6	5921	10077.1	7981.4	6319.4	15988.8	Cer	44	2	None	None	None	None	None	None	None	None	None	None	None	None	None	None	None	None	None	LCB d20:0	294.317	3.82	20	0	0	0	0	0	0
Cer 43:2	Cer d20:2/23:0	678.64	H84 C43 O4 N1	0.93	563.8	302.3	283.4	283.2	738.6	377.7	592.7	268	362.9	344.2	310.7	561.6	615	467.2	467.7	Cer	43	2	None	None	None	None	None	None	None	None	None	None	None	None	None	None	None	None	None	LCB d20:2	290.281	-11.2	20	2	0	4117.4	0	0	0
Cer 43:1	Cer d20:1/23:0	680.656	H86 C43 O4 N1	1.48	660.3	965.9	818.6	1409.1	1051.7	785.7	870.7	923.5	1263.1	1539.1	1228.5	982.7	587	482.4	330	Cer	43	1	None	None	None	None	None	None	None	None	None	None	None	None	None	None	None	None	None	LCB d20:1	292.301	5.19	20	1	0	0	0	3887.6	0
Cer 43:1	Cer d23:1/20:0	680.656	H86 C43 O4 N1	1.48	660.3	965.9	818.6	1409.1	1051.7	785.7	870.7	923.5	1263.1	1539.1	1228.5	982.7	587	482.4	330	Cer	43	1	None	None	None	None	None	None	None	None	None	None	None	None	None	None	None	None	None	LCB d23:1	334.347	-0.34	23	1	0	0	0	0	0
Cer 44:1	Cer d18:1/26:0	694.671	H88 C44 O4 N1	0.84	2198	1200.9	1142.9	1957.5	1257.1	1611.2	1963.2	1468.8	1650	1218.8	1723.1	2433.6	1552.3	1662.5	787.1	Cer	44	1	None	None	None	None	None	None	None	None	None	None	None	None	None	None	None	None	None	LCB d18:1	264.266	-7.93	18	1	0	0	0	0	0
Cer 46:4	Cer d18:0/28:4	700.661	H86 C46 O3 N1	1.21	1257.6	1083.2	1383.5	1624	1742.1	207.2	1111.6	1049.4	1157.9	1407.7	1206.2	1222.5	1106.7	966.2	920.2	Cer	46	4	None	None	None	None	None	None	None	None	None	None	None	None	None	None	None	None	None	LCB d18:0	266.285	4.38	18	0	15641.6	5068.6	8027.4	5868.3	0
Cer 46:4	Cer d20:2/26:2	700.661	H86 C46 O3 N1	1.21	1257.6	1083.2	1383.5	1624	1742.1	207.2	1111.6	1049.4	1157.9	1407.7	1206.2	1222.5	1106.7	966.2	920.2	Cer	46	4	None	None	None	None	None	None	None	None	None	None	None	None	None	None	None	None	None	LCB d20:2	290.285	2.38	20	2	5114.4	0	4830.9	0	0
Cer 46:4	Cer d20:1/26:3	700.661	H86 C46 O3 N1	1.21	1257.6	1083.2	1383.5	1624	1742.1	207.2	1111.6	1049.4	1157.9	1407.7	1206.2	1222.5	1106.7	966.2	920.2	Cer	46	4	None	None	None	None	None	None	None	None	None	None	None	None	None	None	None	None	None	LCB d20:1	292.301	3.09	20	1	15120.1	36543.2	26248.9	19617.6	27432.5
Cer 46:3	Cer d18:0/28:3	702.675	H88 C46 O3 N1	-1.51	945.3	379.7	503.2	0	852.5	951.7	387.9	327.3	485.3	0	470.8	720.8	866.7	790.8	1142.1	Cer	46	3	None	None	None	None	None	None	None	None	None	None	None	None	None	None	None	None	None	LCB d18:0	266.285	2.94	18	0	329606	344265	213154	264564	305710
Cer 46:3	Cer d20:1/26:2	702.675	H88 C46 O3 N1	-1.51	945.3	379.7	503.2	0	852.5	951.7	387.9	327.3	485.3	0	470.8	720.8	866.7	790.8	1142.1	Cer	46	3	None	None	None	None	None	None	None	None	None	None	None	None	None	None	None	None	None	LCB d20:1	292.3	1.47	20	1	174052	161462	116364	131429	106438
Cer 46:3	Cer d20:0/26:3	702.675	H88 C46 O3 N1	-1.51	945.3	379.7	503.2	0	852.5	951.7	387.9	327.3	485.3	0	470.8	720.8	866.7	790.8	1142.1	Cer	46	3	None	None	None	None	None	None	None	None	None	None	None	None	None	None	None	None	None	LCB d20:0	294.316	2.85	20	0	25117	-1.6	-1.6	446	1706.8
Cer 46:3	Cer d21:0/25:3	702.675	H88 C46 O3 N1	-1.51	945.3	379.7	503.2	0	852.5	951.7	387.9	327.3	485.3	0	470.8	720.8	866.7	790.8	1142.1	Cer	46	3	None	None	None	None	None	None	None	None	None	None	None	None	None	None	None	None	None	LCB d21:0	308.329	-6.43	21	0	0	0	0	0	0
Cer 46:3	Cer d23:3/23:0	702.675	H88 C46 O3 N1	-1.51	945.3	379.7	503.2	0	852.5	951.7	387.9	327.3	485.3	0	470.8	720.8	866.7	790.8	1142.1	Cer	46	3	None	None	None	None	None	None	None	None	None	None	None	None	None	None	None	None	None	LCB d23:3	330.315	-1.68	23	3	0	0	0	0	0
Cer 46:3	Cer d28:2/18:1	702.675	H88 C46 O3 N1	-1.51	945.3	379.7	503.2	0	852.5	951.7	387.9	327.3	485.3	0	470.8	720.8	866.7	790.8	1142.1	Cer	46	3	None	None	None	None	None	None	None	None	None	None	None	None	None	None	None	None	None	LCB d28:2	402.405	-10.02	28	2	0	0	0	0	0
Cer 45:3	Cer d18:0/27:3	704.657	H86 C45 O4 N1	2.73	0	0	0	0	40.6	269.9	0	171	117.9	117.1	76.6	0	0	0	107.5	Cer	45	3	None	None	None	None	None	None	None	None	None	None	None	None	None	None	None	None	None	LCB d18:0	266.284	-1.39	18	0	-1.6	0	0	-1.6	0
Cer 45:3	Cer d20:1/25:2	704.657	H86 C45 O4 N1	2.73	0	0	0	0	40.6	269.9	0	171	117.9	117.1	76.6	0	0	0	107.5	Cer	45	3	None	None	None	None	None	None	None	None	None	None	None	None	None	None	None	None	None	LCB d20:1	292.3	0.75	20	1	-1.6	0	0	-1.6	0
Cer 45:3	Cer d20:0/25:3	704.657	H86 C45 O4 N1	2.73	0	0	0	0	40.6	269.9	0	171	117.9	117.1	76.6	0	0	0	107.5	Cer	45	3	None	None	None	None	None	None	None	None	None	None	None	None	None	None	None	None	None	LCB d20:0	294.317	4.17	20	0	33220.8	25386.1	37895.6	18803.4	17658.8
Cer 46:2	Cer d18:0/28:2	704.694	H90 C46 O3 N1	3.49	2902.8	1953.2	1652.3	2323.8	4542.5	3327.5	3533.1	1694.7	1701.5	1614.8	2138.1	4587.9	3789.7	3100	8509.5	Cer	46	2	None	None	None	None	None	None	None	None	None	None	None	None	None	None	None	None	None	LCB d18:0	266.284	-1.39	18	0	-1.6	0	0	-1.6	0
Cer 46:2	Cer d20:1/26:1	704.694	H90 C46 O3 N1	3.49	2902.8	1953.2	1652.3	2323.8	4542.5	3327.5	3533.1	1694.7	1701.5	1614.8	2138.1	4587.9	3789.7	3100	8509.5	Cer	46	2	None	None	None	None	None	None	None	None	None	None	None	None	None	None	None	None	None	LCB d20:1	292.3	0.75	20	1	-1.6	0	0	-1.6	0
Cer 46:2	Cer d20:0/26:2	704.694	H90 C46 O3 N1	3.49	2902.8	1953.2	1652.3	2323.8	4542.5	3327.5	3533.1	1694.7	1701.5	1614.8	2138.1	4587.9	3789.7	3100	8509.5	Cer	46	2	None	None	None	None	None	None	None	None	None	None	None	None	None	None	None	None	None	LCB d20:0	294.317	4.17	20	0	33220.8	25386.1	37895.6	18803.4	17658.8
Cer 45:2	Cer d14:0/31:2	706.673	H88 C45 O4 N1	2.43	340.7	251.7	285.1	453.7	410.5	459	322.5	112.1	343.4	167.8	263.1	453.9	462.6	281.5	131.5	Cer	45	2	None	None	None	None	None	None	None	None	None	None	None	None	None	None	None	None	None	LCB d14:0	210.224	13.54	14	0	0	0	0	0	0
Cer 45:2	Cer d15:1/30:1	706.673	H88 C45 O4 N1	2.43	340.7	251.7	285.1	453.7	410.5	459	322.5	112.1	343.4	167.8	263.1	453.9	462.6	281.5	131.5	Cer	45	2	None	None	None	None	None	None	None	None	None	None	None	None	None	None	None	None	None	LCB d15:1	222.223	6.15	15	1	0	4465.7	0	0	0
Cer 45:2	Cer d20:2/25:0	706.673	H88 C45 O4 N1	2.43	340.7	251.7	285.1	453.7	410.5	459	322.5	112.1	343.4	167.8	263.1	453.9	462.6	281.5	131.5	Cer	45	2	None	None	None	None	None	None	None	None	None	None	None	None	None	None	None	None	None	LCB d20:2	290.288	13.62	20	2	0	0	0	40039.4	0
Cer 46:1	Cer d14:0/32:1	706.709	H92 C46 O3 N1	2.2	426.1	860	663.8	498.1	1103.8	1780.9	1264.1	252	474.2	1485.3	1331.2	1794.6	1776.5	1168.9	1104.8	Cer	46	1	None	None	None	None	None	None	None	None	None	None	None	None	None	None	None	None	None	LCB d14:0	210.224	13.54	14	0	0	0	0	0	0
Cer 46:1	Cer d15:1/31:0	706.709	H92 C46 O3 N1	2.2	426.1	860	663.8	498.1	1103.8	1780.9	1264.1	252	474.2	1485.3	1331.2	1794.6	1776.5	1168.9	1104.8	Cer	46	1	None	None	None	None	None	None	None	None	None	None	None	None	None	None	None	None	None	LCB d15:1	222.223	6.15	15	1	0	4465.7	0	0	0
Cer 46:4	Cer d18:0/28:4	716.655	H86 C46 O4 N1	0.3	410.2	0	183	286.8	285.3	398.5	168.1	338.1	422.5	350.5	374	435.9	337.2	503.4	358.2	Cer	46	4	None	None	None	None	None	None	None	None	None	None	None	None	None	None	None	None	None	LCB d18:0	266.284	-1.78	18	0	0	0	0	0	0
Cer 46:4	Cer d19:0/27:4	716.655	H86 C46 O4 N1	0.3	410.2	0	183	286.8	285.3	398.5	168.1	338.1	422.5	350.5	374	435.9	337.2	503.4	358.2	Cer	46	4	None	None	None	None	None	None	None	None	None	None	None	None	None	None	None	None	None	LCB d19:0	280.3	1.56	19	0	32845.5	25705.8	21430.4	31546.7	22845.1
Cer 46:4	Cer d20:0/26:4	716.655	H86 C46 O4 N1	0.3	410.2	0	183	286.8	285.3	398.5	168.1	338.1	422.5	350.5	374	435.9	337.2	503.4	358.2	Cer	46	4	None	None	None	None	None	None	None	None	None	None	None	None	None	None	None	None	None	LCB d20:0	294.316	2.73	20	0	0	0	4226	0	0
Cer 47:3	Cer d18:0/29:3	716.69	H90 C47 O3 N1	-2.56	0	37.6	0	0	0	175.8	0	0	0	0	94.3	0	0	0	106.8	Cer	47	3	None	None	None	None	None	None	None	None	None	None	None	None	None	None	None	None	None	LCB d18:0	266.284	-1.78	18	0	0	0	0	0	0
Cer 47:3	Cer d19:0/28:3	716.69	H90 C47 O3 N1	-2.56	0	37.6	0	0	0	175.8	0	0	0	0	94.3	0	0	0	106.8	Cer	47	3	None	None	None	None	None	None	None	None	None	None	None	None	None	None	None	None	None	LCB d19:0	280.3	1.56	19	0	32845.5	25705.8	21430.4	31546.7	22845.1
Cer 47:3	Cer d20:0/27:3	716.69	H90 C47 O3 N1	-2.56	0	37.6	0	0	0	175.8	0	0	0	0	94.3	0	0	0	106.8	Cer	47	3	None	None	None	None	None	None	None	None	None	None	None	None	None	None	None	None	None	LCB d20:0	294.316	2.73	20	0	0	0	4226	0	0
Cer 46:3	Cer d18:1/28:2	718.671	H88 C46 O4 N1	0.13	510.4	388.5	376.4	206.3	594.3	480.4	394.6	198.5	234.1	89.5	234.5	424.5	255.9	276.9	862.1	Cer	46	3	None	None	None	None	None	None	None	None	None	None	None	None	None	None	None	None	None	LCB d18:1	264.266	-11.39	18	1	0	0	0	0	0
Cer 46:3	Cer d19:0/27:3	718.671	H88 C46 O4 N1	0.13	510.4	388.5	376.4	206.3	594.3	480.4	394.6	198.5	234.1	89.5	234.5	424.5	255.9	276.9	862.1	Cer	46	3	None	None	None	None	None	None	None	None	None	None	None	None	None	None	None	None	None	LCB d19:0	280.305	19.35	19	0	0	0	0	0	0
Cer 46:3	Cer d20:1/26:2	718.671	H88 C46 O4 N1	0.13	510.4	388.5	376.4	206.3	594.3	480.4	394.6	198.5	234.1	89.5	234.5	424.5	255.9	276.9	862.1	Cer	46	3	None	None	None	None	None	None	None	None	None	None	None	None	None	None	None	None	None	LCB d20:1	292.303	12.39	20	1	0	5138	0	0	0
Cer 46:3	Cer d21:0/25:3	718.671	H88 C46 O4 N1	0.13	510.4	388.5	376.4	206.3	594.3	480.4	394.6	198.5	234.1	89.5	234.5	424.5	255.9	276.9	862.1	Cer	46	3	None	None	None	None	None	None	None	None	None	None	None	None	None	None	None	None	None	LCB d21:0	308.328	-10.88	21	0	0	0	0	0	0
Cer 47:2	Cer d18:1/29:1	718.711	H92 C47 O3 N1	4.84	421.8	290.9	197.2	365.1	549.2	518.4	469.6	464.2	494.2	322.6	350.8	762.9	319.2	500.5	478.7	Cer	47	2	None	None	None	None	None	None	None	None	None	None	None	None	None	None	None	None	None	LCB d18:1	264.266	-11.39	18	1	0	0	0	0	0
Cer 47:2	Cer d19:0/28:2	718.711	H92 C47 O3 N1	4.84	421.8	290.9	197.2	365.1	549.2	518.4	469.6	464.2	494.2	322.6	350.8	762.9	319.2	500.5	478.7	Cer	47	2	None	None	None	None	None	None	None	None	None	None	None	None	None	None	None	None	None	LCB d19:0	280.305	19.35	19	0	0	0	0	0	0
Cer 47:2	Cer d20:1/27:1	718.711	H92 C47 O3 N1	4.84	421.8	290.9	197.2	365.1	549.2	518.4	469.6	464.2	494.2	322.6	350.8	762.9	319.2	500.5	478.7	Cer	47	2	None	None	None	None	None	None	None	None	None	None	None	None	None	None	None	None	None	LCB d20:1	292.303	12.39	20	1	0	5138	0	0	0
Cer 47:2	Cer d21:0/26:2	718.711	H92 C47 O3 N1	4.84	421.8	290.9	197.2	365.1	549.2	518.4	469.6	464.2	494.2	322.6	350.8	762.9	319.2	500.5	478.7	Cer	47	2	None	None	None	None	None	None	None	None	None	None	None	None	None	None	None	None	None	LCB d21:0	308.328	-10.88	21	0	0	0	0	0	0
Cer 48:5	Cer d14:0/34:5	726.679	H88 C48 O3 N1	4.64	0	0	0	0	25.7	0	0	15.9	0	0	6.7	0	0	0	0	Cer	48	5	None	None	None	None	None	None	None	None	None	None	None	None	None	None	None	None	None	LCB d14:0	210.224	13.47	14	0	0	0	0	4374.5	0
Cer 48:5	Cer d17:0/31:5	726.679	H88 C48 O3 N1	4.64	0	0	0	0	25.7	0	0	15.9	0	0	6.7	0	0	0	0	Cer	48	5	None	None	None	None	None	None	None	None	None	None	None	None	None	None	None	None	None	LCB d17:0	252.27	5	17	0	271289	191755	162961	143111	135133
Cer 48:5	Cer d18:2/30:3	726.679	H88 C48 O3 N1	4.64	0	0	0	0	25.7	0	0	15.9	0	0	6.7	0	0	0	0	Cer	48	5	None	None	None	None	None	None	None	None	None	None	None	None	None	None	None	None	None	LCB d18:2	262.256	12	18	2	0	0	0	0	0
Cer 48:5	Cer d18:1/30:4	726.679	H88 C48 O3 N1	4.64	0	0	0	0	25.7	0	0	15.9	0	0	6.7	0	0	0	0	Cer	48	5	None	None	None	None	None	None	None	None	None	None	None	None	None	None	None	None	None	LCB d18:1	264.269	2.96	18	1	1.71688e+06	801376	957284	853455	694904
Cer 48:5	Cer d18:0/30:5	726.679	H88 C48 O3 N1	4.64	0	0	0	0	25.7	0	0	15.9	0	0	6.7	0	0	0	0	Cer	48	5	None	None	None	None	None	None	None	None	None	None	None	None	None	None	None	None	None	LCB d18:0	266.285	2.67	18	0	-1.7	-1.7	-1.7	-1.7	-1.7
Cer 48:5	Cer d20:2/28:3	726.679	H88 C48 O3 N1	4.64	0	0	0	0	25.7	0	0	15.9	0	0	6.7	0	0	0	0	Cer	48	5	None	None	None	None	None	None	None	None	None	None	None	None	None	None	None	None	None	LCB d20:2	290.285	3.01	20	2	5736	12045.1	7213.2	6672.1	7517.2
Cer 48:5	Cer d20:1/28:4	726.679	H88 C48 O3 N1	4.64	0	0	0	0	25.7	0	0	15.9	0	0	6.7	0	0	0	0	Cer	48	5	None	None	None	None	None	None	None	None	None	None	None	None	None	None	None	None	None	LCB d20:1	292.3	1.05	20	1	8181.3	6354.4	5887.6	6686.6	6371.1
Cer 48:5	Cer d22:0/26:5	726.679	H88 C48 O3 N1	4.64	0	0	0	0	25.7	0	0	15.9	0	0	6.7	0	0	0	0	Cer	48	5	None	None	None	None	None	None	None	None	None	None	None	None	None	None	None	None	None	LCB d22:0	322.352	16.49	22	0	0	0	0	0	0
Cer 48:4	Cer d13:2/35:2	728.692	H90 C48 O3 N1	1.32	200.8	459.8	174.7	340.9	788	175.5	475.1	270.5	421.6	501.2	408.4	190	320.5	104.9	514.5	Cer	48	4	None	None	None	None	None	None	None	None	None	None	None	None	None	None	None	None	None	LCB d13:2	192.172	-16.4	13	2	0	0	0	0	0
Cer 48:4	Cer d16:1/32:3	728.692	H90 C48 O3 N1	1.32	200.8	459.8	174.7	340.9	788	175.5	475.1	270.5	421.6	501.2	408.4	190	320.5	104.9	514.5	Cer	48	4	None	None	None	None	None	None	None	None	None	None	None	None	None	None	None	None	None	LCB d16:1	236.238	1.61	16	1	0	0	0	0	0
Cer 48:4	Cer d17:0/31:4	728.692	H90 C48 O3 N1	1.32	200.8	459.8	174.7	340.9	788	175.5	475.1	270.5	421.6	501.2	408.4	190	320.5	104.9	514.5	Cer	48	4	None	None	None	None	None	None	None	None	None	None	None	None	None	None	None	None	None	LCB d17:0	252.27	4.98	17	0	77303.6	42161.2	44255.1	52560.7	91300.2
Cer 48:4	Cer d18:2/30:2	728.692	H90 C48 O3 N1	1.32	200.8	459.8	174.7	340.9	788	175.5	475.1	270.5	421.6	501.2	408.4	190	320.5	104.9	514.5	Cer	48	4	None	None	None	None	None	None	None	None	None	None	None	None	None	None	None	None	None	LCB d18:2	262.255	6.53	18	2	0	0	0	5279.3	0
Cer 48:4	Cer d18:1/30:3	728.692	H90 C48 O3 N1	1.32	200.8	459.8	174.7	340.9	788	175.5	475.1	270.5	421.6	501.2	408.4	190	320.5	104.9	514.5	Cer	48	4	None	None	None	None	None	None	None	None	None	None	None	None	None	None	None	None	None	LCB d18:1	264.269	3.4	18	1	1.79054e+06	1.20645e+06	870954	998037	1.37806e+06
Cer 48:4	Cer d18:0/30:4	728.692	H90 C48 O3 N1	1.32	200.8	459.8	174.7	340.9	788	175.5	475.1	270.5	421.6	501.2	408.4	190	320.5	104.9	514.5	Cer	48	4	None	None	None	None	None	None	None	None	None	None	None	None	None	None	None	None	None	LCB d18:0	266.283	-4.64	18	0	-1.7	-1.7	-1.7	-1.7	-1.7
Cer 48:4	Cer d19:2/29:2	728.692	H90 C48 O3 N1	1.32	200.8	459.8	174.7	340.9	788	175.5	475.1	270.5	421.6	501.2	408.4	190	320.5	104.9	514.5	Cer	48	4	None	None	None	None	None	None	None	None	None	None	None	None	None	None	None	None	None	LCB d19:2	276.264	-16.09	19	2	0	0	0	0	0
Cer 48:4	Cer d20:1/28:3	728.692	H90 C48 O3 N1	1.32	200.8	459.8	174.7	340.9	788	175.5	475.1	270.5	421.6	501.2	408.4	190	320.5	104.9	514.5	Cer	48	4	None	None	None	None	None	None	None	None	None	None	None	None	None	None	None	None	None	LCB d20:1	292.3	1.25	20	1	401823	421451	290467	347521	424019
Cer 48:4	Cer d20:0/28:4	728.692	H90 C48 O3 N1	1.32	200.8	459.8	174.7	340.9	788	175.5	475.1	270.5	421.6	501.2	408.4	190	320.5	104.9	514.5	Cer	48	4	None	None	None	None	None	None	None	None	None	None	None	None	None	None	None	None	None	LCB d20:0	294.316	1.91	20	0	16930.5	14924.1	14310.6	10015.8	7019
Cer 48:4	Cer d21:0/27:4	728.692	H90 C48 O3 N1	1.32	200.8	459.8	174.7	340.9	788	175.5	475.1	270.5	421.6	501.2	408.4	190	320.5	104.9	514.5	Cer	48	4	None	None	None	None	None	None	None	None	None	None	None	None	None	None	None	None	None	LCB d21:0	308.329	-6.43	21	0	0	0	0	0	0
Cer 48:4	Cer d27:4/21:0	728.692	H90 C48 O3 N1	1.32	200.8	459.8	174.7	340.9	788	175.5	475.1	270.5	421.6	501.2	408.4	190	320.5	104.9	514.5	Cer	48	4	None	None	None	None	None	None	None	None	None	None	None	None	None	None	None	None	None	LCB d27:4	384.369	16.23	27	4	0	0	0	0	0
Cer 47:4	Cer d18:2/29:2	730.668	H88 C47 O4 N1	-3.32	768.2	3409.8	5995.9	7382.8	7949.4	311.8	254.2	2438.1	2939.1	6266	3302.3	378	193.4	220.6	1510.4	Cer	47	4	None	None	None	None	None	None	None	None	None	None	None	None	None	None	None	None	None	LCB d18:2	262.254	2.66	18	2	0	0	0	0	14698.4
Cer 47:4	Cer d18:0/29:4	730.668	H88 C47 O4 N1	-3.32	768.2	3409.8	5995.9	7382.8	7949.4	311.8	254.2	2438.1	2939.1	6266	3302.3	378	193.4	220.6	1510.4	Cer	47	4	None	None	None	None	None	None	None	None	None	None	None	None	None	None	None	None	None	LCB d18:0	266.285	2.53	18	0	-1.5	-1.5	-1.5	-1.5	-1.5
Cer 47:4	Cer d20:0/27:4	730.668	H88 C47 O4 N1	-3.32	768.2	3409.8	5995.9	7382.8	7949.4	311.8	254.2	2438.1	2939.1	6266	3302.3	378	193.4	220.6	1510.4	Cer	47	4	None	None	None	None	None	None	None	None	None	None	None	None	None	None	None	None	None	LCB d20:0	294.317	4.21	20	0	370132	347913	189499	304501	254806
Cer 47:4	Cer d21:1/26:3	730.668	H88 C47 O4 N1	-3.32	768.2	3409.8	5995.9	7382.8	7949.4	311.8	254.2	2438.1	2939.1	6266	3302.3	378	193.4	220.6	1510.4	Cer	47	4	None	None	None	None	None	None	None	None	None	None	None	None	None	None	None	None	None	LCB d21:1	306.32	14.83	21	1	0	0	0	0	0
Cer 47:4	Cer d22:1/25:3	730.668	H88 C47 O4 N1	-3.32	768.2	3409.8	5995.9	7382.8	7949.4	311.8	254.2	2438.1	2939.1	6266	3302.3	378	193.4	220.6	1510.4	Cer	47	4	None	None	None	None	None	None	None	None	None	None	None	None	None	None	None	None	None	LCB d22:1	320.331	-1.42	22	1	0	5365.8	0	0	5982.7
Cer 47:4	Cer d23:3/24:1	730.668	H88 C47 O4 N1	-3.32	768.2	3409.8	5995.9	7382.8	7949.4	311.8	254.2	2438.1	2939.1	6266	3302.3	378	193.4	220.6	1510.4	Cer	47	4	None	None	None	None	None	None	None	None	None	None	None	None	None	None	None	None	None	LCB d23:3	330.319	9.13	23	3	0	0	0	0	0
Cer 47:4	Cer d28:4/19:0	730.668	H88 C47 O4 N1	-3.32	768.2	3409.8	5995.9	7382.8	7949.4	311.8	254.2	2438.1	2939.1	6266	3302.3	378	193.4	220.6	1510.4	Cer	47	4	None	None	None	None	None	None	None	None	None	None	None	None	None	None	None	None	None	LCB d28:4	398.379	1.96	28	4	0	0	0	0	0
Cer 48:3	Cer d18:2/30:1	730.706	H92 C48 O3 N1	-1.22	548	383.6	0	0	0	595.4	1127.6	258.5	303.6	0	406	316.5	445.3	366.9	660.8	Cer	48	3	None	None	None	None	None	None	None	None	None	None	None	None	None	None	None	None	None	LCB d18:2	262.254	2.66	18	2	0	0	0	0	14698.4
Cer 48:3	Cer d18:0/30:3	730.706	H92 C48 O3 N1	-1.22	548	383.6	0	0	0	595.4	1127.6	258.5	303.6	0	406	316.5	445.3	366.9	660.8	Cer	48	3	None	None	None	None	None	None	None	None	None	None	None	None	None	None	None	None	None	LCB d18:0	266.285	2.53	18	0	-1.5	-1.5	-1.5	-1.5	-1.5
Cer 48:3	Cer d20:0/28:3	730.706	H92 C48 O3 N1	-1.22	548	383.6	0	0	0	595.4	1127.6	258.5	303.6	0	406	316.5	445.3	366.9	660.8	Cer	48	3	None	None	None	None	None	None	None	None	None	None	None	None	None	None	None	None	None	LCB d20:0	294.317	4.21	20	0	370132	347913	189499	304501	254806
Cer 48:3	Cer d21:1/27:2	730.706	H92 C48 O3 N1	-1.22	548	383.6	0	0	0	595.4	1127.6	258.5	303.6	0	406	316.5	445.3	366.9	660.8	Cer	48	3	None	None	None	None	None	None	None	None	None	None	None	None	None	None	None	None	None	LCB d21:1	306.32	14.83	21	1	0	0	0	0	0
Cer 48:3	Cer d22:1/26:2	730.706	H92 C48 O3 N1	-1.22	548	383.6	0	0	0	595.4	1127.6	258.5	303.6	0	406	316.5	445.3	366.9	660.8	Cer	48	3	None	None	None	None	None	None	None	None	None	None	None	None	None	None	None	None	None	LCB d22:1	320.331	-1.42	22	1	0	5365.8	0	0	5982.7
Cer 48:3	Cer d23:3/25:0	730.706	H92 C48 O3 N1	-1.22	548	383.6	0	0	0	595.4	1127.6	258.5	303.6	0	406	316.5	445.3	366.9	660.8	Cer	48	3	None	None	None	None	None	None	None	None	None	None	None	None	None	None	None	None	None	LCB d23:3	330.319	9.13	23	3	0	0	0	0	0
Cer 48:2	Cer d11:1/37:1	732.724	H94 C48 O3 N1	2.05	2231.1	1307	1366	1316.8	2944.4	2357.5	1977.3	1041.2	1310.3	1277.1	1109.6	2205.9	2312.5	2085.8	4495.7	Cer	48	2	None	None	None	None	None	None	None	None	None	None	None	None	None	None	None	None	None	LCB d11:1	166.162	18.93	11	1	0	0	51628	0	0
Cer 48:2	Cer d18:1/30:1	732.724	H94 C48 O3 N1	2.05	2231.1	1307	1366	1316.8	2944.4	2357.5	1977.3	1041.2	1310.3	1277.1	1109.6	2205.9	2312.5	2085.8	4495.7	Cer	48	2	None	None	None	None	None	None	None	None	None	None	None	None	None	None	None	None	None	LCB d18:1	264.27	5.81	18	1	0	15053.3	43807.4	0	-1.7
Cer 48:2	Cer d23:0/25:2	732.724	H94 C48 O3 N1	2.05	2231.1	1307	1366	1316.8	2944.4	2357.5	1977.3	1041.2	1310.3	1277.1	1109.6	2205.9	2312.5	2085.8	4495.7	Cer	48	2	None	None	None	None	None	None	None	None	None	None	None	None	None	None	None	None	None	LCB d23:0	336.367	14.73	23	0	0	0	0	0	0
Cer 48:2	Cer d26:2/22:0	732.724	H94 C48 O3 N1	2.05	2231.1	1307	1366	1316.8	2944.4	2357.5	1977.3	1041.2	1310.3	1277.1	1109.6	2205.9	2312.5	2085.8	4495.7	Cer	48	2	None	None	None	None	None	None	None	None	None	None	None	None	None	None	None	None	None	LCB d26:2	374.374	-11.69	26	2	0	0	0	0	0
Cer 48:2	Cer d28:0/20:2	732.724	H94 C48 O3 N1	2.05	2231.1	1307	1366	1316.8	2944.4	2357.5	1977.3	1041.2	1310.3	1277.1	1109.6	2205.9	2312.5	2085.8	4495.7	Cer	48	2	None	None	None	None	None	None	None	None	None	None	None	None	None	None	None	None	None	LCB d28:0	406.438	-6.21	28	0	0	0	5213.4	0	0
Cer 47:2	Cer d10:0/37:2	734.704	H92 C47 O4 N1	2.83	203.7	114.7	174.2	93.5	225.6	244.1	186.7	63.5	189.2	67.2	0	227.6	347.3	207.7	168.1	Cer	47	2	None	None	None	None	None	None	None	None	None	None	None	None	None	None	None	None	None	LCB d10:0	154.156	-20.08	10	0	0	0	0	3434.4	0
Cer 47:2	Cer d14:0/33:2	734.704	H92 C47 O4 N1	2.83	203.7	114.7	174.2	93.5	225.6	244.1	186.7	63.5	189.2	67.2	0	227.6	347.3	207.7	168.1	Cer	47	2	None	None	None	None	None	None	None	None	None	None	None	None	None	None	None	None	None	LCB d14:0	210.223	4.33	14	0	236713	0	0	0	0
Cer 47:2	Cer d15:1/32:1	734.704	H92 C47 O4 N1	2.83	203.7	114.7	174.2	93.5	225.6	244.1	186.7	63.5	189.2	67.2	0	227.6	347.3	207.7	168.1	Cer	47	2	None	None	None	None	None	None	None	None	None	None	None	None	None	None	None	None	None	LCB d15:1	222.219	-12.66	15	1	0	0	0	0	0
Cer 47:2	Cer d19:2/28:0	734.704	H92 C47 O4 N1	2.83	203.7	114.7	174.2	93.5	225.6	244.1	186.7	63.5	189.2	67.2	0	227.6	347.3	207.7	168.1	Cer	47	2	None	None	None	None	None	None	None	None	None	None	None	None	None	None	None	None	None	LCB d19:2	276.273	15.61	19	2	0	0	0	0	0
Cer 47:2	Cer d30:0/17:2	734.704	H92 C47 O4 N1	2.83	203.7	114.7	174.2	93.5	225.6	244.1	186.7	63.5	189.2	67.2	0	227.6	347.3	207.7	168.1	Cer	47	2	None	None	None	None	None	None	None	None	None	None	None	None	None	None	None	None	None	LCB d30:0	434.478	14.3	30	0	0	0	40579.3	0	0
Cer 48:1	Cer d10:0/38:1	734.739	H96 C48 O3 N1	0.66	903.5	688	706.9	547	1072.8	1448.3	710.4	447	612.3	1448.6	582.3	1714.6	847.8	841.2	177.7	Cer	48	1	None	None	None	None	None	None	None	None	None	None	None	None	None	None	None	None	None	LCB d10:0	154.156	-20.08	10	0	0	0	0	3434.4	0
Cer 48:1	Cer d14:0/34:1	734.739	H96 C48 O3 N1	0.66	903.5	688	706.9	547	1072.8	1448.3	710.4	447	612.3	1448.6	582.3	1714.6	847.8	841.2	177.7	Cer	48	1	None	None	None	None	None	None	None	None	None	None	None	None	None	None	None	None	None	LCB d14:0	210.223	4.33	14	0	236713	0	0	0	0
Cer 48:1	Cer d15:1/33:0	734.739	H96 C48 O3 N1	0.66	903.5	688	706.9	547	1072.8	1448.3	710.4	447	612.3	1448.6	582.3	1714.6	847.8	841.2	177.7	Cer	48	1	None	None	None	None	None	None	None	None	None	None	None	None	None	None	None	None	None	LCB d15:1	222.219	-12.66	15	1	0	0	0	0	0
Cer 48:1	Cer d30:0/18:1	734.739	H96 C48 O3 N1	0.66	903.5	688	706.9	547	1072.8	1448.3	710.4	447	612.3	1448.6	582.3	1714.6	847.8	841.2	177.7	Cer	48	1	None	None	None	None	None	None	None	None	None	None	None	None	None	None	None	None	None	LCB d30:0	434.478	14.3	30	0	0	0	40579.3	0	0
Cer 49:5	Cer d18:1/31:4	740.69	H90 C49 O3 N1	-2.32	0	0	0	0	0	0	0	0	28.4	0	0	29.3	0	0	58.1	Cer	49	5	None	None	None	None	None	None	None	None	None	None	None	None	None	None	None	None	None	LCB d18:1	264.27	6.31	18	1	0	0	0	0	-1.7
Cer 49:5	Cer d22:4/27:1	740.69	H90 C49 O3 N1	-2.32	0	0	0	0	0	0	0	0	28.4	0	0	29.3	0	0	58.1	Cer	49	5	None	None	None	None	None	None	None	None	None	None	None	None	None	None	None	None	None	LCB d22:4	314.279	-15.16	22	4	31550.6	15241.2	0	0	20053.8
Cer 49:4	Cer d17:1/32:3	742.71	H92 C49 O3 N1	3.72	182.9	159.3	0	0	0	61	77.5	36.8	0	0	0	0	0	0	0	Cer	49	4	None	None	None	None	None	None	None	None	None	None	None	None	None	None	None	None	None	LCB d17:1	250.254	4.39	17	1	0	7106.8	0	6311.1	0
Cer 49:4	Cer d18:2/31:2	742.71	H92 C49 O3 N1	3.72	182.9	159.3	0	0	0	61	77.5	36.8	0	0	0	0	0	0	0	Cer	49	4	None	None	None	None	None	None	None	None	None	None	None	None	None	None	None	None	None	LCB d18:2	262.254	3.66	18	2	25772.6	48412.7	24200.1	35369.9	32834.4
Cer 49:4	Cer d18:1/31:3	742.71	H92 C49 O3 N1	3.72	182.9	159.3	0	0	0	61	77.5	36.8	0	0	0	0	0	0	0	Cer	49	4	None	None	None	None	None	None	None	None	None	None	None	None	None	None	None	None	None	LCB d18:1	264.268	-0.35	18	1	0	0	0	0	5388.1
Cer 49:4	Cer d19:1/30:3	742.71	H92 C49 O3 N1	3.72	182.9	159.3	0	0	0	61	77.5	36.8	0	0	0	0	0	0	0	Cer	49	4	None	None	None	None	None	None	None	None	None	None	None	None	None	None	None	None	None	LCB d19:1	278.285	3.78	19	1	0	0	0	0	0
Cer 49:4	Cer d20:1/29:3	742.71	H92 C49 O3 N1	3.72	182.9	159.3	0	0	0	61	77.5	36.8	0	0	0	0	0	0	0	Cer	49	4	None	None	None	None	None	None	None	None	None	None	None	None	None	None	None	None	None	LCB d20:1	292.301	4.23	20	1	0	0	0	0	0
Cer 49:4	Cer d21:1/28:3	742.71	H92 C49 O3 N1	3.72	182.9	159.3	0	0	0	61	77.5	36.8	0	0	0	0	0	0	0	Cer	49	4	None	None	None	None	None	None	None	None	None	None	None	None	None	None	None	None	None	LCB d21:1	306.316	2.78	21	1	0	0	0	0	0
Cer 48:4	Cer d16:1/32:3	744.684	H90 C48 O4 N1	-2.69	308.5	258.4	172.8	561.3	555.5	326.7	291.1	102.6	181.8	258	232.7	736.3	713.7	580.5	605.2	Cer	48	4	None	None	None	None	None	None	None	None	None	None	None	None	None	None	None	None	None	LCB d16:1	236.236	-3.89	16	1	0	0	0	0	12477
Cer 48:4	Cer d17:0/31:4	744.684	H90 C48 O4 N1	-2.69	308.5	258.4	172.8	561.3	555.5	326.7	291.1	102.6	181.8	258	232.7	736.3	713.7	580.5	605.2	Cer	48	4	None	None	None	None	None	None	None	None	None	None	None	None	None	None	None	None	None	LCB d17:0	252.27	5.15	17	0	296780	219321	215796	170011	194027
Cer 48:4	Cer d18:2/30:2	744.684	H90 C48 O4 N1	-2.69	308.5	258.4	172.8	561.3	555.5	326.7	291.1	102.6	181.8	258	232.7	736.3	713.7	580.5	605.2	Cer	48	4	None	None	None	None	None	None	None	None	None	None	None	None	None	None	None	None	None	LCB d18:2	262.257	16.79	18	2	0	-1.6	0	0	-1.6
Cer 48:4	Cer d18:1/30:3	744.684	H90 C48 O4 N1	-2.69	308.5	258.4	172.8	561.3	555.5	326.7	291.1	102.6	181.8	258	232.7	736.3	713.7	580.5	605.2	Cer	48	4	None	None	None	None	None	None	None	None	None	None	None	None	None	None	None	None	None	LCB d18:1	264.27	3.63	18	1	1.59518e+06	1.15679e+06	1090494	896714	1.0274e+06
Cer 48:4	Cer d18:0/30:4	744.684	H90 C48 O4 N1	-2.69	308.5	258.4	172.8	561.3	555.5	326.7	291.1	102.6	181.8	258	232.7	736.3	713.7	580.5	605.2	Cer	48	4	None	None	None	None	None	None	None	None	None	None	None	None	None	None	None	None	None	LCB d18:0	266.285	2.45	18	0	15741.2	12021.2	12588.1	18238.7	15055.5
Cer 48:4	Cer d19:2/29:2	744.684	H90 C48 O4 N1	-2.69	308.5	258.4	172.8	561.3	555.5	326.7	291.1	102.6	181.8	258	232.7	736.3	713.7	580.5	605.2	Cer	48	4	None	None	None	None	None	None	None	None	None	None	None	None	None	None	None	None	None	LCB d19:2	276.271	8	19	2	0	0	0	0	0
Cer 48:4	Cer d19:0/29:4	744.684	H90 C48 O4 N1	-2.69	308.5	258.4	172.8	561.3	555.5	326.7	291.1	102.6	181.8	258	232.7	736.3	713.7	580.5	605.2	Cer	48	4	None	None	None	None	None	None	None	None	None	None	None	None	None	None	None	None	None	LCB d19:0	280.297	-10.87	19	0	0	0	0	20059.9	0
Cer 48:4	Cer d20:1/28:3	744.684	H90 C48 O4 N1	-2.69	308.5	258.4	172.8	561.3	555.5	326.7	291.1	102.6	181.8	258	232.7	736.3	713.7	580.5	605.2	Cer	48	4	None	None	None	None	None	None	None	None	None	None	None	None	None	None	None	None	None	LCB d20:1	292.305	19.18	20	1	0	0	5538.8	0	0
Cer 48:4	Cer d20:0/28:4	744.684	H90 C48 O4 N1	-2.69	308.5	258.4	172.8	561.3	555.5	326.7	291.1	102.6	181.8	258	232.7	736.3	713.7	580.5	605.2	Cer	48	4	None	None	None	None	None	None	None	None	None	None	None	None	None	None	None	None	None	LCB d20:0	294.315	-2.19	20	0	0	0	0	0	0
Cer 48:4	Cer d21:0/27:4	744.684	H90 C48 O4 N1	-2.69	308.5	258.4	172.8	561.3	555.5	326.7	291.1	102.6	181.8	258	232.7	736.3	713.7	580.5	605.2	Cer	48	4	None	None	None	None	None	None	None	None	None	None	None	None	None	None	None	None	None	LCB d21:0	308.329	-6.56	21	0	0	0	0	7944.9	0
Cer 48:3	Cer d17:0/31:3	746.703	H92 C48 O4 N1	0.83	442.8	353	0	342.8	0	432.7	680.6	241.5	259.2	196.2	289.2	548.8	493.5	473.8	490.8	Cer	48	3	None	None	None	None	None	None	None	None	None	None	None	None	None	None	None	None	None	LCB d17:0	252.27	4.42	17	0	-1.7	-1.7	-1.7	-1.7	-1.7
Cer 48:3	Cer d18:1/30:2	746.703	H92 C48 O4 N1	0.83	442.8	353	0	342.8	0	432.7	680.6	241.5	259.2	196.2	289.2	548.8	493.5	473.8	490.8	Cer	48	3	None	None	None	None	None	None	None	None	None	None	None	None	None	None	None	None	None	LCB d18:1	264.27	4.73	18	1	-1.7	-1.7	-1.7	-1.7	-1.7
Cer 48:3	Cer d21:0/27:3	746.703	H92 C48 O4 N1	0.83	442.8	353	0	342.8	0	432.7	680.6	241.5	259.2	196.2	289.2	548.8	493.5	473.8	490.8	Cer	48	3	None	None	None	None	None	None	None	None	None	None	None	None	None	None	None	None	None	LCB d21:0	308.329	-6.82	21	0	0	0	0	33611.3	0
Cer 48:3	Cer d26:3/22:0	746.703	H92 C48 O4 N1	0.83	442.8	353	0	342.8	0	432.7	680.6	241.5	259.2	196.2	289.2	548.8	493.5	473.8	490.8	Cer	48	3	None	None	None	None	None	None	None	None	None	None	None	None	None	None	None	None	None	LCB d26:3	372.367	11.75	26	3	0	0	0	0	0
Cer 48:3	Cer d27:0/21:3	746.703	H92 C48 O4 N1	0.83	442.8	353	0	342.8	0	432.7	680.6	241.5	259.2	196.2	289.2	548.8	493.5	473.8	490.8	Cer	48	3	None	None	None	None	None	None	None	None	None	None	None	None	None	None	None	None	None	LCB d27:0	392.425	0.48	27	0	5058.3	0	0	0	0
Cer 48:3	Cer d28:2/20:1	746.703	H92 C48 O4 N1	0.83	442.8	353	0	342.8	0	432.7	680.6	241.5	259.2	196.2	289.2	548.8	493.5	473.8	490.8	Cer	48	3	None	None	None	None	None	None	None	None	None	None	None	None	None	None	None	None	None	LCB d28:2	402.405	-9.94	28	2	0	0	0	0	0
Cer 48:3	Cer d29:3/19:0	746.703	H92 C48 O4 N1	0.83	442.8	353	0	342.8	0	432.7	680.6	241.5	259.2	196.2	289.2	548.8	493.5	473.8	490.8	Cer	48	3	None	None	None	None	None	None	None	None	None	None	None	None	None	None	None	None	None	LCB d29:3	414.416	15.53	29	3	0	0	0	0	0
Cer 49:2	Cer d17:0/32:2	746.738	H96 C49 O3 N1	-0.49	59.8	89	0	0	34.6	0	0	0	0	0	0	0	0	186.6	62.4	Cer	49	2	None	None	None	None	None	None	None	None	None	None	None	None	None	None	None	None	None	LCB d17:0	252.27	4.42	17	0	-1.7	-1.7	-1.7	-1.7	-1.7
Cer 49:2	Cer d18:1/31:1	746.738	H96 C49 O3 N1	-0.49	59.8	89	0	0	34.6	0	0	0	0	0	0	0	0	186.6	62.4	Cer	49	2	None	None	None	None	None	None	None	None	None	None	None	None	None	None	None	None	None	LCB d18:1	264.27	4.73	18	1	-1.7	-1.7	-1.7	-1.7	-1.7
Cer 49:2	Cer d21:0/28:2	746.738	H96 C49 O3 N1	-0.49	59.8	89	0	0	34.6	0	0	0	0	0	0	0	0	186.6	62.4	Cer	49	2	None	None	None	None	None	None	None	None	None	None	None	None	None	None	None	None	None	LCB d21:0	308.329	-6.82	21	0	0	0	0	33611.3	0
Cer 49:2	Cer d27:0/22:2	746.738	H96 C49 O3 N1	-0.49	59.8	89	0	0	34.6	0	0	0	0	0	0	0	0	186.6	62.4	Cer	49	2	None	None	None	None	None	None	None	None	None	None	None	None	None	None	None	None	None	LCB d27:0	392.425	0.48	27	0	5058.3	0	0	0	0
Cer 49:2	Cer d28:2/21:0	746.738	H96 C49 O3 N1	-0.49	59.8	89	0	0	34.6	0	0	0	0	0	0	0	0	186.6	62.4	Cer	49	2	None	None	None	None	None	None	None	None	None	None	None	None	None	None	None	None	None	LCB d28:2	402.405	-9.94	28	2	0	0	0	0	0
Cer 48:2	Cer d16:0/32:2	748.719	H94 C48 O4 N1	1.24	226	49.3	193.5	258.6	639.5	1564.4	393.1	217.4	232	212.7	261.1	454.5	346.6	283.4	233.8	Cer	48	2	None	None	None	None	None	None	None	None	None	None	None	None	None	None	None	None	None	LCB d16:0	238.253	-0.04	16	0	0	0	0	0	0
Cer 48:2	Cer d18:1/30:1	748.719	H94 C48 O4 N1	1.24	226	49.3	193.5	258.6	639.5	1564.4	393.1	217.4	232	212.7	261.1	454.5	346.6	283.4	233.8	Cer	48	2	None	None	None	None	None	None	None	None	None	None	None	None	None	None	None	None	None	LCB d18:1	264.267	-4.81	18	1	0	0	0	0	0
Cer 48:2	Cer d18:0/30:2	748.719	H94 C48 O4 N1	1.24	226	49.3	193.5	258.6	639.5	1564.4	393.1	217.4	232	212.7	261.1	454.5	346.6	283.4	233.8	Cer	48	2	None	None	None	None	None	None	None	None	None	None	None	None	None	None	None	None	None	LCB d18:0	266.285	2.31	18	0	2.57858e+06	2.67806e+06	2.74702e+06	2.0463e+06	2.15978e+06
Cer 48:2	Cer d20:2/28:0	748.719	H94 C48 O4 N1	1.24	226	49.3	193.5	258.6	639.5	1564.4	393.1	217.4	232	212.7	261.1	454.5	346.6	283.4	233.8	Cer	48	2	None	None	None	None	None	None	None	None	None	None	None	None	None	None	None	None	None	LCB d20:2	290.286	4.48	20	2	12355	11915.6	7076.5	6692.2	14023.3
Cer 48:2	Cer d20:1/28:1	748.719	H94 C48 O4 N1	1.24	226	49.3	193.5	258.6	639.5	1564.4	393.1	217.4	232	212.7	261.1	454.5	346.6	283.4	233.8	Cer	48	2	None	None	None	None	None	None	None	None	None	None	None	None	None	None	None	None	None	LCB d20:1	292.3	1.92	20	1	0	0	4788.4	0	0
Cer 48:2	Cer d21:1/27:1	748.719	H94 C48 O4 N1	1.24	226	49.3	193.5	258.6	639.5	1564.4	393.1	217.4	232	212.7	261.1	454.5	346.6	283.4	233.8	Cer	48	2	None	None	None	None	None	None	None	None	None	None	None	None	None	None	None	None	None	LCB d21:1	306.315	-1.81	21	1	0	0	0	0	0
Cer 48:2	Cer d22:0/26:2	748.719	H94 C48 O4 N1	1.24	226	49.3	193.5	258.6	639.5	1564.4	393.1	217.4	232	212.7	261.1	454.5	346.6	283.4	233.8	Cer	48	2	None	None	None	None	None	None	None	None	None	None	None	None	None	None	None	None	None	LCB d22:0	322.352	15.74	22	0	14905.3	0	0	0	0
Cer 49:1	Cer d16:0/33:1	748.756	H98 C49 O3 N1	2.65	176.3	72.2	79.7	56	325.5	170.8	142.9	0	180.7	220.3	268.4	216.2	93	0	319	Cer	49	1	None	None	None	None	None	None	None	None	None	None	None	None	None	None	None	None	None	LCB d16:0	238.253	-0.04	16	0	0	0	0	0	0
Cer 49:1	Cer d18:1/31:0	748.756	H98 C49 O3 N1	2.65	176.3	72.2	79.7	56	325.5	170.8	142.9	0	180.7	220.3	268.4	216.2	93	0	319	Cer	49	1	None	None	None	None	None	None	None	None	None	None	None	None	None	None	None	None	None	LCB d18:1	264.267	-4.81	18	1	0	0	0	0	0
Cer 49:1	Cer d18:0/31:1	748.756	H98 C49 O3 N1	2.65	176.3	72.2	79.7	56	325.5	170.8	142.9	0	180.7	220.3	268.4	216.2	93	0	319	Cer	49	1	None	None	None	None	None	None	None	None	None	None	None	None	None	None	None	None	None	LCB d18:0	266.285	2.31	18	0	2.57858e+06	2.67806e+06	2.74702e+06	2.0463e+06	2.15978e+06
Cer 49:1	Cer d20:1/29:0	748.756	H98 C49 O3 N1	2.65	176.3	72.2	79.7	56	325.5	170.8	142.9	0	180.7	220.3	268.4	216.2	93	0	319	Cer	49	1	None	None	None	None	None	None	None	None	None	None	None	None	None	None	None	None	None	LCB d20:1	292.3	1.92	20	1	0	0	4788.4	0	0
Cer 49:1	Cer d21:1/28:0	748.756	H98 C49 O3 N1	2.65	176.3	72.2	79.7	56	325.5	170.8	142.9	0	180.7	220.3	268.4	216.2	93	0	319	Cer	49	1	None	None	None	None	None	None	None	None	None	None	None	None	None	None	None	None	None	LCB d21:1	306.315	-1.81	21	1	0	0	0	0	0
Cer 49:1	Cer d22:0/27:1	748.756	H98 C49 O3 N1	2.65	176.3	72.2	79.7	56	325.5	170.8	142.9	0	180.7	220.3	268.4	216.2	93	0	319	Cer	49	1	None	None	None	None	None	None	None	None	None	None	None	None	None	None	None	None	None	LCB d22:0	322.352	15.74	22	0	14905.3	0	0	0	0
Cer 48:1	Cer d18:0/30:1	750.736	H96 C48 O4 N1	3.51	28.2	101.9	174.4	405.3	151.7	123.1	138.9	125.7	94.4	179.1	0	97.1	113.6	132.2	51.8	Cer	48	1	None	None	None	None	None	None	None	None	None	None	None	None	None	None	None	None	None	LCB d18:0	266.285	4.3	18	0	-1.6	-1.6	-1.6	-1.6	-1.6
Cer 48:1	Cer d20:1/28:0	750.736	H96 C48 O4 N1	3.51	28.2	101.9	174.4	405.3	151.7	123.1	138.9	125.7	94.4	179.1	0	97.1	113.6	132.2	51.8	Cer	48	1	None	None	None	None	None	None	None	None	None	None	None	None	None	None	None	None	None	LCB d20:1	292.3	1.44	20	1	490854	473702	359232	360532	244379
Cer 48:1	Cer d20:0/28:1	750.736	H96 C48 O4 N1	3.51	28.2	101.9	174.4	405.3	151.7	123.1	138.9	125.7	94.4	179.1	0	97.1	113.6	132.2	51.8	Cer	48	1	None	None	None	None	None	None	None	None	None	None	None	None	None	None	None	None	None	LCB d20:0	294.317	4.9	20	0	8628	0	0	4444.9	4961.6
Cer 49:4	Cer d18:1/31:3	758.703	H92 C49 O4 N1	0.99	185.8	195.3	227.3	127.3	182	157.4	145.4	129	156.5	124.3	93.9	82.3	148.1	125.5	116.4	Cer	49	4	None	None	None	None	None	None	None	None	None	None	None	None	None	None	None	None	None	LCB d18:1	264.27	3.84	18	1	0	4331.7	0	2403.6	5957.8
Cer 49:4	Cer d18:0/31:4	758.703	H92 C49 O4 N1	0.99	185.8	195.3	227.3	127.3	182	157.4	145.4	129	156.5	124.3	93.9	82.3	148.1	125.5	116.4	Cer	49	4	None	None	None	None	None	None	None	None	None	None	None	None	None	None	None	None	None	LCB d18:0	266.285	3.32	18	0	5484.3	3715.6	3372	2350.6	6176.8
Cer 49:4	Cer d20:1/29:3	758.703	H92 C49 O4 N1	0.99	185.8	195.3	227.3	127.3	182	157.4	145.4	129	156.5	124.3	93.9	82.3	148.1	125.5	116.4	Cer	49	4	None	None	None	None	None	None	None	None	None	None	None	None	None	None	None	None	None	LCB d20:1	292.3	2.09	20	1	-1.6	-1.6	-1.6	-1.6	-1.6
Cer 49:4	Cer d20:0/29:4	758.703	H92 C49 O4 N1	0.99	185.8	195.3	227.3	127.3	182	157.4	145.4	129	156.5	124.3	93.9	82.3	148.1	125.5	116.4	Cer	49	4	None	None	None	None	None	None	None	None	None	None	None	None	None	None	None	None	None	LCB d20:0	294.317	4.18	20	0	70710.9	79849.4	51541.2	67241	78697.7
Cer 49:4	Cer d22:0/27:4	758.703	H92 C49 O4 N1	0.99	185.8	195.3	227.3	127.3	182	157.4	145.4	129	156.5	124.3	93.9	82.3	148.1	125.5	116.4	Cer	49	4	None	None	None	None	None	None	None	None	None	None	None	None	None	None	None	None	None	LCB d22:0	322.348	4.31	22	0	13390.4	14873.9	9215.2	12724.5	18635.8
Cer 49:4	Cer d24:2/25:2	758.703	H92 C49 O4 N1	0.99	185.8	195.3	227.3	127.3	182	157.4	145.4	129	156.5	124.3	93.9	82.3	148.1	125.5	116.4	Cer	49	4	None	None	None	None	None	None	None	None	None	None	None	None	None	None	None	None	None	LCB d24:2	346.34	-18.57	24	2	5914.3	0	0	0	0
Cer 50:3	Cer d18:1/32:2	758.739	H96 C50 O3 N1	0.58	114.5	171	432.7	357.3	319.9	489.2	381.2	145.2	185.7	248	181.1	287.4	76.2	196	450.6	Cer	50	3	None	None	None	None	None	None	None	None	None	None	None	None	None	None	None	None	None	LCB d18:1	264.27	3.84	18	1	0	4331.7	0	2403.6	5957.8
Cer 50:3	Cer d18:0/32:3	758.739	H96 C50 O3 N1	0.58	114.5	171	432.7	357.3	319.9	489.2	381.2	145.2	185.7	248	181.1	287.4	76.2	196	450.6	Cer	50	3	None	None	None	None	None	None	None	None	None	None	None	None	None	None	None	None	None	LCB d18:0	266.285	3.32	18	0	5484.3	3715.6	3372	2350.6	6176.8
Cer 50:3	Cer d20:1/30:2	758.739	H96 C50 O3 N1	0.58	114.5	171	432.7	357.3	319.9	489.2	381.2	145.2	185.7	248	181.1	287.4	76.2	196	450.6	Cer	50	3	None	None	None	None	None	None	None	None	None	None	None	None	None	None	None	None	None	LCB d20:1	292.3	2.09	20	1	-1.6	-1.6	-1.6	-1.6	-1.6
Cer 50:3	Cer d20:0/30:3	758.739	H96 C50 O3 N1	0.58	114.5	171	432.7	357.3	319.9	489.2	381.2	145.2	185.7	248	181.1	287.4	76.2	196	450.6	Cer	50	3	None	None	None	None	None	None	None	None	None	None	None	None	None	None	None	None	None	LCB d20:0	294.317	4.18	20	0	70710.9	79849.4	51541.2	67241	78697.7
Cer 50:3	Cer d22:0/28:3	758.739	H96 C50 O3 N1	0.58	114.5	171	432.7	357.3	319.9	489.2	381.2	145.2	185.7	248	181.1	287.4	76.2	196	450.6	Cer	50	3	None	None	None	None	None	None	None	None	None	None	None	None	None	None	None	None	None	LCB d22:0	322.348	4.31	22	0	13390.4	14873.9	9215.2	12724.5	18635.8
Cer 50:3	Cer d24:2/26:1	758.739	H96 C50 O3 N1	0.58	114.5	171	432.7	357.3	319.9	489.2	381.2	145.2	185.7	248	181.1	287.4	76.2	196	450.6	Cer	50	3	None	None	None	None	None	None	None	None	None	None	None	None	None	None	None	None	None	LCB d24:2	346.34	-18.57	24	2	5914.3	0	0	0	0
Cer 50:2	Cer d17:1/33:1	760.756	H98 C50 O3 N1	2.96	211	0	162.8	80.6	359.9	115.3	69.3	160.6	254.3	0	0	208.4	163.4	112.1	420.1	Cer	50	2	None	None	None	None	None	None	None	None	None	None	None	None	None	None	None	None	None	LCB d17:1	250.257	17.27	17	1	0	0	4652.7	0	0
Cer 50:2	Cer d17:0/33:2	760.756	H98 C50 O3 N1	2.96	211	0	162.8	80.6	359.9	115.3	69.3	160.6	254.3	0	0	208.4	163.4	112.1	420.1	Cer	50	2	None	None	None	None	None	None	None	None	None	None	None	None	None	None	None	None	None	LCB d17:0	252.269	0.16	17	0	4231.6	0	0	0	0
Cer 50:2	Cer d18:1/32:1	760.756	H98 C50 O3 N1	2.96	211	0	162.8	80.6	359.9	115.3	69.3	160.6	254.3	0	0	208.4	163.4	112.1	420.1	Cer	50	2	None	None	None	None	None	None	None	None	None	None	None	None	None	None	None	None	None	LCB d18:1	264.27	3.82	18	1	0	0	5716.6	0	0
Cer 50:2	Cer d19:1/31:1	760.756	H98 C50 O3 N1	2.96	211	0	162.8	80.6	359.9	115.3	69.3	160.6	254.3	0	0	208.4	163.4	112.1	420.1	Cer	50	2	None	None	None	None	None	None	None	None	None	None	None	None	None	None	None	None	None	LCB d19:1	278.286	8.06	19	1	0	5199.3	6122.7	0	10362.1
Cer 50:2	Cer d20:1/30:1	760.756	H98 C50 O3 N1	2.96	211	0	162.8	80.6	359.9	115.3	69.3	160.6	254.3	0	0	208.4	163.4	112.1	420.1	Cer	50	2	None	None	None	None	None	None	None	None	None	None	None	None	None	None	None	None	None	LCB d20:1	292.301	3.83	20	1	0	15714.3	10631	15252.5	10006.5
Cer 50:2	Cer d20:0/30:2	760.756	H98 C50 O3 N1	2.96	211	0	162.8	80.6	359.9	115.3	69.3	160.6	254.3	0	0	208.4	163.4	112.1	420.1	Cer	50	2	None	None	None	None	None	None	None	None	None	None	None	None	None	None	None	None	None	LCB d20:0	294.316	3.22	20	0	1092.2	5007.4	-1.7	12233.1	27917.7
Cer 50:2	Cer d22:0/28:2	760.756	H98 C50 O3 N1	2.96	211	0	162.8	80.6	359.9	115.3	69.3	160.6	254.3	0	0	208.4	163.4	112.1	420.1	Cer	50	2	None	None	None	None	None	None	None	None	None	None	None	None	None	None	None	None	None	LCB d22:0	322.346	-1.11	22	0	0	0	0	0	0
Cer 50:2	Cer d29:0/21:2	760.756	H98 C50 O3 N1	2.96	211	0	162.8	80.6	359.9	115.3	69.3	160.6	254.3	0	0	208.4	163.4	112.1	420.1	Cer	50	2	None	None	None	None	None	None	None	None	None	None	None	None	None	None	None	None	None	LCB d29:0	420.462	13.28	29	0	0	0	0	0	0
Cer 49:2	Cer d12:2/37:0	762.732	H96 C49 O4 N1	-1.82	0	0	0	0	0	0	0	0	0	0	0	15.7	88.9	0	22.8	Cer	49	2	None	None	None	None	None	None	None	None	None	None	None	None	None	None	None	None	None	LCB d12:2	178.156	-17.72	12	2	0	0	0	0	0
Cer 49:2	Cer d15:1/34:1	762.732	H96 C49 O4 N1	-1.82	0	0	0	0	0	0	0	0	0	0	0	15.7	88.9	0	22.8	Cer	49	2	None	None	None	None	None	None	None	None	None	None	None	None	None	None	None	None	None	LCB d15:1	222.219	-12.53	15	1	0	0	0	0	0
Cer 49:2	Cer d16:0/33:2	762.732	H96 C49 O4 N1	-1.82	0	0	0	0	0	0	0	0	0	0	0	15.7	88.9	0	22.8	Cer	49	2	None	None	None	None	None	None	None	None	None	None	None	None	None	None	None	None	None	LCB d16:0	238.249	-16.95	16	0	0	0	0	0	0
Cer 49:2	Cer d17:1/32:1	762.732	H96 C49 O4 N1	-1.82	0	0	0	0	0	0	0	0	0	0	0	15.7	88.9	0	22.8	Cer	49	2	None	None	None	None	None	None	None	None	None	None	None	None	None	None	None	None	None	LCB d17:1	250.254	4.16	17	1	0	0	0	0	0
Cer 49:2	Cer d18:1/31:1	762.732	H96 C49 O4 N1	-1.82	0	0	0	0	0	0	0	0	0	0	0	15.7	88.9	0	22.8	Cer	49	2	None	None	None	None	None	None	None	None	None	None	None	None	None	None	None	None	None	LCB d18:1	264.268	-2.85	18	1	0	0	0	5112	0
Cer 49:2	Cer d19:0/30:2	762.732	H96 C49 O4 N1	-1.82	0	0	0	0	0	0	0	0	0	0	0	15.7	88.9	0	22.8	Cer	49	2	None	None	None	None	None	None	None	None	None	None	None	None	None	None	None	None	None	LCB d19:0	280.301	3.36	19	0	116173	115916	102266	96783.2	79670.8
Cer 49:2	Cer d21:2/28:0	762.732	H96 C49 O4 N1	-1.82	0	0	0	0	0	0	0	0	0	0	0	15.7	88.9	0	22.8	Cer	49	2	None	None	None	None	None	None	None	None	None	None	None	None	None	None	None	None	None	LCB d21:2	304.303	9.8	21	2	0	0	0	0	0
Cer 49:2	Cer d25:2/24:0	762.732	H96 C49 O4 N1	-1.82	0	0	0	0	0	0	0	0	0	0	0	15.7	88.9	0	22.8	Cer	49	2	None	None	None	None	None	None	None	None	None	None	None	None	None	None	None	None	None	LCB d25:2	360.361	-3.69	25	2	0	0	0	10240.1	0
Cer 49:2	Cer d26:1/23:1	762.732	H96 C49 O4 N1	-1.82	0	0	0	0	0	0	0	0	0	0	0	15.7	88.9	0	22.8	Cer	49	2	None	None	None	None	None	None	None	None	None	None	None	None	None	None	None	None	None	LCB d26:1	376.395	1.93	26	1	0	0	0	9486.6	0
Cer 49:2	Cer d28:2/21:0	762.732	H96 C49 O4 N1	-1.82	0	0	0	0	0	0	0	0	0	0	0	15.7	88.9	0	22.8	Cer	49	2	None	None	None	None	None	None	None	None	None	None	None	None	None	None	None	None	None	LCB d28:2	402.409	-0.08	28	2	0	-1.6	0	0	0
Cer 49:2	Cer d30:2/19:0	762.732	H96 C49 O4 N1	-1.82	0	0	0	0	0	0	0	0	0	0	0	15.7	88.9	0	22.8	Cer	49	2	None	None	None	None	None	None	None	None	None	None	None	None	None	None	None	None	None	LCB d30:2	430.435	-13.24	30	2	0	0	0	0	0
Cer 50:1	Cer d15:1/35:0	762.772	H100 C50 O3 N1	2.47	201.6	341.4	405.1	178.6	72.5	71.9	281.3	0	209.5	83.7	250.2	57.1	270	299	0	Cer	50	1	None	None	None	None	None	None	None	None	None	None	None	None	None	None	None	None	None	LCB d15:1	222.219	-12.53	15	1	0	0	0	0	0
Cer 50:1	Cer d16:0/34:1	762.772	H100 C50 O3 N1	2.47	201.6	341.4	405.1	178.6	72.5	71.9	281.3	0	209.5	83.7	250.2	57.1	270	299	0	Cer	50	1	None	None	None	None	None	None	None	None	None	None	None	None	None	None	None	None	None	LCB d16:0	238.249	-16.95	16	0	0	0	0	0	0
Cer 50:1	Cer d17:1/33:0	762.772	H100 C50 O3 N1	2.47	201.6	341.4	405.1	178.6	72.5	71.9	281.3	0	209.5	83.7	250.2	57.1	270	299	0	Cer	50	1	None	None	None	None	None	None	None	None	None	None	None	None	None	None	None	None	None	LCB d17:1	250.254	4.16	17	1	0	0	0	0	0
Cer 50:1	Cer d18:1/32:0	762.772	H100 C50 O3 N1	2.47	201.6	341.4	405.1	178.6	72.5	71.9	281.3	0	209.5	83.7	250.2	57.1	270	299	0	Cer	50	1	None	None	None	None	None	None	None	None	None	None	None	None	None	None	None	None	None	LCB d18:1	264.268	-2.85	18	1	0	0	0	5112	0
Cer 50:1	Cer d19:0/31:1	762.772	H100 C50 O3 N1	2.47	201.6	341.4	405.1	178.6	72.5	71.9	281.3	0	209.5	83.7	250.2	57.1	270	299	0	Cer	50	1	None	None	None	None	None	None	None	None	None	None	None	None	None	None	None	None	None	LCB d19:0	280.301	3.36	19	0	116173	115916	102266	96783.2	79670.8
Cer 50:1	Cer d26:1/24:0	762.772	H100 C50 O3 N1	2.47	201.6	341.4	405.1	178.6	72.5	71.9	281.3	0	209.5	83.7	250.2	57.1	270	299	0	Cer	50	1	None	None	None	None	None	None	None	None	None	None	None	None	None	None	None	None	None	LCB d26:1	376.395	1.93	26	1	0	0	0	9486.6	0
Cer 49:1	Cer d18:1/31:0	764.752	H98 C49 O4 N1	3.8	0	112.5	251	0	0	33.5	0	0	60	18.6	54.4	79.6	77.5	48.6	0	Cer	49	1	None	None	None	None	None	None	None	None	None	None	None	None	None	None	None	None	None	LCB d18:1	264.269	2.74	18	1	23963.9	8172.2	0	0	7258
Cer 49:1	Cer d19:0/30:1	764.752	H98 C49 O4 N1	3.8	0	112.5	251	0	0	33.5	0	0	60	18.6	54.4	79.6	77.5	48.6	0	Cer	49	1	None	None	None	None	None	None	None	None	None	None	None	None	None	None	None	None	None	LCB d19:0	280.295	-16.26	19	0	0	0	0	0	0
Cer 50:4	Cer d15:3/35:1	772.719	H94 C50 O4 N1	2.16	279.3	311.2	45.6	279.2	243.5	208.3	260.7	125.1	121.9	139.1	136.1	375.4	369.4	260.7	337.8	Cer	50	4	None	None	None	None	None	None	None	None	None	None	None	None	None	None	None	None	None	LCB d15:3	218.189	-7.91	15	3	0	4736.4	0	0	0
Cer 50:4	Cer d16:1/34:3	772.719	H94 C50 O4 N1	2.16	279.3	311.2	45.6	279.2	243.5	208.3	260.7	125.1	121.9	139.1	136.1	375.4	369.4	260.7	337.8	Cer	50	4	None	None	None	None	None	None	None	None	None	None	None	None	None	None	None	None	None	LCB d16:1	236.238	2.56	16	1	20450.7	7462.8	9306.2	6640.6	8605.2
Cer 50:4	Cer d17:0/33:4	772.719	H94 C50 O4 N1	2.16	279.3	311.2	45.6	279.2	243.5	208.3	260.7	125.1	121.9	139.1	136.1	375.4	369.4	260.7	337.8	Cer	50	4	None	None	None	None	None	None	None	None	None	None	None	None	None	None	None	None	None	LCB d17:0	252.27	4.66	17	0	212096	163817	137351	117080	169441
Cer 50:4	Cer d18:2/32:2	772.719	H94 C50 O4 N1	2.16	279.3	311.2	45.6	279.2	243.5	208.3	260.7	125.1	121.9	139.1	136.1	375.4	369.4	260.7	337.8	Cer	50	4	None	None	None	None	None	None	None	None	None	None	None	None	None	None	None	None	None	LCB d18:2	262.253	0.13	18	2	0	6445.2	0	0	0
Cer 50:4	Cer d18:1/32:3	772.719	H94 C50 O4 N1	2.16	279.3	311.2	45.6	279.2	243.5	208.3	260.7	125.1	121.9	139.1	136.1	375.4	369.4	260.7	337.8	Cer	50	4	None	None	None	None	None	None	None	None	None	None	None	None	None	None	None	None	None	LCB d18:1	264.27	3.54	18	1	627501	502866	513457	301427	640886
Cer 50:4	Cer d18:0/32:4	772.719	H94 C50 O4 N1	2.16	279.3	311.2	45.6	279.2	243.5	208.3	260.7	125.1	121.9	139.1	136.1	375.4	369.4	260.7	337.8	Cer	50	4	None	None	None	None	None	None	None	None	None	None	None	None	None	None	None	None	None	LCB d18:0	266.285	2	18	0	11837.6	12661.2	6701.7	11366.6	9775.9
Cer 50:4	Cer d19:2/31:2	772.719	H94 C50 O4 N1	2.16	279.3	311.2	45.6	279.2	243.5	208.3	260.7	125.1	121.9	139.1	136.1	375.4	369.4	260.7	337.8	Cer	50	4	None	None	None	None	None	None	None	None	None	None	None	None	None	None	None	None	None	LCB d19:2	276.266	-9.68	19	2	0	7318.9	0	0	0
Cer 50:4	Cer d19:0/31:4	772.719	H94 C50 O4 N1	2.16	279.3	311.2	45.6	279.2	243.5	208.3	260.7	125.1	121.9	139.1	136.1	375.4	369.4	260.7	337.8	Cer	50	4	None	None	None	None	None	None	None	None	None	None	None	None	None	None	None	None	None	LCB d19:0	280.3	-1.26	19	0	4352.4	0	0	7305.3	0
Cer 50:4	Cer d20:2/30:2	772.719	H94 C50 O4 N1	2.16	279.3	311.2	45.6	279.2	243.5	208.3	260.7	125.1	121.9	139.1	136.1	375.4	369.4	260.7	337.8	Cer	50	4	None	None	None	None	None	None	None	None	None	None	None	None	None	None	None	None	None	LCB d20:2	290.285	3.96	20	2	17714.8	18827.8	8328.5	10672.1	20133.1
Cer 50:4	Cer d20:1/30:3	772.719	H94 C50 O4 N1	2.16	279.3	311.2	45.6	279.2	243.5	208.3	260.7	125.1	121.9	139.1	136.1	375.4	369.4	260.7	337.8	Cer	50	4	None	None	None	None	None	None	None	None	None	None	None	None	None	None	None	None	None	LCB d20:1	292.3	1.77	20	1	16978.5	15281.5	10077.7	18069.2	12614.8
Cer 50:4	Cer d24:4/26:0	772.719	H94 C50 O4 N1	2.16	279.3	311.2	45.6	279.2	243.5	208.3	260.7	125.1	121.9	139.1	136.1	375.4	369.4	260.7	337.8	Cer	50	4	None	None	None	None	None	None	None	None	None	None	None	None	None	None	None	None	None	LCB d24:4	342.31	-17.4	24	4	123150	58915.5	20233.2	83637.3	31847.3
Cer 50:4	Cer d24:1/26:3	772.719	H94 C50 O4 N1	2.16	279.3	311.2	45.6	279.2	243.5	208.3	260.7	125.1	121.9	139.1	136.1	375.4	369.4	260.7	337.8	Cer	50	4	None	None	None	None	None	None	None	None	None	None	None	None	None	None	None	None	None	LCB d24:1	348.365	6.87	24	1	0	4555.2	0	0	0
Cer 50:4	Cer d29:0/21:4	772.719	H94 C50 O4 N1	2.16	279.3	311.2	45.6	279.2	243.5	208.3	260.7	125.1	121.9	139.1	136.1	375.4	369.4	260.7	337.8	Cer	50	4	None	None	None	None	None	None	None	None	None	None	None	None	None	None	None	None	None	LCB d29:0	420.452	-11.29	29	0	0	0	0	0	0
Cer 50:3	Cer d10:0/40:3	774.735	H96 C50 O4 N1	1.64	255.4	29.2	184.5	24.3	464	417.1	179.4	69.6	0	123.6	0	292.3	233.3	285.4	395.1	Cer	50	3	None	None	None	None	None	None	None	None	None	None	None	None	None	None	None	None	None	LCB d10:0	154.156	-19.58	10	0	0	0	0	0	0
Cer 50:3	Cer d13:0/37:3	774.735	H96 C50 O4 N1	1.64	255.4	29.2	184.5	24.3	464	417.1	179.4	69.6	0	123.6	0	292.3	233.3	285.4	395.1	Cer	50	3	None	None	None	None	None	None	None	None	None	None	None	None	None	None	None	None	None	LCB d13:0	196.206	-2.2	13	0	0	4591.4	0	14632.4	0
Cer 50:3	Cer d16:1/34:2	774.735	H96 C50 O4 N1	1.64	255.4	29.2	184.5	24.3	464	417.1	179.4	69.6	0	123.6	0	292.3	233.3	285.4	395.1	Cer	50	3	None	None	None	None	None	None	None	None	None	None	None	None	None	None	None	None	None	LCB d16:1	236.236	-4.72	16	1	0	0	0	0	0
Cer 50:3	Cer d17:2/33:1	774.735	H96 C50 O4 N1	1.64	255.4	29.2	184.5	24.3	464	417.1	179.4	69.6	0	123.6	0	292.3	233.3	285.4	395.1	Cer	50	3	None	None	None	None	None	None	None	None	None	None	None	None	None	None	None	None	None	LCB d17:2	248.242	17.39	17	2	0	0	0	0	0
Cer 50:3	Cer d17:0/33:3	774.735	H96 C50 O4 N1	1.64	255.4	29.2	184.5	24.3	464	417.1	179.4	69.6	0	123.6	0	292.3	233.3	285.4	395.1	Cer	50	3	None	None	None	None	None	None	None	None	None	None	None	None	None	None	None	None	None	LCB d17:0	252.269	0.83	17	0	-1.6	-1.6	-1.6	-1.6	-1.6
Cer 50:3	Cer d18:1/32:2	774.735	H96 C50 O4 N1	1.64	255.4	29.2	184.5	24.3	464	417.1	179.4	69.6	0	123.6	0	292.3	233.3	285.4	395.1	Cer	50	3	None	None	None	None	None	None	None	None	None	None	None	None	None	None	None	None	None	LCB d18:1	264.27	4.09	18	1	-1.6	-1.6	-1.6	-1.6	-1.6
Cer 50:3	Cer d19:1/31:2	774.735	H96 C50 O4 N1	1.64	255.4	29.2	184.5	24.3	464	417.1	179.4	69.6	0	123.6	0	292.3	233.3	285.4	395.1	Cer	50	3	None	None	None	None	None	None	None	None	None	None	None	None	None	None	None	None	None	LCB d19:1	278.28	-15.3	19	1	0	1813.5	0	0	0
Cer 50:3	Cer d20:2/30:1	774.735	H96 C50 O4 N1	1.64	255.4	29.2	184.5	24.3	464	417.1	179.4	69.6	0	123.6	0	292.3	233.3	285.4	395.1	Cer	50	3	None	None	None	None	None	None	None	None	None	None	None	None	None	None	None	None	None	LCB d20:2	290.281	-11.3	20	2	8281.1	0	0	0	0
Cer 50:3	Cer d20:1/30:2	774.735	H96 C50 O4 N1	1.64	255.4	29.2	184.5	24.3	464	417.1	179.4	69.6	0	123.6	0	292.3	233.3	285.4	395.1	Cer	50	3	None	None	None	None	None	None	None	None	None	None	None	None	None	None	None	None	None	LCB d20:1	292.3	1.65	20	1	1.73565e+06	1.30787e+06	1.35047e+06	1.13655e+06	1.14149e+06
Cer 50:3	Cer d21:2/29:1	774.735	H96 C50 O4 N1	1.64	255.4	29.2	184.5	24.3	464	417.1	179.4	69.6	0	123.6	0	292.3	233.3	285.4	395.1	Cer	50	3	None	None	None	None	None	None	None	None	None	None	None	None	None	None	None	None	None	LCB d21:2	304.305	16.92	21	2	17613.4	0	0	0	0
Cer 50:3	Cer d22:3/28:0	774.735	H96 C50 O4 N1	1.64	255.4	29.2	184.5	24.3	464	417.1	179.4	69.6	0	123.6	0	292.3	233.3	285.4	395.1	Cer	50	3	None	None	None	None	None	None	None	None	None	None	None	None	None	None	None	None	None	LCB d22:3	316.3	0.26	22	3	0	0	0	0	0
Cer 50:3	Cer d25:1/25:2	774.735	H96 C50 O4 N1	1.64	255.4	29.2	184.5	24.3	464	417.1	179.4	69.6	0	123.6	0	292.3	233.3	285.4	395.1	Cer	50	3	None	None	None	None	None	None	None	None	None	None	None	None	None	None	None	None	None	LCB d25:1	362.381	7.21	25	1	0	0	0	0	0
Cer 50:3	Cer d27:3/23:0	774.735	H96 C50 O4 N1	1.64	255.4	29.2	184.5	24.3	464	417.1	179.4	69.6	0	123.6	0	292.3	233.3	285.4	395.1	Cer	50	3	None	None	None	None	None	None	None	None	None	None	None	None	None	None	None	None	None	LCB d27:3	386.372	-16.26	27	3	0	49171.1	0	4483.5	0
Cer 50:3	Cer d30:2/20:1	774.735	H96 C50 O4 N1	1.64	255.4	29.2	184.5	24.3	464	417.1	179.4	69.6	0	123.6	0	292.3	233.3	285.4	395.1	Cer	50	3	None	None	None	None	None	None	None	None	None	None	None	None	None	None	None	None	None	LCB d30:2	430.443	4.35	30	2	0	0	0	0	0
Cer 50:2	Cer d15:1/35:1	776.749	H98 C50 O4 N1	0.04	246.2	289.6	342.3	162.8	709.3	138.5	409.8	260.5	143.3	137.1	172.6	896.9	160.2	467.9	177.2	Cer	50	2	None	None	None	None	None	None	None	None	None	None	None	None	None	None	None	None	None	LCB d15:1	222.222	1.41	15	1	0	0	0	0	0
Cer 50:2	Cer d18:0/32:2	776.749	H98 C50 O4 N1	0.04	246.2	289.6	342.3	162.8	709.3	138.5	409.8	260.5	143.3	137.1	172.6	896.9	160.2	467.9	177.2	Cer	50	2	None	None	None	None	None	None	None	None	None	None	None	None	None	None	None	None	None	LCB d18:0	266.285	2.78	18	0	12501.4	2448	8581	3057.3	-1.6
Cer 50:2	Cer d20:2/30:0	776.749	H98 C50 O4 N1	0.04	246.2	289.6	342.3	162.8	709.3	138.5	409.8	260.5	143.3	137.1	172.6	896.9	160.2	467.9	177.2	Cer	50	2	None	None	None	None	None	None	None	None	None	None	None	None	None	None	None	None	None	LCB d20:2	290.286	5.2	20	2	0	0	0	0	0
Cer 50:2	Cer d20:1/30:1	776.749	H98 C50 O4 N1	0.04	246.2	289.6	342.3	162.8	709.3	138.5	409.8	260.5	143.3	137.1	172.6	896.9	160.2	467.9	177.2	Cer	50	2	None	None	None	None	None	None	None	None	None	None	None	None	None	None	None	None	None	LCB d20:1	292.301	2.36	20	1	-1.6	-1.6	-1.6	-1.6	-1.6
Cer 50:2	Cer d20:0/30:2	776.749	H98 C50 O4 N1	0.04	246.2	289.6	342.3	162.8	709.3	138.5	409.8	260.5	143.3	137.1	172.6	896.9	160.2	467.9	177.2	Cer	50	2	None	None	None	None	None	None	None	None	None	None	None	None	None	None	None	None	None	LCB d20:0	294.317	3.82	20	0	2.26133e+06	2.23836e+06	1.78518e+06	2.10607e+06	1770532
Cer 50:2	Cer d21:0/29:2	776.749	H98 C50 O4 N1	0.04	246.2	289.6	342.3	162.8	709.3	138.5	409.8	260.5	143.3	137.1	172.6	896.9	160.2	467.9	177.2	Cer	50	2	None	None	None	None	None	None	None	None	None	None	None	None	None	None	None	None	None	LCB d21:0	308.333	6.44	21	0	0	0	0	0	0
Cer 50:2	Cer d30:2/20:0	776.749	H98 C50 O4 N1	0.04	246.2	289.6	342.3	162.8	709.3	138.5	409.8	260.5	143.3	137.1	172.6	896.9	160.2	467.9	177.2	Cer	50	2	None	None	None	None	None	None	None	None	None	None	None	None	None	None	None	None	None	LCB d30:2	430.445	11.08	30	2	0	0	0	0	0
Cer 50:1	Cer d17:1/33:0	778.765	H100 C50 O4 N1	0.23	260.3	151.8	148.3	165.6	140.7	34.2	226.6	112.7	33.8	59.7	59.4	88.8	164.7	49.1	114.3	Cer	50	1	None	None	None	None	None	None	None	None	None	None	None	None	None	None	None	None	None	LCB d17:1	250.258	19.53	17	1	0	0	0	0	0
Cer 50:1	Cer d18:1/32:0	778.765	H100 C50 O4 N1	0.23	260.3	151.8	148.3	165.6	140.7	34.2	226.6	112.7	33.8	59.7	59.4	88.8	164.7	49.1	114.3	Cer	50	1	None	None	None	None	None	None	None	None	None	None	None	None	None	None	None	None	None	LCB d18:1	264.27	5.47	18	1	0	0	0	0	0
Cer 50:1	Cer d18:0/32:1	778.765	H100 C50 O4 N1	0.23	260.3	151.8	148.3	165.6	140.7	34.2	226.6	112.7	33.8	59.7	59.4	88.8	164.7	49.1	114.3	Cer	50	1	None	None	None	None	None	None	None	None	None	None	None	None	None	None	None	None	None	LCB d18:0	266.285	3.59	18	0	17630.6	7267.7	9558	0	7407
Cer 50:1	Cer d20:1/30:0	778.765	H100 C50 O4 N1	0.23	260.3	151.8	148.3	165.6	140.7	34.2	226.6	112.7	33.8	59.7	59.4	88.8	164.7	49.1	114.3	Cer	50	1	None	None	None	None	None	None	None	None	None	None	None	None	None	None	None	None	None	LCB d20:1	292.299	-1.3	20	1	31023.7	14919.3	0	0	0
Cer 50:1	Cer d20:0/30:1	778.765	H100 C50 O4 N1	0.23	260.3	151.8	148.3	165.6	140.7	34.2	226.6	112.7	33.8	59.7	59.4	88.8	164.7	49.1	114.3	Cer	50	1	None	None	None	None	None	None	None	None	None	None	None	None	None	None	None	None	None	LCB d20:0	294.317	3.52	20	0	-1.6	-1.6	-1.6	-1.6	-1.6
Cer 50:1	Cer d22:1/28:0	778.765	H100 C50 O4 N1	0.23	260.3	151.8	148.3	165.6	140.7	34.2	226.6	112.7	33.8	59.7	59.4	88.8	164.7	49.1	114.3	Cer	50	1	None	None	None	None	None	None	None	None	None	None	None	None	None	None	None	None	None	LCB d22:1	320.332	2.86	22	1	12921.8	11743.6	8787.9	11456.8	8399.8
###	CersplashMS1
Cer d7 25:1		531.548	H59 C33 D7 O3 N1	None	16.4	0	0	0	0	80.5	0	0	0	0	0	24.2	0	0	0	Cer d7	25	1	None	None	None	None	None	None	None	None	None	None	None	None	None	None	None	None	None	None	None	None	None	None	None	None	None	None	None
###	DAGMS2
DAG 32:0	DAG 16:0/16:0	586.542	H72 C35 O5 N1	3.36	29494.3	29507.5	26770	28230.6	28783.4	28609.1	27841	23030.6	45372.4	38961.2	41536	45682.2	42188.1	43581.8	7023.7	DAG	32	0	None	None	None	None	None	None	None	None	None	None	None	None	None	None	None	None	None	None	None	None	None	None	None	None	None	None	None
DAG 34:2	DAG 18:2/16:0	610.542	H72 C37 O5 N1	3.03	28358.2	14879.4	19894.4	15219.1	31829.5	35233	32805	24018.7	22644.7	20181.7	23276.2	30327.6	40926.1	39928.2	49674.9	DAG	34	2	None	None	None	None	None	None	None	None	None	None	None	None	None	None	None	None	None	None	None	None	None	None	None	None	None	None	None
DAG 34:1	DAG 18:1/16:0	612.556	H74 C37 O5 N1	0.28	88066.7	68544.7	57343.4	71401.3	92983.8	74714.3	83453	78212.7	157004	116405	134164	158015	131392	127818	4119.2	DAG	34	1	None	None	None	None	None	None	None	None	None	None	None	None	None	None	None	None	None	None	None	None	None	None	None	None	None	None	None
DAG 34:0	DAG 18:0/16:0	614.574	H76 C37 O5 N1	3.49	56062.3	55288	57584.1	57760.8	65847.9	62839.7	59736.2	51950.8	74663.4	66619.2	71504.8	73967.3	74327.1	73889.9	43165	DAG	34	0	None	None	None	None	None	None	None	None	None	None	None	None	None	None	None	None	None	None	None	None	None	None	None	None	None	None	None
DAG 36:4	DAG 20:4/16:0	634.542	H72 C39 O5 N1	2.97	76593.6	47903.4	37980.6	43551	54461.7	42467	41566.5	58577.9	114108	76797.4	85102.9	92174.3	81622.6	70114.8	1347.2	DAG	36	4	None	None	None	None	None	None	None	None	None	None	None	None	None	None	None	None	None	None	None	None	None	None	None	None	None	None	None
DAG 36:2	DAG 18:1/18:1	638.574	H76 C39 O5 N1	3.2	48091.9	33500.1	25447	32092.7	58633.7	44182.4	48131.5	28232.5	48106.7	37966	36575.5	71137.8	49524.6	49567.5	6588.4	DAG	36	2	None	None	None	None	None	None	None	None	None	None	None	None	None	None	None	None	None	None	None	None	None	None	None	None	None	None	None
DAG 36:1	DAG 20:1/16:0	640.589	H78 C39 O5 N1	2.35	35175.4	50678.9	39315.1	56569.7	74146.3	39705.5	53872.2	50693.8	75541.4	71828.5	69093.8	74840.1	55150.8	55630.9	1335.4	DAG	36	1	None	None	None	None	None	None	None	None	None	None	None	None	None	None	None	None	None	None	None	None	None	None	None	None	None	None	None
DAG 36:1	DAG 18:0/18:1	640.589	H78 C39 O5 N1	2.35	35175.4	50678.9	39315.1	56569.7	74146.3	39705.5	53872.2	50693.8	75541.4	71828.5	69093.8	74840.1	55150.8	55630.9	1335.4	DAG	36	1	None	None	None	None	None	None	None	None	None	None	None	None	None	None	None	None	None	None	None	None	None	None	None	None	None	None	None
DAG 36:0	DAG 20:0/16:0	642.605	H80 C39 O5 N1	3.08	117788	123934	129910	130534	131175	129906	122432	116837	122598	131225	123784	129014	131402	115458	117210	DAG	36	0	None	None	None	None	None	None	None	None	None	None	None	None	None	None	None	None	None	None	None	None	None	None	None	None	None	None	None
DAG 36:0	DAG 18:0/18:0	642.605	H80 C39 O5 N1	3.08	117788	123934	129910	130534	131175	129906	122432	116837	122598	131225	123784	129014	131402	115458	117210	DAG	36	0	None	None	None	None	None	None	None	None	None	None	None	None	None	None	None	None	None	None	None	None	None	None	None	None	None	None	None
DAG 38:6	DAG 22:6/16:0	658.543	H72 C41 O5 N1	3.39	62162.4	53514.2	43257.7	60173.6	52584.1	46994.6	43845.8	103744	261645	137144	215822	127141	174424	167558	0	DAG	38	6	None	None	None	None	None	None	None	None	None	None	None	None	None	None	None	None	None	None	None	None	None	None	None	None	None	None	None
DAG 38:5	DAG 22:5/16:0	660.559	H74 C41 O5 N1	3.68	61184.3	34919.9	26217.1	31366	51015.3	40789.1	38676.2	32155.9	63816.3	45334.7	48656.7	64946.9	61359.5	57493.4	20.5	DAG	38	5	None	None	None	None	None	None	None	None	None	None	None	None	None	None	None	None	None	None	None	None	None	None	None	None	None	None	None
DAG 38:5	DAG 20:4/18:1	660.559	H74 C41 O5 N1	3.68	61184.3	34919.9	26217.1	31366	51015.3	40789.1	38676.2	32155.9	63816.3	45334.7	48656.7	64946.9	61359.5	57493.4	20.5	DAG	38	5	None	None	None	None	None	None	None	None	None	None	None	None	None	None	None	None	None	None	None	None	None	None	None	None	None	None	None
DAG 38:4	DAG 22:4/16:0	662.573	H76 C41 O5 N1	1.32	252342	149492	117212	132756	208917	134265	150127	175000	266976	195258	184838	303719	176550	164154	66.9	DAG	38	4	None	None	None	None	None	None	None	None	None	None	None	None	None	None	None	None	None	None	None	None	None	None	None	None	None	None	None
DAG 38:4	DAG 20:4/18:0	662.573	H76 C41 O5 N1	1.32	252342	149492	117212	132756	208917	134265	150127	175000	266976	195258	184838	303719	176550	164154	66.9	DAG	38	4	None	None	None	None	None	None	None	None	None	None	None	None	None	None	None	None	None	None	None	None	None	None	None	None	None	None	None
DAG 38:2	DAG 20:1/18:1	666.606	H80 C41 O5 N1	4.27	1538.9	2562.3	1744.6	3416.3	7541.1	2068.1	3535.4	3992.8	6032.7	5060.2	4130.9	5357.1	3077.9	2851.4	119.6	DAG	38	2	None	None	None	None	None	None	None	None	None	None	None	None	None	None	None	None	None	None	None	None	None	None	None	None	None	None	None
DAG 38:2	DAG 20:2/18:0	666.606	H80 C41 O5 N1	4.27	1538.9	2562.3	1744.6	3416.3	7541.1	2068.1	3535.4	3992.8	6032.7	5060.2	4130.9	5357.1	3077.9	2851.4	119.6	DAG	38	2	None	None	None	None	None	None	None	None	None	None	None	None	None	None	None	None	None	None	None	None	None	None	None	None	None	None	None
DAG 38:1	DAG 22:1/16:0	668.621	H82 C41 O5 N1	2.76	6628.9	13694.6	12018.1	16815.2	19022.2	7520.6	9845.4	14395.7	17535.8	18657.4	14930.6	13607.1	10167.7	10249	2845.7	DAG	38	1	None	None	None	None	None	None	None	None	None	None	None	None	None	None	None	None	None	None	None	None	None	None	None	None	None	None	None
DAG 38:1	DAG 20:0/18:1	668.621	H82 C41 O5 N1	2.76	6628.9	13694.6	12018.1	16815.2	19022.2	7520.6	9845.4	14395.7	17535.8	18657.4	14930.6	13607.1	10167.7	10249	2845.7	DAG	38	1	None	None	None	None	None	None	None	None	None	None	None	None	None	None	None	None	None	None	None	None	None	None	None	None	None	None	None
DAG 38:1	DAG 20:1/18:0	668.621	H82 C41 O5 N1	2.76	6628.9	13694.6	12018.1	16815.2	19022.2	7520.6	9845.4	14395.7	17535.8	18657.4	14930.6	13607.1	10167.7	10249	2845.7	DAG	38	1	None	None	None	None	None	None	None	None	None	None	None	None	None	None	None	None	None	None	None	None	None	None	None	None	None	None	None
DAG 40:6	DAG 22:6/18:0	686.573	H76 C43 O5 N1	1.75	22488.5	16623.2	12228.5	17018.4	22026.9	16765.5	14665.1	28676.1	68756.7	36779.8	49247	37099.6	40156.1	38546	24.6	DAG	40	6	None	None	None	None	None	None	None	None	None	None	None	None	None	None	None	None	None	None	None	None	None	None	None	None	None	None	None
DAG 40:4	DAG 22:4/18:0	690.606	H80 C43 O5 N1	4.1	15092.8	21109	16325.8	23491.4	48219.5	4921.2	6363.8	21892.7	39171.7	31349	23566.4	9471.7	10600.9	8517.1	75.2	DAG	40	4	None	None	None	None	None	None	None	None	None	None	None	None	None	None	None	None	None	None	None	None	None	None	None	None	None	None	None
DAG 40:1	DAG 22:0/18:1	696.652	H86 C43 O5 N1	2.17	8358.2	11859.5	9757.6	12822.3	12607.1	8072.7	13378.5	10764.2	13559.5	14093.9	12901.4	13509.4	9146.2	12423.4	2686.5	DAG	40	1	None	None	None	None	None	None	None	None	None	None	None	None	None	None	None	None	None	None	None	None	None	None	None	None	None	None	None
DAG 40:1	DAG 22:1/18:0	696.652	H86 C43 O5 N1	2.17	8358.2	11859.5	9757.6	12822.3	12607.1	8072.7	13378.5	10764.2	13559.5	14093.9	12901.4	13509.4	9146.2	12423.4	2686.5	DAG	40	1	None	None	None	None	None	None	None	None	None	None	None	None	None	None	None	None	None	None	None	None	None	None	None	None	None	None	None
###	DAGsplashMS
DAG d7 33:1		605.586	H65 C36 D7 O5 N1	2.32	94870	88616.4	101722	90939.5	97951	106804	103032	101048	77308.3	91568.6	95422.4	98015.7	100396	100379	109139	DAG d7	33	1	None	None	None	None	None	None	None	None	None	None	None	None	None	None	None	None	None	None	None	None	None	None	None	None	None	None	None
###	GSL
HexCer 33:9	HexCer d13:3/20:6	588.352	H50 C33 O8 N1	-1.41	0	0	21.6	0	0	0	0	0	0	28	0	0	0	0	0	HexCer	27	8	None	None	None	None	None	None	None	None	None	None	None	None	None	None	None	None	None	LCB d13:3	190.158	-2.77	13	3	0	0	0	0	0
HexCer 33:9	HexCer d14:4/19:5	588.352	H50 C33 O8 N1	-1.41	0	0	21.6	0	0	0	0	0	0	28	0	0	0	0	0	HexCer	27	8	None	None	None	None	None	None	None	None	None	None	None	None	None	None	None	None	None	LCB d14:4	202.158	-7.11	14	4	3112.7	0	0	0	3140.1
HexCer 33:9	HexCer d18:3/15:6	588.352	H50 C33 O8 N1	-1.41	0	0	21.6	0	0	0	0	0	0	28	0	0	0	0	0	HexCer	27	8	None	None	None	None	None	None	None	None	None	None	None	None	None	None	None	None	None	LCB d18:3	260.235	-7.58	18	3	0	0	0	0	0
HexCer 33:6	HexCer d17:1/16:5	594.402	H56 C33 O8 N1	3.67	0	0	65.6	0	37.7	0	0	0	0	0	0	0	0	0	0	HexCer	27	5	None	None	None	None	None	None	None	None	None	None	None	None	None	None	None	None	None	LCB d17:1	250.254	3.98	17	1	0	0	0	3578.3	0
HexCer 33:6	HexCer d17:0/16:6	594.402	H56 C33 O8 N1	3.67	0	0	65.6	0	37.7	0	0	0	0	0	0	0	0	0	0	HexCer	27	5	None	None	None	None	None	None	None	None	None	None	None	None	None	None	None	None	None	LCB d17:0	252.27	5.01	17	0	104682	58772.7	45576.8	75529.9	53298.9
HexCer 33:6	HexCer d18:1/15:5	594.402	H56 C33 O8 N1	3.67	0	0	65.6	0	37.7	0	0	0	0	0	0	0	0	0	0	HexCer	27	5	None	None	None	None	None	None	None	None	None	None	None	None	None	None	None	None	None	LCB d18:1	264.269	3.17	18	1	795736	531047	408009	592740	428495
HexCer 34:9	HexCer d14:4/20:5	602.368	H52 C34 O8 N1	-1.11	0	0	62.4	0	0	23.5	0	0	0	0	0	0	0	0	0	HexCer	28	8	None	None	None	None	None	None	None	None	None	None	None	None	None	None	None	None	None	LCB d14:4	202.161	10.2	14	4	0	0	0	0	0
HexCer 34:9	HexCer d15:4/19:5	602.368	H52 C34 O8 N1	-1.11	0	0	62.4	0	0	23.5	0	0	0	0	0	0	0	0	0	HexCer	28	8	None	None	None	None	None	None	None	None	None	None	None	None	None	None	None	None	None	LCB d15:4	216.173	-5.74	15	4	0	3563.9	0	3698.4	0
HexCer 34:9	HexCer d15:3/19:6	602.368	H52 C34 O8 N1	-1.11	0	0	62.4	0	0	23.5	0	0	0	0	0	0	0	0	0	HexCer	28	8	None	None	None	None	None	None	None	None	None	None	None	None	None	None	None	None	None	LCB d15:3	218.19	-3.65	15	3	0	0	0	0	0
HexCer 34:9	HexCer d16:4/18:5	602.368	H52 C34 O8 N1	-1.11	0	0	62.4	0	0	23.5	0	0	0	0	0	0	0	0	0	HexCer	28	8	None	None	None	None	None	None	None	None	None	None	None	None	None	None	None	None	None	LCB d16:4	230.188	-8.56	16	4	0	0	0	0	0
HexCer 34:9	HexCer d19:4/15:5	602.368	H52 C34 O8 N1	-1.11	0	0	62.4	0	0	23.5	0	0	0	0	0	0	0	0	0	HexCer	28	8	None	None	None	None	None	None	None	None	None	None	None	None	None	None	None	None	None	LCB d19:4	272.241	14.12	19	4	0	0	0	0	0
HexCer 33:2	HexCer d13:1/20:1	602.465	H64 C33 O8 N1	3.57	5.29177e+06	3.99738e+06	4.02559e+06	3.79005e+06	4.09925e+06	5171085	5.30178e+06	4.19805e+06	3.99339e+06	3.8374e+06	3.90804e+06	4.96439e+06	5.08775e+06	5.35263e+06	4.67113e+06	HexCer	27	1	None	None	None	None	None	None	None	None	None	None	None	None	None	None	None	None	None	LCB d13:1	194.192	10.98	13	1	0	0	3343.4	0	0
HexCer 33:2	HexCer d14:0/19:2	602.465	H64 C33 O8 N1	3.57	5.29177e+06	3.99738e+06	4.02559e+06	3.79005e+06	4.09925e+06	5171085	5.30178e+06	4.19805e+06	3.99339e+06	3.8374e+06	3.90804e+06	4.96439e+06	5.08775e+06	5.35263e+06	4.67113e+06	HexCer	27	1	None	None	None	None	None	None	None	None	None	None	None	None	None	None	None	None	None	LCB d14:0	210.225	18.33	14	0	4123.8	0	0	0	0
HexCer 33:2	HexCer d16:1/17:1	602.465	H64 C33 O8 N1	3.57	5.29177e+06	3.99738e+06	4.02559e+06	3.79005e+06	4.09925e+06	5171085	5.30178e+06	4.19805e+06	3.99339e+06	3.8374e+06	3.90804e+06	4.96439e+06	5.08775e+06	5.35263e+06	4.67113e+06	HexCer	27	1	None	None	None	None	None	None	None	None	None	None	None	None	None	None	None	None	None	LCB d16:1	236.239	6.84	16	1	0	0	0	0	3084.2
HexCer 33:2	HexCer d16:0/17:2	602.465	H64 C33 O8 N1	3.57	5.29177e+06	3.99738e+06	4.02559e+06	3.79005e+06	4.09925e+06	5171085	5.30178e+06	4.19805e+06	3.99339e+06	3.8374e+06	3.90804e+06	4.96439e+06	5.08775e+06	5.35263e+06	4.67113e+06	HexCer	27	1	None	None	None	None	None	None	None	None	None	None	None	None	None	None	None	None	None	LCB d16:0	238.251	-7.92	16	0	3757.2	0	0	0	0
HexCer 33:2	HexCer d17:1/16:1	602.465	H64 C33 O8 N1	3.57	5.29177e+06	3.99738e+06	4.02559e+06	3.79005e+06	4.09925e+06	5171085	5.30178e+06	4.19805e+06	3.99339e+06	3.8374e+06	3.90804e+06	4.96439e+06	5.08775e+06	5.35263e+06	4.67113e+06	HexCer	27	1	None	None	None	None	None	None	None	None	None	None	None	None	None	None	None	None	None	LCB d17:1	250.252	-3.54	17	1	0	3504.4	0	0	0
HexCer 33:2	HexCer d17:0/16:2	602.465	H64 C33 O8 N1	3.57	5.29177e+06	3.99738e+06	4.02559e+06	3.79005e+06	4.09925e+06	5171085	5.30178e+06	4.19805e+06	3.99339e+06	3.8374e+06	3.90804e+06	4.96439e+06	5.08775e+06	5.35263e+06	4.67113e+06	HexCer	27	1	None	None	None	None	None	None	None	None	None	None	None	None	None	None	None	None	None	LCB d17:0	252.269	0.89	17	0	3690.6	0	0	4812.9	0
HexCer 33:2	HexCer d18:1/15:1	602.465	H64 C33 O8 N1	3.57	5.29177e+06	3.99738e+06	4.02559e+06	3.79005e+06	4.09925e+06	5171085	5.30178e+06	4.19805e+06	3.99339e+06	3.8374e+06	3.90804e+06	4.96439e+06	5.08775e+06	5.35263e+06	4.67113e+06	HexCer	27	1	None	None	None	None	None	None	None	None	None	None	None	None	None	None	None	None	None	LCB d18:1	264.27	3.99	18	1	42646.9	39426.3	30542.8	35920.1	40006.4
HexCer 33:2	HexCer d19:1/14:1	602.465	H64 C33 O8 N1	3.57	5.29177e+06	3.99738e+06	4.02559e+06	3.79005e+06	4.09925e+06	5171085	5.30178e+06	4.19805e+06	3.99339e+06	3.8374e+06	3.90804e+06	4.96439e+06	5.08775e+06	5.35263e+06	4.67113e+06	HexCer	27	1	None	None	None	None	None	None	None	None	None	None	None	None	None	None	None	None	None	LCB d19:1	278.28	-13.82	19	1	0	0	0	0	0
HexCer 33:2	HexCer d19:0/14:2	602.465	H64 C33 O8 N1	3.57	5.29177e+06	3.99738e+06	4.02559e+06	3.79005e+06	4.09925e+06	5171085	5.30178e+06	4.19805e+06	3.99339e+06	3.8374e+06	3.90804e+06	4.96439e+06	5.08775e+06	5.35263e+06	4.67113e+06	HexCer	27	1	None	None	None	None	None	None	None	None	None	None	None	None	None	None	None	None	None	LCB d19:0	280.302	8.85	19	0	0	0	4011.7	0	0
HexCer 33:2	HexCer d21:1/12:1	602.465	H64 C33 O8 N1	3.57	5.29177e+06	3.99738e+06	4.02559e+06	3.79005e+06	4.09925e+06	5171085	5.30178e+06	4.19805e+06	3.99339e+06	3.8374e+06	3.90804e+06	4.96439e+06	5.08775e+06	5.35263e+06	4.67113e+06	HexCer	27	1	None	None	None	None	None	None	None	None	None	None	None	None	None	None	None	None	None	LCB d21:1	306.318	7.89	21	1	0	3342.7	0	3625.8	0
HexCer 34:8	HexCer d19:3/15:5	604.386	H54 C34 O8 N1	2.5	452.6	460	387.6	613	1315	433.6	507.9	385.9	356.6	768.7	390.3	851.6	617.2	360.2	304.4	HexCer	28	7	None	None	None	None	None	None	None	None	None	None	None	None	None	None	None	None	None	LCB d19:3	274.25	-9.72	19	3	0	0	0	3144	0
HexCer 33:6	HexCer d17:0/16:6	610.397	H56 C33 O9 N1	2.75	0	0	27.2	0	0	0	0	0	0	22.1	0	0	0	0	0	HexCer	27	5	None	None	None	None	None	None	None	None	None	None	None	None	None	None	None	None	None	LCB d17:0	252.27	4.37	17	0	58886.4	33952.4	0	41774.8	0
HexCer 33:6	HexCer d18:1/15:5	610.397	H56 C33 O9 N1	2.75	0	0	27.2	0	0	0	0	0	0	22.1	0	0	0	0	0	HexCer	27	5	None	None	None	None	None	None	None	None	None	None	None	None	None	None	None	None	None	LCB d18:1	264.269	3.01	18	1	608611	467588	0	404943	0
HexCer 34:5	HexCer d17:0/17:5	610.431	H60 C34 O8 N1	0.16	44.7	37.4	0	38.4	0	0	0	29.8	0	0	0	0	0	0	0	HexCer	28	4	None	None	None	None	None	None	None	None	None	None	None	None	None	None	None	None	None	LCB d17:0	252.27	4.37	17	0	58886.4	33952.4	0	41774.8	0
HexCer 34:5	HexCer d18:1/16:4	610.431	H60 C34 O8 N1	0.16	44.7	37.4	0	38.4	0	0	0	29.8	0	0	0	0	0	0	0	HexCer	28	4	None	None	None	None	None	None	None	None	None	None	None	None	None	None	None	None	None	LCB d18:1	264.269	3.01	18	1	608611	467588	0	404943	0
HexCer 33:5	HexCer d18:1/15:4	612.408	H58 C33 O9 N1	-4.22	0	0	0	0	0	47	0	0	0	0	0	0	0	15.6	0	HexCer	27	4	None	None	None	None	None	None	None	None	None	None	None	None	None	None	None	None	None	LCB d18:1	264.27	5.72	18	1	0	-1.5	0	-1.5	5572.2
HexCer 33:5	HexCer d19:4/14:1	612.408	H58 C33 O9 N1	-4.22	0	0	0	0	0	47	0	0	0	0	0	0	0	15.6	0	HexCer	27	4	None	None	None	None	None	None	None	None	None	None	None	None	None	None	None	None	None	LCB d19:4	272.235	-6.62	19	4	0	0	0	0	0
HexCer 34:7	HexCer d16:1/18:6	622.396	H56 C34 O9 N1	1.35	178.6	67.3	53.9	23	47	0	0	0	0	0	0	0	84.7	0	0	HexCer	28	6	None	None	None	None	None	None	None	None	None	None	None	None	None	None	None	None	None	LCB d16:1	236.24	10.59	16	1	0	0	0	0	0
HexCer 34:7	HexCer d18:1/16:6	622.396	H56 C34 O9 N1	1.35	178.6	67.3	53.9	23	47	0	0	0	0	0	0	0	84.7	0	0	HexCer	28	6	None	None	None	None	None	None	None	None	None	None	None	None	None	None	None	None	None	LCB d18:1	264.269	1.8	18	1	513341	476836	0	405888	0
HexCer 34:3	HexCer d17:0/17:3	630.46	H64 C34 O9 N1	3.64	151711	70748.2	73027	65655.5	102115	164545	158559	73410.5	66337.1	71270	65594.9	160100	163023	159797	139618	HexCer	28	2	None	None	None	None	None	None	None	None	None	None	None	None	None	None	None	None	None	LCB d17:0	252.27	5.32	17	0	64007.4	82836.6	46234.8	73165.3	43695.2
HexCer 34:3	HexCer d18:1/16:2	630.46	H64 C34 O9 N1	3.64	151711	70748.2	73027	65655.5	102115	164545	158559	73410.5	66337.1	71270	65594.9	160100	163023	159797	139618	HexCer	28	2	None	None	None	None	None	None	None	None	None	None	None	None	None	None	None	None	None	LCB d18:1	264.27	3.6	18	1	872898	1.02281e+06	520715	926581	617909
HexCer 34:3	HexCer d20:1/14:2	630.46	H64 C34 O9 N1	3.64	151711	70748.2	73027	65655.5	102115	164545	158559	73410.5	66337.1	71270	65594.9	160100	163023	159797	139618	HexCer	28	2	None	None	None	None	None	None	None	None	None	None	None	None	None	None	None	None	None	LCB d20:1	292.3	-0.24	20	1	0	0	0	0	0
HexCer 35:2	HexCer d17:0/18:2	630.496	H68 C35 O8 N1	3.39	34346.4	26011.5	29033.1	27101.4	25312	33949.2	34910.4	29833.4	26826.2	25476	25616.6	31112.9	33653.7	34505.5	39644	HexCer	29	1	None	None	None	None	None	None	None	None	None	None	None	None	None	None	None	None	None	LCB d17:0	252.27	5.32	17	0	64007.4	82836.6	46234.8	73165.3	43695.2
HexCer 35:2	HexCer d18:1/17:1	630.496	H68 C35 O8 N1	3.39	34346.4	26011.5	29033.1	27101.4	25312	33949.2	34910.4	29833.4	26826.2	25476	25616.6	31112.9	33653.7	34505.5	39644	HexCer	29	1	None	None	None	None	None	None	None	None	None	None	None	None	None	None	None	None	None	LCB d18:1	264.27	3.6	18	1	872898	1.02281e+06	520715	926581	617909
HexCer 35:2	HexCer d20:1/15:1	630.496	H68 C35 O8 N1	3.39	34346.4	26011.5	29033.1	27101.4	25312	33949.2	34910.4	29833.4	26826.2	25476	25616.6	31112.9	33653.7	34505.5	39644	HexCer	29	1	None	None	None	None	None	None	None	None	None	None	None	None	None	None	None	None	None	LCB d20:1	292.3	-0.24	20	1	0	0	0	0	0
HexCer 34:2	HexCer d17:1/17:1	632.47	H66 C34 O9 N1	-4.71	-1.5	-1.5	0	-1.5	0	0	0	0	0	-1.5	-1.5	-1.5	-1.5	0	-1.5	HexCer	28	1	None	None	None	None	None	None	None	None	None	None	None	None	None	None	None	None	None	LCB d17:1	250.253	0.81	17	1	0	4532.9	0	0	0
HexCer 34:2	HexCer d17:0/17:2	632.47	H66 C34 O9 N1	-4.71	-1.5	-1.5	0	-1.5	0	0	0	0	0	-1.5	-1.5	-1.5	-1.5	0	-1.5	HexCer	28	1	None	None	None	None	None	None	None	None	None	None	None	None	None	None	None	None	None	LCB d17:0	252.27	4.36	17	0	96410.6	84854	71482	89992.4	0
HexCer 34:2	HexCer d18:1/16:1	632.47	H66 C34 O9 N1	-4.71	-1.5	-1.5	0	-1.5	0	0	0	0	0	-1.5	-1.5	-1.5	-1.5	0	-1.5	HexCer	28	1	None	None	None	None	None	None	None	None	None	None	None	None	None	None	None	None	None	LCB d18:1	264.27	4.36	18	1	894159	826260	664636	900279	0
HexCer 34:2	HexCer d20:1/14:1	632.47	H66 C34 O9 N1	-4.71	-1.5	-1.5	0	-1.5	0	0	0	0	0	-1.5	-1.5	-1.5	-1.5	0	-1.5	HexCer	28	1	None	None	None	None	None	None	None	None	None	None	None	None	None	None	None	None	None	LCB d20:1	292.3	2.05	20	1	15226.8	18214.1	6417.1	25577.5	0
HexCer 35:7	HexCer d17:1/18:6	636.408	H58 C35 O9 N1	-4.79	0	0	35.6	0	0	48.5	0	0	92.1	0	0	128.3	0	0	0	HexCer	29	6	None	None	None	None	None	None	None	None	None	None	None	None	None	None	None	None	None	LCB d17:1	250.254	3.78	17	1	7725.9	22519.4	22513.2	23892	20000.3
HexCer 35:7	HexCer d18:1/17:6	636.408	H58 C35 O9 N1	-4.79	0	0	35.6	0	0	48.5	0	0	92.1	0	0	128.3	0	0	0	HexCer	29	6	None	None	None	None	None	None	None	None	None	None	None	None	None	None	None	None	None	LCB d18:1	264.269	3.42	18	1	776791	1.39528e+06	1.01495e+06	1168629	942957
HexCer 35:7	HexCer d19:1/16:6	636.408	H58 C35 O9 N1	-4.79	0	0	35.6	0	0	48.5	0	0	92.1	0	0	128.3	0	0	0	HexCer	29	6	None	None	None	None	None	None	None	None	None	None	None	None	None	None	None	None	None	LCB d19:1	278.286	7.84	19	1	0	0	5914.4	0	0
HexCer 35:7	HexCer d20:1/15:6	636.408	H58 C35 O9 N1	-4.79	0	0	35.6	0	0	48.5	0	0	92.1	0	0	128.3	0	0	0	HexCer	29	6	None	None	None	None	None	None	None	None	None	None	None	None	None	None	None	None	None	LCB d20:1	292.301	4.95	20	1	5193.5	13057.2	7914.5	32059.4	5880.4
HexCer 36:6	HexCer d17:1/19:5	636.448	H62 C36 O8 N1	2.06	0	0	0	0	0	0	0	46.8	0	0	0	0	50.8	0	0	HexCer	30	5	None	None	None	None	None	None	None	None	None	None	None	None	None	None	None	None	None	LCB d17:1	250.254	3.78	17	1	7725.9	22519.4	22513.2	23892	20000.3
HexCer 36:6	HexCer d17:0/19:6	636.448	H62 C36 O8 N1	2.06	0	0	0	0	0	0	0	46.8	0	0	0	0	50.8	0	0	HexCer	30	5	None	None	None	None	None	None	None	None	None	None	None	None	None	None	None	None	None	LCB d17:0	252.27	5.32	17	0	57762.3	123016	97226.3	130334	84616.9
HexCer 36:6	HexCer d18:1/18:5	636.448	H62 C36 O8 N1	2.06	0	0	0	0	0	0	0	46.8	0	0	0	0	50.8	0	0	HexCer	30	5	None	None	None	None	None	None	None	None	None	None	None	None	None	None	None	None	None	LCB d18:1	264.269	3.42	18	1	776791	1.39528e+06	1.01495e+06	1168629	942957
HexCer 36:6	HexCer d19:1/17:5	636.448	H62 C36 O8 N1	2.06	0	0	0	0	0	0	0	46.8	0	0	0	0	50.8	0	0	HexCer	30	5	None	None	None	None	None	None	None	None	None	None	None	None	None	None	None	None	None	LCB d19:1	278.286	7.84	19	1	0	0	5914.4	0	0
HexCer 36:6	HexCer d20:1/16:5	636.448	H62 C36 O8 N1	2.06	0	0	0	0	0	0	0	46.8	0	0	0	0	50.8	0	0	HexCer	30	5	None	None	None	None	None	None	None	None	None	None	None	None	None	None	None	None	None	LCB d20:1	292.301	4.95	20	1	5193.5	13057.2	7914.5	32059.4	5880.4
HexCer 35:6	HexCer d17:0/18:6	638.429	H60 C35 O9 N1	3.7	23.2	188.7	38.8	102.4	0	41.6	0	37.4	224	120.4	141.8	20.3	0	0	0	HexCer	29	5	None	None	None	None	None	None	None	None	None	None	None	None	None	None	None	None	None	LCB d17:0	252.27	5.65	17	0	0	0	0	0	133852
HexCer 35:6	HexCer d18:1/17:5	638.429	H60 C35 O9 N1	3.7	23.2	188.7	38.8	102.4	0	41.6	0	37.4	224	120.4	141.8	20.3	0	0	0	HexCer	29	5	None	None	None	None	None	None	None	None	None	None	None	None	None	None	None	None	None	LCB d18:1	264.269	2.93	18	1	0	0	0	0	535028
HexCer 35:6	HexCer d20:1/15:5	638.429	H60 C35 O9 N1	3.7	23.2	188.7	38.8	102.4	0	41.6	0	37.4	224	120.4	141.8	20.3	0	0	0	HexCer	29	5	None	None	None	None	None	None	None	None	None	None	None	None	None	None	None	None	None	LCB d20:1	292.3	1.06	20	1	0	0	0	0	0
HexCer 36:5	HexCer d17:0/19:5	638.464	H64 C36 O8 N1	2.26	0	0	0	0	0	0	0	0	0	0	0	-1.5	0	-1.5	0	HexCer	30	4	None	None	None	None	None	None	None	None	None	None	None	None	None	None	None	None	None	LCB d17:0	252.27	5.65	17	0	0	0	0	0	133852
HexCer 36:5	HexCer d18:1/18:4	638.464	H64 C36 O8 N1	2.26	0	0	0	0	0	0	0	0	0	0	0	-1.5	0	-1.5	0	HexCer	30	4	None	None	None	None	None	None	None	None	None	None	None	None	None	None	None	None	None	LCB d18:1	264.269	2.93	18	1	0	0	0	0	535028
HexCer 36:5	HexCer d20:1/16:4	638.464	H64 C36 O8 N1	2.26	0	0	0	0	0	0	0	0	0	0	0	-1.5	0	-1.5	0	HexCer	30	4	None	None	None	None	None	None	None	None	None	None	None	None	None	None	None	None	None	LCB d20:1	292.3	1.06	20	1	0	0	0	0	0
HexCer 36:4	HexCer d17:0/19:4	640.481	H66 C36 O8 N1	4.02	60.7	0	0	0	0	0	0	0	34	0	0	19.2	0	0	0	HexCer	30	3	None	None	None	None	None	None	None	None	None	None	None	None	None	None	None	None	None	LCB d17:0	252.269	3.43	17	0	0	0	0	0	0
HexCer 36:4	HexCer d18:1/18:3	640.481	H66 C36 O8 N1	4.02	60.7	0	0	0	0	0	0	0	34	0	0	19.2	0	0	0	HexCer	30	3	None	None	None	None	None	None	None	None	None	None	None	None	None	None	None	None	None	LCB d18:1	264.269	3	18	1	0	0	0	0	0
HexCer 35:4	HexCer d15:0/20:4	642.46	H64 C35 O9 N1	3.2	5333.2	991.7	1096.2	976.6	1657	5855.2	5608.5	849.3	528.1	851.4	845.3	3962.9	4764.1	5615.3	4037.7	HexCer	29	3	None	None	None	None	None	None	None	None	None	None	None	None	None	None	None	None	None	LCB d15:0	224.238	2.65	15	0	0	0	0	0	0
HexCer 36:3	HexCer d15:0/21:3	642.492	H68 C36 O8 N1	-2.27	24.5	25	0	79.2	41.7	18.8	53.1	92	29.4	52.7	0	152.8	63.6	44.5	43	HexCer	30	2	None	None	None	None	None	None	None	None	None	None	None	None	None	None	None	None	None	LCB d15:0	224.238	2.65	15	0	0	0	0	0	0
HexCer 36:8	HexCer d17:4/19:4	648.408	H58 C36 O9 N1	-3.78	0	0	0	0	35.4	0	91	0	0	0	0	0	0	0	18.8	HexCer	30	7	None	None	None	None	None	None	None	None	None	None	None	None	None	None	None	None	None	LCB d17:4	244.202	-17.67	17	4	0	0	0	0	0
HexCer 37:7	HexCer d17:4/20:3	648.447	H62 C37 O8 N1	0.2	20.3	0	21.1	0	0	0	0	0	0	0	0	0	0	40.1	0	HexCer	31	6	None	None	None	None	None	None	None	None	None	None	None	None	None	None	None	None	None	LCB d17:4	244.202	-17.67	17	4	0	0	0	0	0
HexCer 37:7	HexCer d17:1/20:6	648.447	H62 C37 O8 N1	0.2	20.3	0	21.1	0	0	0	0	0	0	0	0	0	0	40.1	0	HexCer	31	6	None	None	None	None	None	None	None	None	None	None	None	None	None	None	None	None	None	LCB d17:1	250.253	-1.57	17	1	0	0	0	0	0
HexCer 37:7	HexCer d18:1/19:6	648.447	H62 C37 O8 N1	0.2	20.3	0	21.1	0	0	0	0	0	0	0	0	0	0	40.1	0	HexCer	31	6	None	None	None	None	None	None	None	None	None	None	None	None	None	None	None	None	None	LCB d18:1	264.27	3.59	18	1	2.00554e+06	1.90696e+06	1.19198e+06	1.47317e+06	1.49107e+06
HexCer 37:7	HexCer d20:1/17:6	648.447	H62 C37 O8 N1	0.2	20.3	0	21.1	0	0	0	0	0	0	0	0	0	0	40.1	0	HexCer	31	6	None	None	None	None	None	None	None	None	None	None	None	None	None	None	None	None	None	LCB d20:1	292.301	4.56	20	1	4524.4	4154	0	0	3905.6
HexCer 37:6	HexCer d16:1/21:5	650.462	H64 C37 O8 N1	-1.49	34.3	0	44.9	0	17.5	0	0	0	0	0	0	0	0	0	0	HexCer	31	5	None	None	None	None	None	None	None	None	None	None	None	None	None	None	None	None	None	LCB d16:1	236.238	1	16	1	0	0	0	3710.4	0
HexCer 37:6	HexCer d17:1/20:5	650.462	H64 C37 O8 N1	-1.49	34.3	0	44.9	0	17.5	0	0	0	0	0	0	0	0	0	0	HexCer	31	5	None	None	None	None	None	None	None	None	None	None	None	None	None	None	None	None	None	LCB d17:1	250.254	3.67	17	1	5362.1	5783.2	0	0	0
HexCer 37:6	HexCer d17:0/20:6	650.462	H64 C37 O8 N1	-1.49	34.3	0	44.9	0	17.5	0	0	0	0	0	0	0	0	0	0	HexCer	31	5	None	None	None	None	None	None	None	None	None	None	None	None	None	None	None	None	None	LCB d17:0	252.27	5.1	17	0	158729	192512	178675	107518	124344
HexCer 37:6	HexCer d18:1/19:5	650.462	H64 C37 O8 N1	-1.49	34.3	0	44.9	0	17.5	0	0	0	0	0	0	0	0	0	0	HexCer	31	5	None	None	None	None	None	None	None	None	None	None	None	None	None	None	None	None	None	LCB d18:1	264.269	2.57	18	1	1.69414e+06	2.19773e+06	1653844	1.09144e+06	1.27494e+06
HexCer 37:6	HexCer d19:1/18:5	650.462	H64 C37 O8 N1	-1.49	34.3	0	44.9	0	17.5	0	0	0	0	0	0	0	0	0	0	HexCer	31	5	None	None	None	None	None	None	None	None	None	None	None	None	None	None	None	None	None	LCB d19:1	278.285	3.2	19	1	5721.3	0	0	0	0
HexCer 37:6	HexCer d19:0/18:6	650.462	H64 C37 O8 N1	-1.49	34.3	0	44.9	0	17.5	0	0	0	0	0	0	0	0	0	0	HexCer	31	5	None	None	None	None	None	None	None	None	None	None	None	None	None	None	None	None	None	LCB d19:0	280.3	0.79	19	0	6408.7	4461.6	0	5474.7	0
HexCer 37:6	HexCer d20:1/17:5	650.462	H64 C37 O8 N1	-1.49	34.3	0	44.9	0	17.5	0	0	0	0	0	0	0	0	0	0	HexCer	31	5	None	None	None	None	None	None	None	None	None	None	None	None	None	None	None	None	None	LCB d20:1	292.3	0.91	20	1	98955.1	86028.3	45340.4	96525.6	61516
HexCer 37:6	HexCer d22:3/15:3	650.462	H64 C37 O8 N1	-1.49	34.3	0	44.9	0	17.5	0	0	0	0	0	0	0	0	0	0	HexCer	31	5	None	None	None	None	None	None	None	None	None	None	None	None	None	None	None	None	None	LCB d22:3	316.3	0.74	22	3	0	0	0	0	0
HexCer 36:6	HexCer d18:0/18:6	652.441	H62 C36 O9 N1	-1.66	22.4	0	0	0	0	0	0	0	0	0	0	0	0	29.9	0	HexCer	30	5	None	None	None	None	None	None	None	None	None	None	None	None	None	None	None	None	None	LCB d18:0	266.285	3.94	18	0	89776.6	63233.7	0	38702	0
HexCer 37:5	HexCer d18:0/19:5	652.477	H66 C37 O8 N1	-2.56	0	0	0	0	41.1	0	0	0	0	0	0	0	0	0	0	HexCer	31	4	None	None	None	None	None	None	None	None	None	None	None	None	None	None	None	None	None	LCB d18:0	266.285	3.94	18	0	89776.6	63233.7	0	38702	0
HexCer 38:5	HexCer d17:0/21:5	666.494	H68 C38 O8 N1	-0.49	62.5	0	0	0	0	0	0	0	0.8	0	0	0	0	0	-1.6	HexCer	32	4	None	None	None	None	None	None	None	None	None	None	None	None	None	None	None	None	None	LCB d17:0	252.27	4.48	17	0	203858	185440	121721	132734	175340
HexCer 38:5	HexCer d18:1/20:4	666.494	H68 C38 O8 N1	-0.49	62.5	0	0	0	0	0	0	0	0.8	0	0	0	0	0	-1.6	HexCer	32	4	None	None	None	None	None	None	None	None	None	None	None	None	None	None	None	None	None	LCB d18:1	264.269	2.88	18	1	905252	795162	501702	556278	790193
HexCer 38:5	HexCer d20:1/18:4	666.494	H68 C38 O8 N1	-0.49	62.5	0	0	0	0	0	0	0	0.8	0	0	0	0	0	-1.6	HexCer	32	4	None	None	None	None	None	None	None	None	None	None	None	None	None	None	None	None	None	LCB d20:1	292.3	1.92	20	1	0	0	0	3876.7	0
HexCer 37:5	HexCer d17:0/20:5	668.47	H66 C37 O9 N1	-4.59	0	0	0	17.9	0	0	0	0	0	0	0	90.4	48.3	90.5	84.5	HexCer	31	4	None	None	None	None	None	None	None	None	None	None	None	None	None	None	None	None	None	LCB d17:0	252.269	3.35	17	0	0	13704.3	0	0	0
HexCer 37:5	HexCer d18:1/19:4	668.47	H66 C37 O9 N1	-4.59	0	0	0	17.9	0	0	0	0	0	0	0	90.4	48.3	90.5	84.5	HexCer	31	4	None	None	None	None	None	None	None	None	None	None	None	None	None	None	None	None	None	LCB d18:1	264.27	3.82	18	1	0	70347.2	0	57487.4	0
HexCer 38:4	HexCer d17:0/21:4	668.508	H70 C38 O8 N1	-2.36	0	0	57.2	0	0	0	0	0	23.5	0	0	0	0	0	0	HexCer	32	3	None	None	None	None	None	None	None	None	None	None	None	None	None	None	None	None	None	LCB d17:0	252.269	3.35	17	0	0	13704.3	0	0	0
HexCer 38:4	HexCer d18:1/20:3	668.508	H70 C38 O8 N1	-2.36	0	0	57.2	0	0	0	0	0	23.5	0	0	0	0	0	0	HexCer	32	3	None	None	None	None	None	None	None	None	None	None	None	None	None	None	None	None	None	LCB d18:1	264.27	3.82	18	1	0	70347.2	0	57487.4	0
HexCer 38:8	HexCer d15:4/23:4	676.443	H62 C38 O9 N1	1.35	0	17.9	0	78.5	0	0	0	0	0	26.1	0	0	0	0	20.4	HexCer	32	7	None	None	None	None	None	None	None	None	None	None	None	None	None	None	None	None	None	LCB d15:4	216.172	-13.23	15	4	0	0	4001	0	0
HexCer 38:8	HexCer d16:4/22:4	676.443	H62 C38 O9 N1	1.35	0	17.9	0	78.5	0	0	0	0	0	26.1	0	0	0	0	20.4	HexCer	32	7	None	None	None	None	None	None	None	None	None	None	None	None	None	None	None	None	None	LCB d16:4	230.187	-12.6	16	4	0	0	0	0	0
HexCer 40:4	HexCer d20:0/20:4	696.541	H74 C40 O8 N1	0.47	-1.6	0	-1.6	0	-1.6	-1.6	-1.6	-1.6	-1.6	-1.6	-1.6	-1.6	-1.6	-1.6	0	HexCer	34	3	None	None	None	None	None	None	None	None	None	None	None	None	None	None	None	None	None	LCB d20:0	294.316	1.46	20	0	8625	0	0	0	0
HexCer 39:3	HexCer d18:0/21:3	700.538	H74 C39 O9 N1	2.93	927.5	913.5	392.2	215.7	498.3	605.7	490.7	499.7	615.7	681.4	809.2	743.2	678.9	734.9	22.2	HexCer	33	2	None	None	None	None	None	None	None	None	None	None	None	None	None	None	None	None	None	LCB d18:0	266.285	4.38	18	0	15641.6	5068.6	8027.4	5868.3	0
HexCer 39:3	HexCer d20:2/19:1	700.538	H74 C39 O9 N1	2.93	927.5	913.5	392.2	215.7	498.3	605.7	490.7	499.7	615.7	681.4	809.2	743.2	678.9	734.9	22.2	HexCer	33	2	None	None	None	None	None	None	None	None	None	None	None	None	None	None	None	None	None	LCB d20:2	290.285	2.38	20	2	5114.4	0	4830.9	0	0
HexCer 39:3	HexCer d20:1/19:2	700.538	H74 C39 O9 N1	2.93	927.5	913.5	392.2	215.7	498.3	605.7	490.7	499.7	615.7	681.4	809.2	743.2	678.9	734.9	22.2	HexCer	33	2	None	None	None	None	None	None	None	None	None	None	None	None	None	None	None	None	None	LCB d20:1	292.301	3.09	20	1	15120.1	36543.2	26248.9	19617.6	27432.5
HexCer 40:2	HexCer d18:0/22:2	700.574	H78 C40 O8 N1	2.39	3494.2	2474	2173.4	2714.5	4660.6	3050.3	4581.4	2588.3	3417.7	2206.1	2559.7	4370.3	3188.4	3538.1	978.8	HexCer	34	1	None	None	None	None	None	None	None	None	None	None	None	None	None	None	None	None	None	LCB d18:0	266.285	4.38	18	0	15641.6	5068.6	8027.4	5868.3	0
HexCer 40:2	HexCer d20:1/20:1	700.574	H78 C40 O8 N1	2.39	3494.2	2474	2173.4	2714.5	4660.6	3050.3	4581.4	2588.3	3417.7	2206.1	2559.7	4370.3	3188.4	3538.1	978.8	HexCer	34	1	None	None	None	None	None	None	None	None	None	None	None	None	None	None	None	None	None	LCB d20:1	292.301	3.09	20	1	15120.1	36543.2	26248.9	19617.6	27432.5
HexCer 40:9	HexCer d23:3/17:6	702.458	H64 C40 O9 N1	0.67	0	0	0	0	0	0	0	54.6	28.2	0	0	0	0	125	0	HexCer	34	8	None	None	None	None	None	None	None	None	None	None	None	None	None	None	None	None	None	LCB d23:3	330.315	-1.68	23	3	0	0	0	0	0
HexCer 41:8	HexCer d23:3/18:5	702.494	H68 C41 O8 N1	-0.6	157.4	112.4	0	47.9	0	0	0	54.5	232.8	0	123.7	26.8	0	0	0	HexCer	35	7	None	None	None	None	None	None	None	None	None	None	None	None	None	None	None	None	None	LCB d23:3	330.315	-1.68	23	3	0	0	0	0	0
HexCer 39:2	HexCer d18:0/21:2	702.553	H76 C39 O9 N1	1.57	263.1	0	0	0	0	242.5	111.4	0	0	29.9	0	0	0	0	0	HexCer	33	1	None	None	None	None	None	None	None	None	None	None	None	None	None	None	None	None	None	LCB d18:0	266.285	2.94	18	0	329606	344265	213154	264564	305710
HexCer 39:2	HexCer d20:1/19:1	702.553	H76 C39 O9 N1	1.57	263.1	0	0	0	0	242.5	111.4	0	0	29.9	0	0	0	0	0	HexCer	33	1	None	None	None	None	None	None	None	None	None	None	None	None	None	None	None	None	None	LCB d20:1	292.3	1.47	20	1	174052	161462	116364	131429	106438
HexCer 39:2	HexCer d20:0/19:2	702.553	H76 C39 O9 N1	1.57	263.1	0	0	0	0	242.5	111.4	0	0	29.9	0	0	0	0	0	HexCer	33	1	None	None	None	None	None	None	None	None	None	None	None	None	None	None	None	None	None	LCB d20:0	294.316	2.85	20	0	25117	-1.6	-1.6	446	1706.8
HexCer 39:2	HexCer d21:0/18:2	702.553	H76 C39 O9 N1	1.57	263.1	0	0	0	0	242.5	111.4	0	0	29.9	0	0	0	0	0	HexCer	33	1	None	None	None	None	None	None	None	None	None	None	None	None	None	None	None	None	None	LCB d21:0	308.329	-6.43	21	0	0	0	0	0	0
HexCer 40:7	HexCer d15:1/25:6	706.491	H68 C40 O9 N1	2.35	23.1	213.6	103.7	96	30.2	0	67	53.4	488.2	76.6	163	27.3	209.1	33.8	36.1	HexCer	34	6	None	None	None	None	None	None	None	None	None	None	None	None	None	None	None	None	None	LCB d15:1	222.223	6.15	15	1	0	4465.7	0	0	0
HexCer 40:7	HexCer d20:2/20:5	706.491	H68 C40 O9 N1	2.35	23.1	213.6	103.7	96	30.2	0	67	53.4	488.2	76.6	163	27.3	209.1	33.8	36.1	HexCer	34	6	None	None	None	None	None	None	None	None	None	None	None	None	None	None	None	None	None	LCB d20:2	290.288	13.62	20	2	0	0	0	40039.4	0
HexCer 40:5	HexCer d17:0/23:5	710.52	H72 C40 O9 N1	0.4	9509.6	21903	30603.9	31483.7	39314	2804.3	2712.4	24614.9	26396.9	24704.3	20881.3	833.5	5284	6035.8	65298.6	HexCer	34	4	None	None	None	None	None	None	None	None	None	None	None	None	None	None	None	None	None	LCB d17:0	252.269	0.01	17	0	73781.5	62112.8	0	7050.3	0
HexCer 40:5	HexCer d18:1/22:4	710.52	H72 C40 O9 N1	0.4	9509.6	21903	30603.9	31483.7	39314	2804.3	2712.4	24614.9	26396.9	24704.3	20881.3	833.5	5284	6035.8	65298.6	HexCer	34	4	None	None	None	None	None	None	None	None	None	None	None	None	None	None	None	None	None	LCB d18:1	264.27	3.59	18	1	753241	718673	0	160308	0
HexCer 41:5	HexCer d18:1/23:4	724.537	H74 C41 O9 N1	1.83	0	0	0	511.5	0	0	0	40.5	0	0	18	0	0	0	1657.1	HexCer	35	4	None	None	None	None	None	None	None	None	None	None	None	None	None	None	None	None	None	LCB d18:1	264.27	4.08	18	1	0	0	0	0	0
HexCer 41:5	HexCer d18:0/23:5	724.537	H74 C41 O9 N1	1.83	0	0	0	511.5	0	0	0	40.5	0	0	18	0	0	0	1657.1	HexCer	35	4	None	None	None	None	None	None	None	None	None	None	None	None	None	None	None	None	None	LCB d18:0	266.285	2.97	18	0	862974	642830	620127	434792	417536
HexCer 42:4	HexCer d18:1/24:3	724.575	H78 C42 O8 N1	3.51	263.1	324.2	263.7	0	135.2	257.2	543.4	302.9	432.3	282	302.8	430.1	154.2	412	0	HexCer	36	3	None	None	None	None	None	None	None	None	None	None	None	None	None	None	None	None	None	LCB d18:1	264.27	4.08	18	1	0	0	0	0	0
HexCer 42:4	HexCer d18:0/24:4	724.575	H78 C42 O8 N1	3.51	263.1	324.2	263.7	0	135.2	257.2	543.4	302.9	432.3	282	302.8	430.1	154.2	412	0	HexCer	36	3	None	None	None	None	None	None	None	None	None	None	None	None	None	None	None	None	None	LCB d18:0	266.285	2.97	18	0	862974	642830	620127	434792	417536
HexCer 42:3	HexCer d14:0/28:3	726.588	H80 C42 O8 N1	0.81	68047.3	73423.8	53819.1	73314.5	96119.6	56228	91253.7	70568.8	88154.4	73623.3	74015.8	102001	66828.7	72480.1	34	HexCer	36	2	None	None	None	None	None	None	None	None	None	None	None	None	None	None	None	None	None	LCB d14:0	210.224	13.47	14	0	0	0	0	4374.5	0
HexCer 42:3	HexCer d17:0/25:3	726.588	H80 C42 O8 N1	0.81	68047.3	73423.8	53819.1	73314.5	96119.6	56228	91253.7	70568.8	88154.4	73623.3	74015.8	102001	66828.7	72480.1	34	HexCer	36	2	None	None	None	None	None	None	None	None	None	None	None	None	None	None	None	None	None	LCB d17:0	252.27	5	17	0	271289	191755	162961	143111	135133
HexCer 42:3	HexCer d18:2/24:1	726.588	H80 C42 O8 N1	0.81	68047.3	73423.8	53819.1	73314.5	96119.6	56228	91253.7	70568.8	88154.4	73623.3	74015.8	102001	66828.7	72480.1	34	HexCer	36	2	None	None	None	None	None	None	None	None	None	None	None	None	None	None	None	None	None	LCB d18:2	262.256	12	18	2	0	0	0	0	0
HexCer 42:3	HexCer d18:1/24:2	726.588	H80 C42 O8 N1	0.81	68047.3	73423.8	53819.1	73314.5	96119.6	56228	91253.7	70568.8	88154.4	73623.3	74015.8	102001	66828.7	72480.1	34	HexCer	36	2	None	None	None	None	None	None	None	None	None	None	None	None	None	None	None	None	None	LCB d18:1	264.269	2.96	18	1	1.71688e+06	801376	957284	853455	694904
HexCer 42:3	HexCer d18:0/24:3	726.588	H80 C42 O8 N1	0.81	68047.3	73423.8	53819.1	73314.5	96119.6	56228	91253.7	70568.8	88154.4	73623.3	74015.8	102001	66828.7	72480.1	34	HexCer	36	2	None	None	None	None	None	None	None	None	None	None	None	None	None	None	None	None	None	LCB d18:0	266.285	2.67	18	0	-1.7	-1.7	-1.7	-1.7	-1.7
HexCer 42:3	HexCer d20:2/22:1	726.588	H80 C42 O8 N1	0.81	68047.3	73423.8	53819.1	73314.5	96119.6	56228	91253.7	70568.8	88154.4	73623.3	74015.8	102001	66828.7	72480.1	34	HexCer	36	2	None	None	None	None	None	None	None	None	None	None	None	None	None	None	None	None	None	LCB d20:2	290.285	3.01	20	2	5736	12045.1	7213.2	6672.1	7517.2
HexCer 42:3	HexCer d20:1/22:2	726.588	H80 C42 O8 N1	0.81	68047.3	73423.8	53819.1	73314.5	96119.6	56228	91253.7	70568.8	88154.4	73623.3	74015.8	102001	66828.7	72480.1	34	HexCer	36	2	None	None	None	None	None	None	None	None	None	None	None	None	None	None	None	None	None	LCB d20:1	292.3	1.05	20	1	8181.3	6354.4	5887.6	6686.6	6371.1
HexCer 42:3	HexCer d22:0/20:3	726.588	H80 C42 O8 N1	0.81	68047.3	73423.8	53819.1	73314.5	96119.6	56228	91253.7	70568.8	88154.4	73623.3	74015.8	102001	66828.7	72480.1	34	HexCer	36	2	None	None	None	None	None	None	None	None	None	None	None	None	None	None	None	None	None	LCB d22:0	322.352	16.49	22	0	0	0	0	0	0
HexCer 42:10	HexCer d27:4/15:6	728.473	H66 C42 O9 N1	0.17	0	0	189.9	59.1	0	0	0	120.1	403.4	28.8	592	0	0	0	0	HexCer	36	9	None	None	None	None	None	None	None	None	None	None	None	None	None	None	None	None	None	LCB d27:4	384.369	16.23	27	4	0	0	0	0	0
HexCer 42:2	HexCer d16:1/26:1	728.605	H82 C42 O8 N1	2.58	155052	177678	126418	183296	200898	140084	218558	188307	216263	181461	172599	225383	159117	173847	935.4	HexCer	36	1	None	None	None	None	None	None	None	None	None	None	None	None	None	None	None	None	None	LCB d16:1	236.238	1.61	16	1	0	0	0	0	0
HexCer 42:2	HexCer d17:0/25:2	728.605	H82 C42 O8 N1	2.58	155052	177678	126418	183296	200898	140084	218558	188307	216263	181461	172599	225383	159117	173847	935.4	HexCer	36	1	None	None	None	None	None	None	None	None	None	None	None	None	None	None	None	None	None	LCB d17:0	252.27	4.98	17	0	77303.6	42161.2	44255.1	52560.7	91300.2
HexCer 42:2	HexCer d18:1/24:1	728.605	H82 C42 O8 N1	2.58	155052	177678	126418	183296	200898	140084	218558	188307	216263	181461	172599	225383	159117	173847	935.4	HexCer	36	1	None	None	None	None	None	None	None	None	None	None	None	None	None	None	None	None	None	LCB d18:1	264.269	3.4	18	1	1.79054e+06	1.20645e+06	870954	998037	1.37806e+06
HexCer 42:2	HexCer d18:0/24:2	728.605	H82 C42 O8 N1	2.58	155052	177678	126418	183296	200898	140084	218558	188307	216263	181461	172599	225383	159117	173847	935.4	HexCer	36	1	None	None	None	None	None	None	None	None	None	None	None	None	None	None	None	None	None	LCB d18:0	266.283	-4.64	18	0	-1.7	-1.7	-1.7	-1.7	-1.7
HexCer 42:2	HexCer d20:1/22:1	728.605	H82 C42 O8 N1	2.58	155052	177678	126418	183296	200898	140084	218558	188307	216263	181461	172599	225383	159117	173847	935.4	HexCer	36	1	None	None	None	None	None	None	None	None	None	None	None	None	None	None	None	None	None	LCB d20:1	292.3	1.25	20	1	401823	421451	290467	347521	424019
HexCer 42:2	HexCer d20:0/22:2	728.605	H82 C42 O8 N1	2.58	155052	177678	126418	183296	200898	140084	218558	188307	216263	181461	172599	225383	159117	173847	935.4	HexCer	36	1	None	None	None	None	None	None	None	None	None	None	None	None	None	None	None	None	None	LCB d20:0	294.316	1.91	20	0	16930.5	14924.1	14310.6	10015.8	7019
HexCer 42:2	HexCer d21:0/21:2	728.605	H82 C42 O8 N1	2.58	155052	177678	126418	183296	200898	140084	218558	188307	216263	181461	172599	225383	159117	173847	935.4	HexCer	36	1	None	None	None	None	None	None	None	None	None	None	None	None	None	None	None	None	None	LCB d21:0	308.329	-6.43	21	0	0	0	0	0	0
HexCer 42:9	HexCer d23:3/19:6	730.487	H68 C42 O9 N1	-2.49	0	0	0	0	52.4	175.1	0	0	0	146.2	0	0	0	0	0	HexCer	36	8	None	None	None	None	None	None	None	None	None	None	None	None	None	None	None	None	None	LCB d23:3	330.319	9.13	23	3	0	0	0	0	0
HexCer 42:9	HexCer d28:4/14:5	730.487	H68 C42 O9 N1	-2.49	0	0	0	0	52.4	175.1	0	0	0	146.2	0	0	0	0	0	HexCer	36	8	None	None	None	None	None	None	None	None	None	None	None	None	None	None	None	None	None	LCB d28:4	398.379	1.96	28	4	0	0	0	0	0
HexCer 43:8	HexCer d18:2/25:6	730.525	H72 C43 O8 N1	-0.2	-1.7	-1.7	500	-1.7	-1.7	-1.7	-1.7	-1.7	-1.7	218.7	-1.7	-1.7	-1.7	0	406.8	HexCer	37	7	None	None	None	None	None	None	None	None	None	None	None	None	None	None	None	None	None	LCB d18:2	262.254	2.66	18	2	0	0	0	0	14698.4
HexCer 43:8	HexCer d23:3/20:5	730.525	H72 C43 O8 N1	-0.2	-1.7	-1.7	500	-1.7	-1.7	-1.7	-1.7	-1.7	-1.7	218.7	-1.7	-1.7	-1.7	0	406.8	HexCer	37	7	None	None	None	None	None	None	None	None	None	None	None	None	None	None	None	None	None	LCB d23:3	330.319	9.13	23	3	0	0	0	0	0
HexCer 43:8	HexCer d28:4/15:4	730.525	H72 C43 O8 N1	-0.2	-1.7	-1.7	500	-1.7	-1.7	-1.7	-1.7	-1.7	-1.7	218.7	-1.7	-1.7	-1.7	0	406.8	HexCer	37	7	None	None	None	None	None	None	None	None	None	None	None	None	None	None	None	None	None	LCB d28:4	398.379	1.96	28	4	0	0	0	0	0
HexCer 41:2	HexCer d18:0/23:2	730.585	H80 C41 O9 N1	3.73	7028.9	8856.2	8208.6	10960.9	6208.8	7526.6	5507.4	6369.3	6416.6	6202.7	7507	4333.9	6701.2	6152.2	12316.7	HexCer	35	1	None	None	None	None	None	None	None	None	None	None	None	None	None	None	None	None	None	LCB d18:0	266.285	2.53	18	0	-1.5	-1.5	-1.5	-1.5	-1.5
HexCer 41:2	HexCer d20:0/21:2	730.585	H80 C41 O9 N1	3.73	7028.9	8856.2	8208.6	10960.9	6208.8	7526.6	5507.4	6369.3	6416.6	6202.7	7507	4333.9	6701.2	6152.2	12316.7	HexCer	35	1	None	None	None	None	None	None	None	None	None	None	None	None	None	None	None	None	None	LCB d20:0	294.317	4.21	20	0	370132	347913	189499	304501	254806
HexCer 41:2	HexCer d21:1/20:1	730.585	H80 C41 O9 N1	3.73	7028.9	8856.2	8208.6	10960.9	6208.8	7526.6	5507.4	6369.3	6416.6	6202.7	7507	4333.9	6701.2	6152.2	12316.7	HexCer	35	1	None	None	None	None	None	None	None	None	None	None	None	None	None	None	None	None	None	LCB d21:1	306.32	14.83	21	1	0	0	0	0	0
HexCer 41:2	HexCer d22:1/19:1	730.585	H80 C41 O9 N1	3.73	7028.9	8856.2	8208.6	10960.9	6208.8	7526.6	5507.4	6369.3	6416.6	6202.7	7507	4333.9	6701.2	6152.2	12316.7	HexCer	35	1	None	None	None	None	None	None	None	None	None	None	None	None	None	None	None	None	None	LCB d22:1	320.331	-1.42	22	1	0	5365.8	0	0	5982.7
HexCer 42:8	HexCer d20:4/22:4	732.502	H70 C42 O9 N1	-2.88	0	0	129.2	17.5	5797.7	2927.7	203.8	183.4	0	22.4	0	5270.7	698	167.9	0	HexCer	36	7	None	None	None	None	None	None	None	None	None	None	None	None	None	None	None	None	None	LCB d20:4	286.254	5.03	20	4	0	0	64374.8	0	0
HexCer 42:8	HexCer d26:2/16:6	732.502	H70 C42 O9 N1	-2.88	0	0	129.2	17.5	5797.7	2927.7	203.8	183.4	0	22.4	0	5270.7	698	167.9	0	HexCer	36	7	None	None	None	None	None	None	None	None	None	None	None	None	None	None	None	None	None	LCB d26:2	374.374	-11.69	26	2	0	0	0	0	0
HexCer 43:7	HexCer d11:1/32:6	732.538	H74 C43 O8 N1	-4.21	0	0	0	0	0	0	0	0	-1.7	-1.7	0	0	0	0	0	HexCer	37	6	None	None	None	None	None	None	None	None	None	None	None	None	None	None	None	None	None	LCB d11:1	166.162	18.93	11	1	0	0	51628	0	0
HexCer 43:7	HexCer d18:1/25:6	732.538	H74 C43 O8 N1	-4.21	0	0	0	0	0	0	0	0	-1.7	-1.7	0	0	0	0	0	HexCer	37	6	None	None	None	None	None	None	None	None	None	None	None	None	None	None	None	None	None	LCB d18:1	264.27	5.81	18	1	0	15053.3	43807.4	0	-1.7
HexCer 43:7	HexCer d20:4/23:3	732.538	H74 C43 O8 N1	-4.21	0	0	0	0	0	0	0	0	-1.7	-1.7	0	0	0	0	0	HexCer	37	6	None	None	None	None	None	None	None	None	None	None	None	None	None	None	None	None	None	LCB d20:4	286.254	5.03	20	4	0	0	64374.8	0	0
HexCer 43:7	HexCer d26:2/17:5	732.538	H74 C43 O8 N1	-4.21	0	0	0	0	0	0	0	0	-1.7	-1.7	0	0	0	0	0	HexCer	37	6	None	None	None	None	None	None	None	None	None	None	None	None	None	None	None	None	None	LCB d26:2	374.374	-11.69	26	2	0	0	0	0	0
HexCer 42:7	HexCer d15:1/27:6	734.519	H72 C42 O9 N1	-1.44	5113.1	7783.8	9481.9	383	116302	91853.7	11982.8	9234.5	7486.8	1687.9	13168.4	114558	80462.1	114.8	86.5	HexCer	36	6	None	None	None	None	None	None	None	None	None	None	None	None	None	None	None	None	None	LCB d15:1	222.219	-12.66	15	1	0	0	0	0	0
HexCer 42:7	HexCer d19:2/23:5	734.519	H72 C42 O9 N1	-1.44	5113.1	7783.8	9481.9	383	116302	91853.7	11982.8	9234.5	7486.8	1687.9	13168.4	114558	80462.1	114.8	86.5	HexCer	36	6	None	None	None	None	None	None	None	None	None	None	None	None	None	None	None	None	None	LCB d19:2	276.273	15.61	19	2	0	0	0	0	0
HexCer 43:6	HexCer d10:0/33:6	734.555	H76 C43 O8 N1	-2.71	0	-1.7	0	0	0	0	0	0	0	0	0	0	-1.7	0	4111.3	HexCer	37	5	None	None	None	None	None	None	None	None	None	None	None	None	None	None	None	None	None	LCB d10:0	154.156	-20.08	10	0	0	0	0	3434.4	0
HexCer 43:6	HexCer d14:0/29:6	734.555	H76 C43 O8 N1	-2.71	0	-1.7	0	0	0	0	0	0	0	0	0	0	-1.7	0	4111.3	HexCer	37	5	None	None	None	None	None	None	None	None	None	None	None	None	None	None	None	None	None	LCB d14:0	210.223	4.33	14	0	236713	0	0	0	0
HexCer 43:6	HexCer d15:1/28:5	734.555	H76 C43 O8 N1	-2.71	0	-1.7	0	0	0	0	0	0	0	0	0	0	-1.7	0	4111.3	HexCer	37	5	None	None	None	None	None	None	None	None	None	None	None	None	None	None	None	None	None	LCB d15:1	222.219	-12.66	15	1	0	0	0	0	0
HexCer 43:6	HexCer d19:2/24:4	734.555	H76 C43 O8 N1	-2.71	0	-1.7	0	0	0	0	0	0	0	0	0	0	-1.7	0	4111.3	HexCer	37	5	None	None	None	None	None	None	None	None	None	None	None	None	None	None	None	None	None	LCB d19:2	276.273	15.61	19	2	0	0	0	0	0
HexCer 43:3	HexCer d18:1/25:2	740.607	H82 C43 O8 N1	5.05	250.4	79.1	203.5	90.6	301.1	1213.4	96.8	505.3	88.6	168	0	70.9	525.4	902.5	5576.4	HexCer	37	2	None	None	None	None	None	None	None	None	None	None	None	None	None	None	None	None	None	LCB d18:1	264.27	6.31	18	1	0	0	0	0	-1.7
HexCer 43:2	HexCer d17:1/26:1	742.621	H84 C43 O8 N1	3.01	54107.4	50604.5	49029.4	50446.2	46459.6	59047.8	57492.6	51310.5	52134.8	52346	52561.8	60467.8	59917.3	57331.7	0	HexCer	37	1	None	None	None	None	None	None	None	None	None	None	None	None	None	None	None	None	None	LCB d17:1	250.254	4.39	17	1	0	7106.8	0	6311.1	0
HexCer 43:2	HexCer d18:1/25:1	742.621	H84 C43 O8 N1	3.01	54107.4	50604.5	49029.4	50446.2	46459.6	59047.8	57492.6	51310.5	52134.8	52346	52561.8	60467.8	59917.3	57331.7	0	HexCer	37	1	None	None	None	None	None	None	None	None	None	None	None	None	None	None	None	None	None	LCB d18:1	264.268	-0.35	18	1	0	0	0	0	5388.1
HexCer 43:2	HexCer d19:1/24:1	742.621	H84 C43 O8 N1	3.01	54107.4	50604.5	49029.4	50446.2	46459.6	59047.8	57492.6	51310.5	52134.8	52346	52561.8	60467.8	59917.3	57331.7	0	HexCer	37	1	None	None	None	None	None	None	None	None	None	None	None	None	None	None	None	None	None	LCB d19:1	278.285	3.78	19	1	0	0	0	0	0
HexCer 43:2	HexCer d20:1/23:1	742.621	H84 C43 O8 N1	3.01	54107.4	50604.5	49029.4	50446.2	46459.6	59047.8	57492.6	51310.5	52134.8	52346	52561.8	60467.8	59917.3	57331.7	0	HexCer	37	1	None	None	None	None	None	None	None	None	None	None	None	None	None	None	None	None	None	LCB d20:1	292.301	4.23	20	1	0	0	0	0	0
HexCer 43:2	HexCer d21:1/22:1	742.621	H84 C43 O8 N1	3.01	54107.4	50604.5	49029.4	50446.2	46459.6	59047.8	57492.6	51310.5	52134.8	52346	52561.8	60467.8	59917.3	57331.7	0	HexCer	37	1	None	None	None	None	None	None	None	None	None	None	None	None	None	None	None	None	None	LCB d21:1	306.316	2.78	21	1	0	0	0	0	0
HexCer 42:2	HexCer d16:1/26:1	744.599	H82 C42 O9 N1	0.71	156221	332636	245167	165544	231258	153705	397096	233104	378706	184323	173889	256411	172930	172674	78.5	HexCer	36	1	None	None	None	None	None	None	None	None	None	None	None	None	None	None	None	None	None	LCB d16:1	236.236	-3.89	16	1	0	0	0	0	12477
HexCer 42:2	HexCer d17:0/25:2	744.599	H82 C42 O9 N1	0.71	156221	332636	245167	165544	231258	153705	397096	233104	378706	184323	173889	256411	172930	172674	78.5	HexCer	36	1	None	None	None	None	None	None	None	None	None	None	None	None	None	None	None	None	None	LCB d17:0	252.27	5.15	17	0	296780	219321	215796	170011	194027
HexCer 42:2	HexCer d18:1/24:1	744.599	H82 C42 O9 N1	0.71	156221	332636	245167	165544	231258	153705	397096	233104	378706	184323	173889	256411	172930	172674	78.5	HexCer	36	1	None	None	None	None	None	None	None	None	None	None	None	None	None	None	None	None	None	LCB d18:1	264.27	3.63	18	1	1.59518e+06	1.15679e+06	1090494	896714	1.0274e+06
HexCer 42:2	HexCer d18:0/24:2	744.599	H82 C42 O9 N1	0.71	156221	332636	245167	165544	231258	153705	397096	233104	378706	184323	173889	256411	172930	172674	78.5	HexCer	36	1	None	None	None	None	None	None	None	None	None	None	None	None	None	None	None	None	None	LCB d18:0	266.285	2.45	18	0	15741.2	12021.2	12588.1	18238.7	15055.5
HexCer 42:2	HexCer d19:0/23:2	744.599	H82 C42 O9 N1	0.71	156221	332636	245167	165544	231258	153705	397096	233104	378706	184323	173889	256411	172930	172674	78.5	HexCer	36	1	None	None	None	None	None	None	None	None	None	None	None	None	None	None	None	None	None	LCB d19:0	280.297	-10.87	19	0	0	0	0	20059.9	0
HexCer 42:2	HexCer d20:1/22:1	744.599	H82 C42 O9 N1	0.71	156221	332636	245167	165544	231258	153705	397096	233104	378706	184323	173889	256411	172930	172674	78.5	HexCer	36	1	None	None	None	None	None	None	None	None	None	None	None	None	None	None	None	None	None	LCB d20:1	292.305	19.18	20	1	0	0	5538.8	0	0
HexCer 42:2	HexCer d20:0/22:2	744.599	H82 C42 O9 N1	0.71	156221	332636	245167	165544	231258	153705	397096	233104	378706	184323	173889	256411	172930	172674	78.5	HexCer	36	1	None	None	None	None	None	None	None	None	None	None	None	None	None	None	None	None	None	LCB d20:0	294.315	-2.19	20	0	0	0	0	0	0
HexCer 42:2	HexCer d21:0/21:2	744.599	H82 C42 O9 N1	0.71	156221	332636	245167	165544	231258	153705	397096	233104	378706	184323	173889	256411	172930	172674	78.5	HexCer	36	1	None	None	None	None	None	None	None	None	None	None	None	None	None	None	None	None	None	LCB d21:0	308.329	-6.56	21	0	0	0	0	7944.9	0
HexCer 43:8	HexCer d22:4/21:4	746.52	H72 C43 O9 N1	0.31	0	973.6	1799.8	372	1869.2	0	952.9	0	640.9	0	0	0	0	0	127.5	HexCer	37	7	None	None	None	None	None	None	None	None	None	None	None	None	None	None	None	None	None	LCB d22:4	314.29	19.28	22	4	0	0	0	0	0
HexCer 43:8	HexCer d26:3/17:5	746.52	H72 C43 O9 N1	0.31	0	973.6	1799.8	372	1869.2	0	952.9	0	640.9	0	0	0	0	0	127.5	HexCer	37	7	None	None	None	None	None	None	None	None	None	None	None	None	None	None	None	None	None	LCB d26:3	372.367	11.75	26	3	0	0	0	0	0
HexCer 43:8	HexCer d28:2/15:6	746.52	H72 C43 O9 N1	0.31	0	973.6	1799.8	372	1869.2	0	952.9	0	640.9	0	0	0	0	0	127.5	HexCer	37	7	None	None	None	None	None	None	None	None	None	None	None	None	None	None	None	None	None	LCB d28:2	402.405	-9.94	28	2	0	0	0	0	0
HexCer 43:8	HexCer d29:3/14:5	746.52	H72 C43 O9 N1	0.31	0	973.6	1799.8	372	1869.2	0	952.9	0	640.9	0	0	0	0	0	127.5	HexCer	37	7	None	None	None	None	None	None	None	None	None	None	None	None	None	None	None	None	None	LCB d29:3	414.416	15.53	29	3	0	0	0	0	0
HexCer 44:6	HexCer d14:3/30:3	748.57	H78 C44 O8 N1	-3.23	-1.7	-1.7	0	-1.7	-1.7	-1.7	-1.7	-1.7	-1.7	0	-1.7	-1.7	0	-1.7	60.8	HexCer	38	5	None	None	None	None	None	None	None	None	None	None	None	None	None	None	None	None	None	LCB d14:3	204.174	-5.04	14	3	0	0	0	0	0
HexCer 44:6	HexCer d16:0/28:6	748.57	H78 C44 O8 N1	-3.23	-1.7	-1.7	0	-1.7	-1.7	-1.7	-1.7	-1.7	-1.7	0	-1.7	-1.7	0	-1.7	60.8	HexCer	38	5	None	None	None	None	None	None	None	None	None	None	None	None	None	None	None	None	None	LCB d16:0	238.253	-0.04	16	0	0	0	0	0	0
HexCer 44:6	HexCer d18:1/26:5	748.57	H78 C44 O8 N1	-3.23	-1.7	-1.7	0	-1.7	-1.7	-1.7	-1.7	-1.7	-1.7	0	-1.7	-1.7	0	-1.7	60.8	HexCer	38	5	None	None	None	None	None	None	None	None	None	None	None	None	None	None	None	None	None	LCB d18:1	264.267	-4.81	18	1	0	0	0	0	0
HexCer 44:6	HexCer d18:0/26:6	748.57	H78 C44 O8 N1	-3.23	-1.7	-1.7	0	-1.7	-1.7	-1.7	-1.7	-1.7	-1.7	0	-1.7	-1.7	0	-1.7	60.8	HexCer	38	5	None	None	None	None	None	None	None	None	None	None	None	None	None	None	None	None	None	LCB d18:0	266.285	2.31	18	0	2.57858e+06	2.67806e+06	2.74702e+06	2.0463e+06	2.15978e+06
HexCer 44:6	HexCer d20:2/24:4	748.57	H78 C44 O8 N1	-3.23	-1.7	-1.7	0	-1.7	-1.7	-1.7	-1.7	-1.7	-1.7	0	-1.7	-1.7	0	-1.7	60.8	HexCer	38	5	None	None	None	None	None	None	None	None	None	None	None	None	None	None	None	None	None	LCB d20:2	290.286	4.48	20	2	12355	11915.6	7076.5	6692.2	14023.3
HexCer 44:6	HexCer d20:1/24:5	748.57	H78 C44 O8 N1	-3.23	-1.7	-1.7	0	-1.7	-1.7	-1.7	-1.7	-1.7	-1.7	0	-1.7	-1.7	0	-1.7	60.8	HexCer	38	5	None	None	None	None	None	None	None	None	None	None	None	None	None	None	None	None	None	LCB d20:1	292.3	1.92	20	1	0	0	4788.4	0	0
HexCer 44:6	HexCer d21:1/23:5	748.57	H78 C44 O8 N1	-3.23	-1.7	-1.7	0	-1.7	-1.7	-1.7	-1.7	-1.7	-1.7	0	-1.7	-1.7	0	-1.7	60.8	HexCer	38	5	None	None	None	None	None	None	None	None	None	None	None	None	None	None	None	None	None	LCB d21:1	306.315	-1.81	21	1	0	0	0	0	0
HexCer 44:6	HexCer d22:0/22:6	748.57	H78 C44 O8 N1	-3.23	-1.7	-1.7	0	-1.7	-1.7	-1.7	-1.7	-1.7	-1.7	0	-1.7	-1.7	0	-1.7	60.8	HexCer	38	5	None	None	None	None	None	None	None	None	None	None	None	None	None	None	None	None	None	LCB d22:0	322.352	15.74	22	0	14905.3	0	0	0	0
HexCer 44:6	HexCer d24:4/20:2	748.57	H78 C44 O8 N1	-3.23	-1.7	-1.7	0	-1.7	-1.7	-1.7	-1.7	-1.7	-1.7	0	-1.7	-1.7	0	-1.7	60.8	HexCer	38	5	None	None	None	None	None	None	None	None	None	None	None	None	None	None	None	None	None	LCB d24:4	342.309	-17.66	24	4	-1.6	-1.6	-1.6	-1.6	-1.6
HexCer 44:6	HexCer d29:3/15:3	748.57	H78 C44 O8 N1	-3.23	-1.7	-1.7	0	-1.7	-1.7	-1.7	-1.7	-1.7	-1.7	0	-1.7	-1.7	0	-1.7	60.8	HexCer	38	5	None	None	None	None	None	None	None	None	None	None	None	None	None	None	None	None	None	LCB d29:3	414.41	1.91	29	3	0	0	0	0	0
HexCer 44:5	HexCer d16:3/28:2	750.586	H80 C44 O8 N1	-2.2	137300	32832.4	33121.5	35404.8	115086	60681.8	196811	66975.1	56192	38029.9	36884.9	104487	52680.3	75992.6	0	HexCer	38	4	None	None	None	None	None	None	None	None	None	None	None	None	None	None	None	None	None	LCB d16:3	232.203	-13.13	16	3	0	0	0	0	0
HexCer 44:5	HexCer d17:4/27:1	750.586	H80 C44 O8 N1	-2.2	137300	32832.4	33121.5	35404.8	115086	60681.8	196811	66975.1	56192	38029.9	36884.9	104487	52680.3	75992.6	0	HexCer	38	4	None	None	None	None	None	None	None	None	None	None	None	None	None	None	None	None	None	LCB d17:4	244.207	5.76	17	4	0	0	0	0	0
HexCer 44:5	HexCer d18:0/26:5	750.586	H80 C44 O8 N1	-2.2	137300	32832.4	33121.5	35404.8	115086	60681.8	196811	66975.1	56192	38029.9	36884.9	104487	52680.3	75992.6	0	HexCer	38	4	None	None	None	None	None	None	None	None	None	None	None	None	None	None	None	None	None	LCB d18:0	266.285	4.3	18	0	-1.6	-1.6	-1.6	-1.6	-1.6
HexCer 44:5	HexCer d20:1/24:4	750.586	H80 C44 O8 N1	-2.2	137300	32832.4	33121.5	35404.8	115086	60681.8	196811	66975.1	56192	38029.9	36884.9	104487	52680.3	75992.6	0	HexCer	38	4	None	None	None	None	None	None	None	None	None	None	None	None	None	None	None	None	None	LCB d20:1	292.3	1.44	20	1	490854	473702	359232	360532	244379
HexCer 44:5	HexCer d20:0/24:5	750.586	H80 C44 O8 N1	-2.2	137300	32832.4	33121.5	35404.8	115086	60681.8	196811	66975.1	56192	38029.9	36884.9	104487	52680.3	75992.6	0	HexCer	38	4	None	None	None	None	None	None	None	None	None	None	None	None	None	None	None	None	None	LCB d20:0	294.317	4.9	20	0	8628	0	0	4444.9	4961.6
HexCer 44:4	HexCer d17:1/27:3	752.6	H82 C44 O8 N1	-4.48	0	0	0	-1.7	0	-1.7	0	-1.7	0	-1.7	0	-1.7	-1.7	0	0	HexCer	38	3	None	None	None	None	None	None	None	None	None	None	None	None	None	None	None	None	None	LCB d17:1	250.254	4.31	17	1	0	5221.8	0	4774.7	0
HexCer 44:4	HexCer d18:2/26:2	752.6	H82 C44 O8 N1	-4.48	0	0	0	-1.7	0	-1.7	0	-1.7	0	-1.7	0	-1.7	-1.7	0	0	HexCer	38	3	None	None	None	None	None	None	None	None	None	None	None	None	None	None	None	None	None	LCB d18:2	262.254	2.5	18	2	34045.4	21699	24506.1	26131.3	18030.1
HexCer 44:4	HexCer d18:1/26:3	752.6	H82 C44 O8 N1	-4.48	0	0	0	-1.7	0	-1.7	0	-1.7	0	-1.7	0	-1.7	-1.7	0	0	HexCer	38	3	None	None	None	None	None	None	None	None	None	None	None	None	None	None	None	None	None	LCB d18:1	264.271	7.41	18	1	0	0	0	0	8511.7
HexCer 44:4	HexCer d18:0/26:4	752.6	H82 C44 O8 N1	-4.48	0	0	0	-1.7	0	-1.7	0	-1.7	0	-1.7	0	-1.7	-1.7	0	0	HexCer	38	3	None	None	None	None	None	None	None	None	None	None	None	None	None	None	None	None	None	LCB d18:0	266.285	2.65	18	0	430617	358804	281074	246499	242458
HexCer 44:4	HexCer d20:1/24:3	752.6	H82 C44 O8 N1	-4.48	0	0	0	-1.7	0	-1.7	0	-1.7	0	-1.7	0	-1.7	-1.7	0	0	HexCer	38	3	None	None	None	None	None	None	None	None	None	None	None	None	None	None	None	None	None	LCB d20:1	292.301	2.56	20	1	-1.7	-1.7	-1.7	-1.7	-1.7
HexCer 44:4	HexCer d20:0/24:4	752.6	H82 C44 O8 N1	-4.48	0	0	0	-1.7	0	-1.7	0	-1.7	0	-1.7	0	-1.7	-1.7	0	0	HexCer	38	3	None	None	None	None	None	None	None	None	None	None	None	None	None	None	None	None	None	LCB d20:0	294.317	4.28	20	0	1.03842e+06	870371	660178	568884	678570
HexCer 44:3	HexCer d16:1/28:2	754.617	H84 C44 O8 N1	-2.81	-1.7	-1.7	-1.7	-1.7	7050.4	-1.7	-1.7	-1.7	-1.7	-1.7	-1.7	3264.2	-1.7	-1.7	-1.7	HexCer	38	2	None	None	None	None	None	None	None	None	None	None	None	None	None	None	None	None	None	LCB d16:1	236.239	6.88	16	1	9637.3	0	0	0	5823.1
HexCer 44:3	HexCer d17:0/27:3	754.617	H84 C44 O8 N1	-2.81	-1.7	-1.7	-1.7	-1.7	7050.4	-1.7	-1.7	-1.7	-1.7	-1.7	-1.7	3264.2	-1.7	-1.7	-1.7	HexCer	38	2	None	None	None	None	None	None	None	None	None	None	None	None	None	None	None	None	None	LCB d17:0	252.27	4.76	17	0	92455.4	97618.1	62732	129376	93556.8
HexCer 44:3	HexCer d18:2/26:1	754.617	H84 C44 O8 N1	-2.81	-1.7	-1.7	-1.7	-1.7	7050.4	-1.7	-1.7	-1.7	-1.7	-1.7	-1.7	3264.2	-1.7	-1.7	-1.7	HexCer	38	2	None	None	None	None	None	None	None	None	None	None	None	None	None	None	None	None	None	LCB d18:2	262.254	2.98	18	2	-1.7	7841.6	0	8669.7	9281.9
HexCer 44:3	HexCer d18:1/26:2	754.617	H84 C44 O8 N1	-2.81	-1.7	-1.7	-1.7	-1.7	7050.4	-1.7	-1.7	-1.7	-1.7	-1.7	-1.7	3264.2	-1.7	-1.7	-1.7	HexCer	38	2	None	None	None	None	None	None	None	None	None	None	None	None	None	None	None	None	None	LCB d18:1	264.27	4.26	18	1	262342	281786	252313	400383	308007
HexCer 44:3	HexCer d18:0/26:3	754.617	H84 C44 O8 N1	-2.81	-1.7	-1.7	-1.7	-1.7	7050.4	-1.7	-1.7	-1.7	-1.7	-1.7	-1.7	3264.2	-1.7	-1.7	-1.7	HexCer	38	2	None	None	None	None	None	None	None	None	None	None	None	None	None	None	None	None	None	LCB d18:0	266.285	2.12	18	0	0	0	-1.7	-1.7	-1.7
HexCer 44:3	HexCer d20:2/24:1	754.617	H84 C44 O8 N1	-2.81	-1.7	-1.7	-1.7	-1.7	7050.4	-1.7	-1.7	-1.7	-1.7	-1.7	-1.7	3264.2	-1.7	-1.7	-1.7	HexCer	38	2	None	None	None	None	None	None	None	None	None	None	None	None	None	None	None	None	None	LCB d20:2	290.288	13.77	20	2	0	0	0	4797.4	0
HexCer 44:3	HexCer d20:1/24:2	754.617	H84 C44 O8 N1	-2.81	-1.7	-1.7	-1.7	-1.7	7050.4	-1.7	-1.7	-1.7	-1.7	-1.7	-1.7	3264.2	-1.7	-1.7	-1.7	HexCer	38	2	None	None	None	None	None	None	None	None	None	None	None	None	None	None	None	None	None	LCB d20:1	292.301	2.86	20	1	10622	8025.9	9378.1	4094.9	8459.8
HexCer 44:3	HexCer d20:0/24:3	754.617	H84 C44 O8 N1	-2.81	-1.7	-1.7	-1.7	-1.7	7050.4	-1.7	-1.7	-1.7	-1.7	-1.7	-1.7	3264.2	-1.7	-1.7	-1.7	HexCer	38	2	None	None	None	None	None	None	None	None	None	None	None	None	None	None	None	None	None	LCB d20:0	294.316	2.66	20	0	-1.7	-1.7	-1.7	-1.7	-1.7
HexCer 44:3	HexCer d28:2/16:1	754.617	H84 C44 O8 N1	-2.81	-1.7	-1.7	-1.7	-1.7	7050.4	-1.7	-1.7	-1.7	-1.7	-1.7	-1.7	3264.2	-1.7	-1.7	-1.7	HexCer	38	2	None	None	None	None	None	None	None	None	None	None	None	None	None	None	None	None	None	LCB d28:2	402.405	-11.84	28	2	0	0	5021.1	0	0
HexCer 44:10	HexCer d17:4/27:6	756.501	H70 C44 O9 N1	-4.71	0	148.3	197.1	47.9	0	0	0	0	0	0	0	95.2	0	0	0	HexCer	38	9	None	None	None	None	None	None	None	None	None	None	None	None	None	None	None	None	None	LCB d17:4	244.209	12.14	17	4	0	0	0	0	0
HexCer 44:10	HexCer d23:4/21:6	756.501	H70 C44 O9 N1	-4.71	0	148.3	197.1	47.9	0	0	0	0	0	0	0	95.2	0	0	0	HexCer	38	9	None	None	None	None	None	None	None	None	None	None	None	None	None	None	None	None	None	LCB d23:4	328.294	-16.97	23	4	-1.7	-1.7	-1.7	-1.7	-1.7
HexCer 45:9	HexCer d17:4/28:5	756.543	H74 C45 O8 N1	2.42	-1.7	-1.7	-1.7	-1.7	-1.7	-1.7	-1.7	-1.7	-1.7	-1.7	-1.7	-1.7	-1.7	-1.7	309.2	HexCer	39	8	None	None	None	None	None	None	None	None	None	None	None	None	None	None	None	None	None	LCB d17:4	244.209	12.14	17	4	0	0	0	0	0
HexCer 45:9	HexCer d23:4/22:5	756.543	H74 C45 O8 N1	2.42	-1.7	-1.7	-1.7	-1.7	-1.7	-1.7	-1.7	-1.7	-1.7	-1.7	-1.7	-1.7	-1.7	-1.7	309.2	HexCer	39	8	None	None	None	None	None	None	None	None	None	None	None	None	None	None	None	None	None	LCB d23:4	328.294	-16.97	23	4	-1.7	-1.7	-1.7	-1.7	-1.7
HexCer 43:3	HexCer d12:2/31:1	756.601	H82 C43 O9 N1	3.06	1930.2	2333.5	1814.4	1985.4	1825.4	3806.4	1677.7	2129.9	2529.7	2561.7	2315.5	3775.9	2962.3	2483.9	1477.2	HexCer	37	2	None	None	None	None	None	None	None	None	None	None	None	None	None	None	None	None	None	LCB d12:2	178.16	7.89	12	2	0	0	0	0	0
HexCer 43:3	HexCer d12:1/31:2	756.601	H82 C43 O9 N1	3.06	1930.2	2333.5	1814.4	1985.4	1825.4	3806.4	1677.7	2129.9	2529.7	2561.7	2315.5	3775.9	2962.3	2483.9	1477.2	HexCer	37	2	None	None	None	None	None	None	None	None	None	None	None	None	None	None	None	None	None	LCB d12:1	180.178	16.47	12	1	0	0	0	0	0
HexCer 43:3	HexCer d14:0/29:3	756.601	H82 C43 O9 N1	3.06	1930.2	2333.5	1814.4	1985.4	1825.4	3806.4	1677.7	2129.9	2529.7	2561.7	2315.5	3775.9	2962.3	2483.9	1477.2	HexCer	37	2	None	None	None	None	None	None	None	None	None	None	None	None	None	None	None	None	None	LCB d14:0	210.221	-2.13	14	0	0	0	4291.5	0	0
HexCer 43:3	HexCer d15:0/28:3	756.601	H82 C43 O9 N1	3.06	1930.2	2333.5	1814.4	1985.4	1825.4	3806.4	1677.7	2129.9	2529.7	2561.7	2315.5	3775.9	2962.3	2483.9	1477.2	HexCer	37	2	None	None	None	None	None	None	None	None	None	None	None	None	None	None	None	None	None	LCB d15:0	224.235	-8.92	15	0	0	0	0	0	0
HexCer 43:3	HexCer d17:0/26:3	756.601	H82 C43 O9 N1	3.06	1930.2	2333.5	1814.4	1985.4	1825.4	3806.4	1677.7	2129.9	2529.7	2561.7	2315.5	3775.9	2962.3	2483.9	1477.2	HexCer	37	2	None	None	None	None	None	None	None	None	None	None	None	None	None	None	None	None	None	LCB d17:0	252.27	4.9	17	0	4413.1	11276.4	0	-1.7	-1.7
HexCer 43:3	HexCer d18:1/25:2	756.601	H82 C43 O9 N1	3.06	1930.2	2333.5	1814.4	1985.4	1825.4	3806.4	1677.7	2129.9	2529.7	2561.7	2315.5	3775.9	2962.3	2483.9	1477.2	HexCer	37	2	None	None	None	None	None	None	None	None	None	None	None	None	None	None	None	None	None	LCB d18:1	264.269	2.06	18	1	-1.7	-1.7	-1.7	-1.7	-1.7
HexCer 43:3	HexCer d19:0/24:3	756.601	H82 C43 O9 N1	3.06	1930.2	2333.5	1814.4	1985.4	1825.4	3806.4	1677.7	2129.9	2529.7	2561.7	2315.5	3775.9	2962.3	2483.9	1477.2	HexCer	37	2	None	None	None	None	None	None	None	None	None	None	None	None	None	None	None	None	None	LCB d19:0	280.301	2.65	19	0	20239.3	19686	0	17063.7	6856.8
HexCer 43:3	HexCer d20:1/23:2	756.601	H82 C43 O9 N1	3.06	1930.2	2333.5	1814.4	1985.4	1825.4	3806.4	1677.7	2129.9	2529.7	2561.7	2315.5	3775.9	2962.3	2483.9	1477.2	HexCer	37	2	None	None	None	None	None	None	None	None	None	None	None	None	None	None	None	None	None	LCB d20:1	292.3	1.71	20	1	117487	102882	69392.3	87771.6	107223
HexCer 43:3	HexCer d20:0/23:3	756.601	H82 C43 O9 N1	3.06	1930.2	2333.5	1814.4	1985.4	1825.4	3806.4	1677.7	2129.9	2529.7	2561.7	2315.5	3775.9	2962.3	2483.9	1477.2	HexCer	37	2	None	None	None	None	None	None	None	None	None	None	None	None	None	None	None	None	None	LCB d20:0	294.317	3.35	20	0	10873.5	6432.1	11063.2	13363.8	13006.9
HexCer 43:3	HexCer d22:1/21:2	756.601	H82 C43 O9 N1	3.06	1930.2	2333.5	1814.4	1985.4	1825.4	3806.4	1677.7	2129.9	2529.7	2561.7	2315.5	3775.9	2962.3	2483.9	1477.2	HexCer	37	2	None	None	None	None	None	None	None	None	None	None	None	None	None	None	None	None	None	LCB d22:1	320.332	2.55	22	1	13259.6	11316.9	8952.1	7131	8196.5
HexCer 44:2	HexCer d12:1/32:1	756.637	H86 C44 O8 N1	2.84	25341.1	28473.1	18869.2	28726.4	24644.1	19439.8	0	24639.6	33394.9	30919.6	31461.3	35419	20803.6	24465.4	865.7	HexCer	38	1	None	None	None	None	None	None	None	None	None	None	None	None	None	None	None	None	None	LCB d12:1	180.178	16.47	12	1	0	0	0	0	0
HexCer 44:2	HexCer d14:0/30:2	756.637	H86 C44 O8 N1	2.84	25341.1	28473.1	18869.2	28726.4	24644.1	19439.8	0	24639.6	33394.9	30919.6	31461.3	35419	20803.6	24465.4	865.7	HexCer	38	1	None	None	None	None	None	None	None	None	None	None	None	None	None	None	None	None	None	LCB d14:0	210.221	-2.13	14	0	0	0	4291.5	0	0
HexCer 44:2	HexCer d15:0/29:2	756.637	H86 C44 O8 N1	2.84	25341.1	28473.1	18869.2	28726.4	24644.1	19439.8	0	24639.6	33394.9	30919.6	31461.3	35419	20803.6	24465.4	865.7	HexCer	38	1	None	None	None	None	None	None	None	None	None	None	None	None	None	None	None	None	None	LCB d15:0	224.235	-8.92	15	0	0	0	0	0	0
HexCer 44:2	HexCer d17:0/27:2	756.637	H86 C44 O8 N1	2.84	25341.1	28473.1	18869.2	28726.4	24644.1	19439.8	0	24639.6	33394.9	30919.6	31461.3	35419	20803.6	24465.4	865.7	HexCer	38	1	None	None	None	None	None	None	None	None	None	None	None	None	None	None	None	None	None	LCB d17:0	252.27	4.9	17	0	4413.1	11276.4	0	-1.7	-1.7
HexCer 44:2	HexCer d18:1/26:1	756.637	H86 C44 O8 N1	2.84	25341.1	28473.1	18869.2	28726.4	24644.1	19439.8	0	24639.6	33394.9	30919.6	31461.3	35419	20803.6	24465.4	865.7	HexCer	38	1	None	None	None	None	None	None	None	None	None	None	None	None	None	None	None	None	None	LCB d18:1	264.269	2.06	18	1	-1.7	-1.7	-1.7	-1.7	-1.7
HexCer 44:2	HexCer d19:0/25:2	756.637	H86 C44 O8 N1	2.84	25341.1	28473.1	18869.2	28726.4	24644.1	19439.8	0	24639.6	33394.9	30919.6	31461.3	35419	20803.6	24465.4	865.7	HexCer	38	1	None	None	None	None	None	None	None	None	None	None	None	None	None	None	None	None	None	LCB d19:0	280.301	2.65	19	0	20239.3	19686	0	17063.7	6856.8
HexCer 44:2	HexCer d20:1/24:1	756.637	H86 C44 O8 N1	2.84	25341.1	28473.1	18869.2	28726.4	24644.1	19439.8	0	24639.6	33394.9	30919.6	31461.3	35419	20803.6	24465.4	865.7	HexCer	38	1	None	None	None	None	None	None	None	None	None	None	None	None	None	None	None	None	None	LCB d20:1	292.3	1.71	20	1	117487	102882	69392.3	87771.6	107223
HexCer 44:2	HexCer d20:0/24:2	756.637	H86 C44 O8 N1	2.84	25341.1	28473.1	18869.2	28726.4	24644.1	19439.8	0	24639.6	33394.9	30919.6	31461.3	35419	20803.6	24465.4	865.7	HexCer	38	1	None	None	None	None	None	None	None	None	None	None	None	None	None	None	None	None	None	LCB d20:0	294.317	3.35	20	0	10873.5	6432.1	11063.2	13363.8	13006.9
HexCer 44:2	HexCer d22:1/22:1	756.637	H86 C44 O8 N1	2.84	25341.1	28473.1	18869.2	28726.4	24644.1	19439.8	0	24639.6	33394.9	30919.6	31461.3	35419	20803.6	24465.4	865.7	HexCer	38	1	None	None	None	None	None	None	None	None	None	None	None	None	None	None	None	None	None	LCB d22:1	320.332	2.55	22	1	13259.6	11316.9	8952.1	7131	8196.5
HexCer 45:8	HexCer d24:2/21:6	758.555	H76 C45 O8 N1	-2.37	0	0	0	-1.7	0	-1.7	0	0	-1.7	-1.7	-1.7	0	0	-1.7	0	HexCer	39	7	None	None	None	None	None	None	None	None	None	None	None	None	None	None	None	None	None	LCB d24:2	346.34	-18.57	24	2	5914.3	0	0	0	0
HexCer 45:7	HexCer d15:4/30:3	760.575	H78 C45 O8 N1	3.61	0	0	0	0	-1.7	-1.7	0	0	0	0	-1.7	-1.7	-1.7	0	110.8	HexCer	39	6	None	None	None	None	None	None	None	None	None	None	None	None	None	None	None	None	None	LCB d15:4	216.176	7.1	15	4	0	125604	0	0	0
HexCer 45:7	HexCer d17:1/28:6	760.575	H78 C45 O8 N1	3.61	0	0	0	0	-1.7	-1.7	0	0	0	0	-1.7	-1.7	-1.7	0	110.8	HexCer	39	6	None	None	None	None	None	None	None	None	None	None	None	None	None	None	None	None	None	LCB d17:1	250.257	17.27	17	1	0	0	4652.7	0	0
HexCer 45:7	HexCer d18:1/27:6	760.575	H78 C45 O8 N1	3.61	0	0	0	0	-1.7	-1.7	0	0	0	0	-1.7	-1.7	-1.7	0	110.8	HexCer	39	6	None	None	None	None	None	None	None	None	None	None	None	None	None	None	None	None	None	LCB d18:1	264.27	3.82	18	1	0	0	5716.6	0	0
HexCer 45:7	HexCer d19:1/26:6	760.575	H78 C45 O8 N1	3.61	0	0	0	0	-1.7	-1.7	0	0	0	0	-1.7	-1.7	-1.7	0	110.8	HexCer	39	6	None	None	None	None	None	None	None	None	None	None	None	None	None	None	None	None	None	LCB d19:1	278.286	8.06	19	1	0	5199.3	6122.7	0	10362.1
HexCer 45:7	HexCer d20:1/25:6	760.575	H78 C45 O8 N1	3.61	0	0	0	0	-1.7	-1.7	0	0	0	0	-1.7	-1.7	-1.7	0	110.8	HexCer	39	6	None	None	None	None	None	None	None	None	None	None	None	None	None	None	None	None	None	LCB d20:1	292.301	3.83	20	1	0	15714.3	10631	15252.5	10006.5
HexCer 45:7	HexCer d28:3/17:4	760.575	H78 C45 O8 N1	3.61	0	0	0	0	-1.7	-1.7	0	0	0	0	-1.7	-1.7	-1.7	0	110.8	HexCer	39	6	None	None	None	None	None	None	None	None	None	None	None	None	None	None	None	None	None	LCB d28:3	400.39	-8.86	28	3	0	20050.7	0	0	0
HexCer 44:6	HexCer d18:1/26:5	764.563	H78 C44 O9 N1	-4.77	941.8	257.7	1285.2	508.1	3630.7	2241.7	815.7	698.1	2719.2	662.5	1634.9	3136.8	3245.2	833.8	129.8	HexCer	38	5	None	None	None	None	None	None	None	None	None	None	None	None	None	None	None	None	None	LCB d18:1	264.269	2.74	18	1	23963.9	8172.2	0	0	7258
HexCer 44:6	HexCer d19:0/25:6	764.563	H78 C44 O9 N1	-4.77	941.8	257.7	1285.2	508.1	3630.7	2241.7	815.7	698.1	2719.2	662.5	1634.9	3136.8	3245.2	833.8	129.8	HexCer	38	5	None	None	None	None	None	None	None	None	None	None	None	None	None	None	None	None	None	LCB d19:0	280.295	-16.26	19	0	0	0	0	0	0
HexCer 44:5	HexCer d13:1/31:4	766.579	H80 C44 O9 N1	-4.91	348352	190802	175374	171133	237070	224622	259944	165039	194499	181039	173246	310820	224534	201621	43832.7	HexCer	38	4	None	None	None	None	None	None	None	None	None	None	None	None	None	None	None	None	None	LCB d13:1	194.191	1.33	13	1	0	0	0	0	0
HexCer 44:5	HexCer d17:0/27:5	766.579	H80 C44 O9 N1	-4.91	348352	190802	175374	171133	237070	224622	259944	165039	194499	181039	173246	310820	224534	201621	43832.7	HexCer	38	4	None	None	None	None	None	None	None	None	None	None	None	None	None	None	None	None	None	LCB d17:0	252.269	1.81	17	0	0	44048.3	0	34637.8	40211.1
HexCer 44:5	HexCer d18:1/26:4	766.579	H80 C44 O9 N1	-4.91	348352	190802	175374	171133	237070	224622	259944	165039	194499	181039	173246	310820	224534	201621	43832.7	HexCer	38	4	None	None	None	None	None	None	None	None	None	None	None	None	None	None	None	None	None	LCB d18:1	264.27	4.51	18	1	-1.6	240582	0	216243	187349
HexCer 44:5	HexCer d19:0/25:5	766.579	H80 C44 O9 N1	-4.91	348352	190802	175374	171133	237070	224622	259944	165039	194499	181039	173246	310820	224534	201621	43832.7	HexCer	38	4	None	None	None	None	None	None	None	None	None	None	None	None	None	None	None	None	None	LCB d19:0	280.301	4.79	19	0	28890.5	0	0	0	0
HexCer 44:5	HexCer d22:4/22:1	766.579	H80 C44 O9 N1	-4.91	348352	190802	175374	171133	237070	224622	259944	165039	194499	181039	173246	310820	224534	201621	43832.7	HexCer	38	4	None	None	None	None	None	None	None	None	None	None	None	None	None	None	None	None	None	LCB d22:4	314.279	-15.05	22	4	0	0	0	0	0
HexCer 44:4	HexCer d10:0/34:4	768.599	H82 C44 O9 N1	0.97	0	0	72	0	0	0	0	0	0	0	0	0	0	104.1	21.1	HexCer	38	3	None	None	None	None	None	None	None	None	None	None	None	None	None	None	None	None	None	LCB d10:0	154.16	6.45	10	0	0	0	0	0	0
HexCer 44:4	HexCer d17:1/27:3	768.599	H82 C44 O9 N1	0.97	0	0	72	0	0	0	0	0	0	0	0	0	0	104.1	21.1	HexCer	38	3	None	None	None	None	None	None	None	None	None	None	None	None	None	None	None	None	None	LCB d17:1	250.253	1.71	17	1	0	0	0	0	6479.9
HexCer 44:4	HexCer d17:0/27:4	768.599	H82 C44 O9 N1	0.97	0	0	72	0	0	0	0	0	0	0	0	0	0	104.1	21.1	HexCer	38	3	None	None	None	None	None	None	None	None	None	None	None	None	None	None	None	None	None	LCB d17:0	252.269	2.5	17	0	12857.2	-1.6	5046.3	-1.6	-1.6
HexCer 44:4	HexCer d18:1/26:3	768.599	H82 C44 O9 N1	0.97	0	0	72	0	0	0	0	0	0	0	0	0	0	104.1	21.1	HexCer	38	3	None	None	None	None	None	None	None	None	None	None	None	None	None	None	None	None	None	LCB d18:1	264.269	2.86	18	1	79602.6	-1.6	41690.3	-1.6	-1.6
HexCer 44:4	HexCer d30:1/14:3	768.599	H82 C44 O9 N1	0.97	0	0	72	0	0	0	0	0	0	0	0	0	0	104.1	21.1	HexCer	38	3	None	None	None	None	None	None	None	None	None	None	None	None	None	None	None	None	None	LCB d30:1	432.451	-12.53	30	1	0	0	0	0	0
HexCer 45:3	HexCer d10:0/35:3	768.632	H86 C45 O8 N1	-3.26	1799	2272.8	1878.3	2218.1	2245.1	1856.1	2062.1	3822.7	3849.3	484.5	2210.8	7011	4280	2419.8	285.4	HexCer	39	2	None	None	None	None	None	None	None	None	None	None	None	None	None	None	None	None	None	LCB d10:0	154.16	6.45	10	0	0	0	0	0	0
HexCer 45:3	HexCer d17:1/28:2	768.632	H86 C45 O8 N1	-3.26	1799	2272.8	1878.3	2218.1	2245.1	1856.1	2062.1	3822.7	3849.3	484.5	2210.8	7011	4280	2419.8	285.4	HexCer	39	2	None	None	None	None	None	None	None	None	None	None	None	None	None	None	None	None	None	LCB d17:1	250.253	1.71	17	1	0	0	0	0	6479.9
HexCer 45:3	HexCer d17:0/28:3	768.632	H86 C45 O8 N1	-3.26	1799	2272.8	1878.3	2218.1	2245.1	1856.1	2062.1	3822.7	3849.3	484.5	2210.8	7011	4280	2419.8	285.4	HexCer	39	2	None	None	None	None	None	None	None	None	None	None	None	None	None	None	None	None	None	LCB d17:0	252.269	2.5	17	0	12857.2	-1.6	5046.3	-1.6	-1.6
HexCer 45:3	HexCer d18:1/27:2	768.632	H86 C45 O8 N1	-3.26	1799	2272.8	1878.3	2218.1	2245.1	1856.1	2062.1	3822.7	3849.3	484.5	2210.8	7011	4280	2419.8	285.4	HexCer	39	2	None	None	None	None	None	None	None	None	None	None	None	None	None	None	None	None	None	LCB d18:1	264.269	2.86	18	1	79602.6	-1.6	41690.3	-1.6	-1.6
HexCer 45:3	HexCer d30:1/15:2	768.632	H86 C45 O8 N1	-3.26	1799	2272.8	1878.3	2218.1	2245.1	1856.1	2062.1	3822.7	3849.3	484.5	2210.8	7011	4280	2419.8	285.4	HexCer	39	2	None	None	None	None	None	None	None	None	None	None	None	None	None	None	None	None	None	LCB d30:1	432.451	-12.53	30	1	0	0	0	0	0
HexCer 44:3	HexCer d18:2/26:1	770.617	H84 C44 O9 N1	3.63	4083.9	1576.5	2174.2	2074.7	1071.6	0	2803.9	2813	1839.5	1900.1	1430.9	2874.1	2607.9	1653.5	0	HexCer	38	2	None	None	None	None	None	None	None	None	None	None	None	None	None	None	None	None	None	LCB d18:2	262.253	2.08	18	2	0	0	0	7711	18301.7
HexCer 44:3	HexCer d18:1/26:2	770.617	H84 C44 O9 N1	3.63	4083.9	1576.5	2174.2	2074.7	1071.6	0	2803.9	2813	1839.5	1900.1	1430.9	2874.1	2607.9	1653.5	0	HexCer	38	2	None	None	None	None	None	None	None	None	None	None	None	None	None	None	None	None	None	LCB d18:1	264.268	-1.06	18	1	-1.6	0	0	0	0
HexCer 44:3	HexCer d18:0/26:3	770.617	H84 C44 O9 N1	3.63	4083.9	1576.5	2174.2	2074.7	1071.6	0	2803.9	2813	1839.5	1900.1	1430.9	2874.1	2607.9	1653.5	0	HexCer	38	2	None	None	None	None	None	None	None	None	None	None	None	None	None	None	None	None	None	LCB d18:0	266.285	4.64	18	0	0	0	0	0	0
HexCer 44:3	HexCer d19:2/25:1	770.617	H84 C44 O9 N1	3.63	4083.9	1576.5	2174.2	2074.7	1071.6	0	2803.9	2813	1839.5	1900.1	1430.9	2874.1	2607.9	1653.5	0	HexCer	38	2	None	None	None	None	None	None	None	None	None	None	None	None	None	None	None	None	None	LCB d19:2	276.264	-16.42	19	2	0	0	0	0	0
HexCer 44:3	HexCer d20:2/24:1	770.617	H84 C44 O9 N1	3.63	4083.9	1576.5	2174.2	2074.7	1071.6	0	2803.9	2813	1839.5	1900.1	1430.9	2874.1	2607.9	1653.5	0	HexCer	38	2	None	None	None	None	None	None	None	None	None	None	None	None	None	None	None	None	None	LCB d20:2	290.282	-8.25	20	2	0	0	0	0	0
HexCer 44:3	HexCer d23:2/21:1	770.617	H84 C44 O9 N1	3.63	4083.9	1576.5	2174.2	2074.7	1071.6	0	2803.9	2813	1839.5	1900.1	1430.9	2874.1	2607.9	1653.5	0	HexCer	38	2	None	None	None	None	None	None	None	None	None	None	None	None	None	None	None	None	None	LCB d23:2	332.335	10.32	23	2	0	16504.2	0	0	0
HexCer 45:2	HexCer d18:1/27:1	770.652	H88 C45 O8 N1	2.66	4187.2	15007.9	13784.5	18001.6	21554.5	1852	2574	12806.6	15767.4	16657.9	10503.9	3387.1	2188.3	1423.3	4161.1	HexCer	39	1	None	None	None	None	None	None	None	None	None	None	None	None	None	None	None	None	None	LCB d18:1	264.268	-1.06	18	1	-1.6	0	0	0	0
HexCer 45:2	HexCer d18:0/27:2	770.652	H88 C45 O8 N1	2.66	4187.2	15007.9	13784.5	18001.6	21554.5	1852	2574	12806.6	15767.4	16657.9	10503.9	3387.1	2188.3	1423.3	4161.1	HexCer	39	1	None	None	None	None	None	None	None	None	None	None	None	None	None	None	None	None	None	LCB d18:0	266.285	4.64	18	0	0	0	0	0	0
HexCer 45:9	HexCer d15:3/30:6	772.536	H74 C45 O9 N1	-0.08	415.5	1182.8	21.2	0	0	0	0	0	546.1	0	371	0	0	0	0	HexCer	39	8	None	None	None	None	None	None	None	None	None	None	None	None	None	None	None	None	None	LCB d15:3	218.189	-7.91	15	3	0	4736.4	0	0	0
HexCer 45:9	HexCer d24:4/21:5	772.536	H74 C45 O9 N1	-0.08	415.5	1182.8	21.2	0	0	0	0	0	546.1	0	371	0	0	0	0	HexCer	39	8	None	None	None	None	None	None	None	None	None	None	None	None	None	None	None	None	None	LCB d24:4	342.31	-17.4	24	4	123150	58915.5	20233.2	83637.3	31847.3
HexCer 46:8	HexCer d15:3/31:5	772.568	H78 C46 O8 N1	-4.92	-1.7	-1.7	-1.7	-1.7	-1.7	-1.7	-1.7	-1.7	-1.7	-1.7	-1.7	-1.7	-1.7	-1.7	0	HexCer	40	7	None	None	None	None	None	None	None	None	None	None	None	None	None	None	None	None	None	LCB d15:3	218.189	-7.91	15	3	0	4736.4	0	0	0
HexCer 46:8	HexCer d18:2/28:6	772.568	H78 C46 O8 N1	-4.92	-1.7	-1.7	-1.7	-1.7	-1.7	-1.7	-1.7	-1.7	-1.7	-1.7	-1.7	-1.7	-1.7	-1.7	0	HexCer	40	7	None	None	None	None	None	None	None	None	None	None	None	None	None	None	None	None	None	LCB d18:2	262.253	0.13	18	2	0	6445.2	0	0	0
HexCer 46:8	HexCer d19:2/27:6	772.568	H78 C46 O8 N1	-4.92	-1.7	-1.7	-1.7	-1.7	-1.7	-1.7	-1.7	-1.7	-1.7	-1.7	-1.7	-1.7	-1.7	-1.7	0	HexCer	40	7	None	None	None	None	None	None	None	None	None	None	None	None	None	None	None	None	None	LCB d19:2	276.266	-9.68	19	2	0	7318.9	0	0	0
HexCer 46:8	HexCer d20:2/26:6	772.568	H78 C46 O8 N1	-4.92	-1.7	-1.7	-1.7	-1.7	-1.7	-1.7	-1.7	-1.7	-1.7	-1.7	-1.7	-1.7	-1.7	-1.7	0	HexCer	40	7	None	None	None	None	None	None	None	None	None	None	None	None	None	None	None	None	None	LCB d20:2	290.285	3.96	20	2	17714.8	18827.8	8328.5	10672.1	20133.1
HexCer 46:8	HexCer d24:4/22:4	772.568	H78 C46 O8 N1	-4.92	-1.7	-1.7	-1.7	-1.7	-1.7	-1.7	-1.7	-1.7	-1.7	-1.7	-1.7	-1.7	-1.7	-1.7	0	HexCer	40	7	None	None	None	None	None	None	None	None	None	None	None	None	None	None	None	None	None	LCB d24:4	342.31	-17.4	24	4	123150	58915.5	20233.2	83637.3	31847.3
HexCer 44:2	HexCer d16:1/28:1	772.631	H86 C44 O9 N1	1.91	118751	10559.9	125858	137348	111240	83195.6	3567.1	113372	216597	111349	177228	149970	92161.7	118449	0	HexCer	38	1	None	None	None	None	None	None	None	None	None	None	None	None	None	None	None	None	None	LCB d16:1	236.238	2.56	16	1	20450.7	7462.8	9306.2	6640.6	8605.2
HexCer 44:2	HexCer d17:0/27:2	772.631	H86 C44 O9 N1	1.91	118751	10559.9	125858	137348	111240	83195.6	3567.1	113372	216597	111349	177228	149970	92161.7	118449	0	HexCer	38	1	None	None	None	None	None	None	None	None	None	None	None	None	None	None	None	None	None	LCB d17:0	252.27	4.66	17	0	212096	163817	137351	117080	169441
HexCer 44:2	HexCer d18:1/26:1	772.631	H86 C44 O9 N1	1.91	118751	10559.9	125858	137348	111240	83195.6	3567.1	113372	216597	111349	177228	149970	92161.7	118449	0	HexCer	38	1	None	None	None	None	None	None	None	None	None	None	None	None	None	None	None	None	None	LCB d18:1	264.27	3.54	18	1	627501	502866	513457	301427	640886
HexCer 44:2	HexCer d18:0/26:2	772.631	H86 C44 O9 N1	1.91	118751	10559.9	125858	137348	111240	83195.6	3567.1	113372	216597	111349	177228	149970	92161.7	118449	0	HexCer	38	1	None	None	None	None	None	None	None	None	None	None	None	None	None	None	None	None	None	LCB d18:0	266.285	2	18	0	11837.6	12661.2	6701.7	11366.6	9775.9
HexCer 44:2	HexCer d19:0/25:2	772.631	H86 C44 O9 N1	1.91	118751	10559.9	125858	137348	111240	83195.6	3567.1	113372	216597	111349	177228	149970	92161.7	118449	0	HexCer	38	1	None	None	None	None	None	None	None	None	None	None	None	None	None	None	None	None	None	LCB d19:0	280.3	-1.26	19	0	4352.4	0	0	7305.3	0
HexCer 44:2	HexCer d20:1/24:1	772.631	H86 C44 O9 N1	1.91	118751	10559.9	125858	137348	111240	83195.6	3567.1	113372	216597	111349	177228	149970	92161.7	118449	0	HexCer	38	1	None	None	None	None	None	None	None	None	None	None	None	None	None	None	None	None	None	LCB d20:1	292.3	1.77	20	1	16978.5	15281.5	10077.7	18069.2	12614.8
HexCer 44:2	HexCer d24:1/20:1	772.631	H86 C44 O9 N1	1.91	118751	10559.9	125858	137348	111240	83195.6	3567.1	113372	216597	111349	177228	149970	92161.7	118449	0	HexCer	38	1	None	None	None	None	None	None	None	None	None	None	None	None	None	None	None	None	None	LCB d24:1	348.365	6.87	24	1	0	4555.2	0	0	0
HexCer 44:2	HexCer d29:0/15:2	772.631	H86 C44 O9 N1	1.91	118751	10559.9	125858	137348	111240	83195.6	3567.1	113372	216597	111349	177228	149970	92161.7	118449	0	HexCer	38	1	None	None	None	None	None	None	None	None	None	None	None	None	None	None	None	None	None	LCB d29:0	420.452	-11.29	29	0	0	0	0	0	0
HexCer 46:7	HexCer d16:1/30:6	774.59	H80 C46 O8 N1	2.31	25840.1	13597.2	11640.7	3863.7	-1.7	8265.6	8190.7	23331.1	21986.1	5643.5	19862.6	2390.3	8207.6	31521.6	20592.9	HexCer	40	6	None	None	None	None	None	None	None	None	None	None	None	None	None	None	None	None	None	LCB d16:1	236.236	-4.72	16	1	0	0	0	0	0
HexCer 46:7	HexCer d17:2/29:5	774.59	H80 C46 O8 N1	2.31	25840.1	13597.2	11640.7	3863.7	-1.7	8265.6	8190.7	23331.1	21986.1	5643.5	19862.6	2390.3	8207.6	31521.6	20592.9	HexCer	40	6	None	None	None	None	None	None	None	None	None	None	None	None	None	None	None	None	None	LCB d17:2	248.242	17.39	17	2	0	0	0	0	0
HexCer 46:7	HexCer d18:1/28:6	774.59	H80 C46 O8 N1	2.31	25840.1	13597.2	11640.7	3863.7	-1.7	8265.6	8190.7	23331.1	21986.1	5643.5	19862.6	2390.3	8207.6	31521.6	20592.9	HexCer	40	6	None	None	None	None	None	None	None	None	None	None	None	None	None	None	None	None	None	LCB d18:1	264.27	4.09	18	1	-1.6	-1.6	-1.6	-1.6	-1.6
HexCer 46:7	HexCer d19:1/27:6	774.59	H80 C46 O8 N1	2.31	25840.1	13597.2	11640.7	3863.7	-1.7	8265.6	8190.7	23331.1	21986.1	5643.5	19862.6	2390.3	8207.6	31521.6	20592.9	HexCer	40	6	None	None	None	None	None	None	None	None	None	None	None	None	None	None	None	None	None	LCB d19:1	278.28	-15.3	19	1	0	1813.5	0	0	0
HexCer 46:7	HexCer d20:2/26:5	774.59	H80 C46 O8 N1	2.31	25840.1	13597.2	11640.7	3863.7	-1.7	8265.6	8190.7	23331.1	21986.1	5643.5	19862.6	2390.3	8207.6	31521.6	20592.9	HexCer	40	6	None	None	None	None	None	None	None	None	None	None	None	None	None	None	None	None	None	LCB d20:2	290.281	-11.3	20	2	8281.1	0	0	0	0
HexCer 46:7	HexCer d20:1/26:6	774.59	H80 C46 O8 N1	2.31	25840.1	13597.2	11640.7	3863.7	-1.7	8265.6	8190.7	23331.1	21986.1	5643.5	19862.6	2390.3	8207.6	31521.6	20592.9	HexCer	40	6	None	None	None	None	None	None	None	None	None	None	None	None	None	None	None	None	None	LCB d20:1	292.3	1.65	20	1	1.73565e+06	1.30787e+06	1.35047e+06	1.13655e+06	1.14149e+06
HexCer 46:7	HexCer d21:2/25:5	774.59	H80 C46 O8 N1	2.31	25840.1	13597.2	11640.7	3863.7	-1.7	8265.6	8190.7	23331.1	21986.1	5643.5	19862.6	2390.3	8207.6	31521.6	20592.9	HexCer	40	6	None	None	None	None	None	None	None	None	None	None	None	None	None	None	None	None	None	LCB d21:2	304.305	16.92	21	2	17613.4	0	0	0	0
HexCer 46:7	HexCer d22:3/24:4	774.59	H80 C46 O8 N1	2.31	25840.1	13597.2	11640.7	3863.7	-1.7	8265.6	8190.7	23331.1	21986.1	5643.5	19862.6	2390.3	8207.6	31521.6	20592.9	HexCer	40	6	None	None	None	None	None	None	None	None	None	None	None	None	None	None	None	None	None	LCB d22:3	316.3	0.26	22	3	0	0	0	0	0
HexCer 46:7	HexCer d25:1/21:6	774.59	H80 C46 O8 N1	2.31	25840.1	13597.2	11640.7	3863.7	-1.7	8265.6	8190.7	23331.1	21986.1	5643.5	19862.6	2390.3	8207.6	31521.6	20592.9	HexCer	40	6	None	None	None	None	None	None	None	None	None	None	None	None	None	None	None	None	None	LCB d25:1	362.381	7.21	25	1	0	0	0	0	0
HexCer 46:7	HexCer d30:2/16:5	774.59	H80 C46 O8 N1	2.31	25840.1	13597.2	11640.7	3863.7	-1.7	8265.6	8190.7	23331.1	21986.1	5643.5	19862.6	2390.3	8207.6	31521.6	20592.9	HexCer	40	6	None	None	None	None	None	None	None	None	None	None	None	None	None	None	None	None	None	LCB d30:2	430.443	4.35	30	2	0	0	0	0	0
HexCer 46:6	HexCer d15:1/31:5	776.601	H82 C46 O8 N1	-3.37	167684	206446	172266	159257	159286	188727	201380	192250	125268	169625	419	194319	193871	185724	147192	HexCer	40	5	None	None	None	None	None	None	None	None	None	None	None	None	None	None	None	None	None	LCB d15:1	222.222	1.41	15	1	0	0	0	0	0
HexCer 46:6	HexCer d18:0/28:6	776.601	H82 C46 O8 N1	-3.37	167684	206446	172266	159257	159286	188727	201380	192250	125268	169625	419	194319	193871	185724	147192	HexCer	40	5	None	None	None	None	None	None	None	None	None	None	None	None	None	None	None	None	None	LCB d18:0	266.285	2.78	18	0	12501.4	2448	8581	3057.3	-1.6
HexCer 46:6	HexCer d20:2/26:4	776.601	H82 C46 O8 N1	-3.37	167684	206446	172266	159257	159286	188727	201380	192250	125268	169625	419	194319	193871	185724	147192	HexCer	40	5	None	None	None	None	None	None	None	None	None	None	None	None	None	None	None	None	None	LCB d20:2	290.286	5.2	20	2	0	0	0	0	0
HexCer 46:6	HexCer d20:1/26:5	776.601	H82 C46 O8 N1	-3.37	167684	206446	172266	159257	159286	188727	201380	192250	125268	169625	419	194319	193871	185724	147192	HexCer	40	5	None	None	None	None	None	None	None	None	None	None	None	None	None	None	None	None	None	LCB d20:1	292.301	2.36	20	1	-1.6	-1.6	-1.6	-1.6	-1.6
HexCer 46:6	HexCer d20:0/26:6	776.601	H82 C46 O8 N1	-3.37	167684	206446	172266	159257	159286	188727	201380	192250	125268	169625	419	194319	193871	185724	147192	HexCer	40	5	None	None	None	None	None	None	None	None	None	None	None	None	None	None	None	None	None	LCB d20:0	294.317	3.82	20	0	2.26133e+06	2.23836e+06	1.78518e+06	2.10607e+06	1770532
HexCer 46:6	HexCer d21:0/25:6	776.601	H82 C46 O8 N1	-3.37	167684	206446	172266	159257	159286	188727	201380	192250	125268	169625	419	194319	193871	185724	147192	HexCer	40	5	None	None	None	None	None	None	None	None	None	None	None	None	None	None	None	None	None	LCB d21:0	308.333	6.44	21	0	0	0	0	0	0
HexCer 46:6	HexCer d27:4/19:2	776.601	H82 C46 O8 N1	-3.37	167684	206446	172266	159257	159286	188727	201380	192250	125268	169625	419	194319	193871	185724	147192	HexCer	40	5	None	None	None	None	None	None	None	None	None	None	None	None	None	None	None	None	None	LCB d27:4	384.358	-12.2	27	4	0	0	0	0	0
HexCer 46:5	HexCer d15:3/31:2	778.617	H84 C46 O8 N1	-2.42	20801.3	17817.3	11992.5	13787.2	23590.9	16598.6	22689.6	13279.4	17281.5	15490.1	15987.1	29293.9	19360.3	17804.7	0	HexCer	40	4	None	None	None	None	None	None	None	None	None	None	None	None	None	None	None	None	None	LCB d15:3	218.191	1.39	15	3	0	0	0	0	0
HexCer 46:5	HexCer d17:2/29:3	778.617	H84 C46 O8 N1	-2.42	20801.3	17817.3	11992.5	13787.2	23590.9	16598.6	22689.6	13279.4	17281.5	15490.1	15987.1	29293.9	19360.3	17804.7	0	HexCer	40	4	None	None	None	None	None	None	None	None	None	None	None	None	None	None	None	None	None	LCB d17:2	248.239	6.51	17	2	0	0	0	4907.4	0
HexCer 46:5	HexCer d17:1/29:4	778.617	H84 C46 O8 N1	-2.42	20801.3	17817.3	11992.5	13787.2	23590.9	16598.6	22689.6	13279.4	17281.5	15490.1	15987.1	29293.9	19360.3	17804.7	0	HexCer	40	4	None	None	None	None	None	None	None	None	None	None	None	None	None	None	None	None	None	LCB d17:1	250.258	19.53	17	1	0	0	0	0	0
HexCer 46:5	HexCer d18:2/28:3	778.617	H84 C46 O8 N1	-2.42	20801.3	17817.3	11992.5	13787.2	23590.9	16598.6	22689.6	13279.4	17281.5	15490.1	15987.1	29293.9	19360.3	17804.7	0	HexCer	40	4	None	None	None	None	None	None	None	None	None	None	None	None	None	None	None	None	None	LCB d18:2	262.254	3.74	18	2	0	0	0	0	0
HexCer 46:5	HexCer d18:1/28:4	778.617	H84 C46 O8 N1	-2.42	20801.3	17817.3	11992.5	13787.2	23590.9	16598.6	22689.6	13279.4	17281.5	15490.1	15987.1	29293.9	19360.3	17804.7	0	HexCer	40	4	None	None	None	None	None	None	None	None	None	None	None	None	None	None	None	None	None	LCB d18:1	264.27	5.47	18	1	0	0	0	0	0
HexCer 46:5	HexCer d18:0/28:5	778.617	H84 C46 O8 N1	-2.42	20801.3	17817.3	11992.5	13787.2	23590.9	16598.6	22689.6	13279.4	17281.5	15490.1	15987.1	29293.9	19360.3	17804.7	0	HexCer	40	4	None	None	None	None	None	None	None	None	None	None	None	None	None	None	None	None	None	LCB d18:0	266.285	3.59	18	0	17630.6	7267.7	9558	0	7407
HexCer 46:5	HexCer d20:1/26:4	778.617	H84 C46 O8 N1	-2.42	20801.3	17817.3	11992.5	13787.2	23590.9	16598.6	22689.6	13279.4	17281.5	15490.1	15987.1	29293.9	19360.3	17804.7	0	HexCer	40	4	None	None	None	None	None	None	None	None	None	None	None	None	None	None	None	None	None	LCB d20:1	292.299	-1.3	20	1	31023.7	14919.3	0	0	0
HexCer 46:5	HexCer d20:0/26:5	778.617	H84 C46 O8 N1	-2.42	20801.3	17817.3	11992.5	13787.2	23590.9	16598.6	22689.6	13279.4	17281.5	15490.1	15987.1	29293.9	19360.3	17804.7	0	HexCer	40	4	None	None	None	None	None	None	None	None	None	None	None	None	None	None	None	None	None	LCB d20:0	294.317	3.52	20	0	-1.6	-1.6	-1.6	-1.6	-1.6
HexCer 46:5	HexCer d22:1/24:4	778.617	H84 C46 O8 N1	-2.42	20801.3	17817.3	11992.5	13787.2	23590.9	16598.6	22689.6	13279.4	17281.5	15490.1	15987.1	29293.9	19360.3	17804.7	0	HexCer	40	4	None	None	None	None	None	None	None	None	None	None	None	None	None	None	None	None	None	LCB d22:1	320.332	2.86	22	1	12921.8	11743.6	8787.9	11456.8	8399.8
HexCer 45:5	HexCer d12:1/33:4	780.601	H82 C45 O9 N1	2.75	6689.6	6793.8	4759.7	78.3	178.2	1442.6	508.6	8006.6	25.4	4133.3	7389.1	1820.7	1696.1	6226.8	11409.8	HexCer	39	4	None	None	None	None	None	None	None	None	None	None	None	None	None	None	None	None	None	LCB d12:1	180.177	14.19	12	1	0	0	4202.5	0	0
HexCer 45:5	HexCer d17:0/28:5	780.601	H82 C45 O9 N1	2.75	6689.6	6793.8	4759.7	78.3	178.2	1442.6	508.6	8006.6	25.4	4133.3	7389.1	1820.7	1696.1	6226.8	11409.8	HexCer	39	4	None	None	None	None	None	None	None	None	None	None	None	None	None	None	None	None	None	LCB d17:0	252.269	0.19	17	0	0	6257.9	0	0	16006.1
HexCer 45:5	HexCer d18:2/27:3	780.601	H82 C45 O9 N1	2.75	6689.6	6793.8	4759.7	78.3	178.2	1442.6	508.6	8006.6	25.4	4133.3	7389.1	1820.7	1696.1	6226.8	11409.8	HexCer	39	4	None	None	None	None	None	None	None	None	None	None	None	None	None	None	None	None	None	LCB d18:2	262.253	-0.34	18	2	7946.4	0	5200.6	0	6839.9
HexCer 45:5	HexCer d18:1/27:4	780.601	H82 C45 O9 N1	2.75	6689.6	6793.8	4759.7	78.3	178.2	1442.6	508.6	8006.6	25.4	4133.3	7389.1	1820.7	1696.1	6226.8	11409.8	HexCer	39	4	None	None	None	None	None	None	None	None	None	None	None	None	None	None	None	None	None	LCB d18:1	264.27	4.13	18	1	30257	42977	26420.2	35296.6	52076.8
HexCer 45:5	HexCer d18:0/27:5	780.601	H82 C45 O9 N1	2.75	6689.6	6793.8	4759.7	78.3	178.2	1442.6	508.6	8006.6	25.4	4133.3	7389.1	1820.7	1696.1	6226.8	11409.8	HexCer	39	4	None	None	None	None	None	None	None	None	None	None	None	None	None	None	None	None	None	LCB d18:0	266.285	3.63	18	0	13509.1	30316	21465.7	25519.7	21006.5
HexCer 45:5	HexCer d20:1/25:4	780.601	H82 C45 O9 N1	2.75	6689.6	6793.8	4759.7	78.3	178.2	1442.6	508.6	8006.6	25.4	4133.3	7389.1	1820.7	1696.1	6226.8	11409.8	HexCer	39	4	None	None	None	None	None	None	None	None	None	None	None	None	None	None	None	None	None	LCB d20:1	292.298	-6.48	20	1	-1.6	0	0	0	7741.5
HexCer 45:5	HexCer d20:0/25:5	780.601	H82 C45 O9 N1	2.75	6689.6	6793.8	4759.7	78.3	178.2	1442.6	508.6	8006.6	25.4	4133.3	7389.1	1820.7	1696.1	6226.8	11409.8	HexCer	39	4	None	None	None	None	None	None	None	None	None	None	None	None	None	None	None	None	None	LCB d20:0	294.317	3.32	20	0	438765	488036	438417	369458	379788
HexCer 45:5	HexCer d21:0/24:5	780.601	H82 C45 O9 N1	2.75	6689.6	6793.8	4759.7	78.3	178.2	1442.6	508.6	8006.6	25.4	4133.3	7389.1	1820.7	1696.1	6226.8	11409.8	HexCer	39	4	None	None	None	None	None	None	None	None	None	None	None	None	None	None	None	None	None	LCB d21:0	308.326	-15.54	21	0	0	0	0	0	5394.4
HexCer 45:5	HexCer d22:0/23:5	780.601	H82 C45 O9 N1	2.75	6689.6	6793.8	4759.7	78.3	178.2	1442.6	508.6	8006.6	25.4	4133.3	7389.1	1820.7	1696.1	6226.8	11409.8	HexCer	39	4	None	None	None	None	None	None	None	None	None	None	None	None	None	None	None	None	None	LCB d22:0	322.348	4.07	22	0	66122.8	46114.3	34248.1	41063.7	45142.6
HexCer 46:4	HexCer d12:1/34:3	780.635	H86 C46 O8 N1	0.71	23625.1	26467.4	18286.4	25457.9	30725.7	20618.8	32165.7	23345.8	33803.2	27682.1	27939.1	37671.5	20772.9	22763.4	410.3	HexCer	40	3	None	None	None	None	None	None	None	None	None	None	None	None	None	None	None	None	None	LCB d12:1	180.177	14.19	12	1	0	0	4202.5	0	0
HexCer 46:4	HexCer d17:0/29:4	780.635	H86 C46 O8 N1	0.71	23625.1	26467.4	18286.4	25457.9	30725.7	20618.8	32165.7	23345.8	33803.2	27682.1	27939.1	37671.5	20772.9	22763.4	410.3	HexCer	40	3	None	None	None	None	None	None	None	None	None	None	None	None	None	None	None	None	None	LCB d17:0	252.269	0.19	17	0	0	6257.9	0	0	16006.1
HexCer 46:4	HexCer d18:2/28:2	780.635	H86 C46 O8 N1	0.71	23625.1	26467.4	18286.4	25457.9	30725.7	20618.8	32165.7	23345.8	33803.2	27682.1	27939.1	37671.5	20772.9	22763.4	410.3	HexCer	40	3	None	None	None	None	None	None	None	None	None	None	None	None	None	None	None	None	None	LCB d18:2	262.253	-0.34	18	2	7946.4	0	5200.6	0	6839.9
HexCer 46:4	HexCer d18:1/28:3	780.635	H86 C46 O8 N1	0.71	23625.1	26467.4	18286.4	25457.9	30725.7	20618.8	32165.7	23345.8	33803.2	27682.1	27939.1	37671.5	20772.9	22763.4	410.3	HexCer	40	3	None	None	None	None	None	None	None	None	None	None	None	None	None	None	None	None	None	LCB d18:1	264.27	4.13	18	1	30257	42977	26420.2	35296.6	52076.8
HexCer 46:4	HexCer d18:0/28:4	780.635	H86 C46 O8 N1	0.71	23625.1	26467.4	18286.4	25457.9	30725.7	20618.8	32165.7	23345.8	33803.2	27682.1	27939.1	37671.5	20772.9	22763.4	410.3	HexCer	40	3	None	None	None	None	None	None	None	None	None	None	None	None	None	None	None	None	None	LCB d18:0	266.285	3.63	18	0	13509.1	30316	21465.7	25519.7	21006.5
HexCer 46:4	HexCer d20:1/26:3	780.635	H86 C46 O8 N1	0.71	23625.1	26467.4	18286.4	25457.9	30725.7	20618.8	32165.7	23345.8	33803.2	27682.1	27939.1	37671.5	20772.9	22763.4	410.3	HexCer	40	3	None	None	None	None	None	None	None	None	None	None	None	None	None	None	None	None	None	LCB d20:1	292.298	-6.48	20	1	-1.6	0	0	0	7741.5
HexCer 46:4	HexCer d20:0/26:4	780.635	H86 C46 O8 N1	0.71	23625.1	26467.4	18286.4	25457.9	30725.7	20618.8	32165.7	23345.8	33803.2	27682.1	27939.1	37671.5	20772.9	22763.4	410.3	HexCer	40	3	None	None	None	None	None	None	None	None	None	None	None	None	None	None	None	None	None	LCB d20:0	294.317	3.32	20	0	438765	488036	438417	369458	379788
HexCer 46:4	HexCer d21:0/25:4	780.635	H86 C46 O8 N1	0.71	23625.1	26467.4	18286.4	25457.9	30725.7	20618.8	32165.7	23345.8	33803.2	27682.1	27939.1	37671.5	20772.9	22763.4	410.3	HexCer	40	3	None	None	None	None	None	None	None	None	None	None	None	None	None	None	None	None	None	LCB d21:0	308.326	-15.54	21	0	0	0	0	0	5394.4
HexCer 46:4	HexCer d22:0/24:4	780.635	H86 C46 O8 N1	0.71	23625.1	26467.4	18286.4	25457.9	30725.7	20618.8	32165.7	23345.8	33803.2	27682.1	27939.1	37671.5	20772.9	22763.4	410.3	HexCer	40	3	None	None	None	None	None	None	None	None	None	None	None	None	None	None	None	None	None	LCB d22:0	322.348	4.07	22	0	66122.8	46114.3	34248.1	41063.7	45142.6
HexCer 46:4	HexCer d28:1/18:3	780.635	H86 C46 O8 N1	0.71	23625.1	26467.4	18286.4	25457.9	30725.7	20618.8	32165.7	23345.8	33803.2	27682.1	27939.1	37671.5	20772.9	22763.4	410.3	HexCer	40	3	None	None	None	None	None	None	None	None	None	None	None	None	None	None	None	None	None	LCB d28:1	404.419	-15.91	28	1	0	0	0	0	0
HexCer 46:3	HexCer d12:1/34:2	782.652	H88 C46 O8 N1	2.18	371807	425894	259546	395963	592636	323058	610349	431850	575145	461318	421274	732156	352874	401662	832.8	HexCer	40	2	None	None	None	None	None	None	None	None	None	None	None	None	None	None	None	None	None	LCB d12:1	180.171	-18.08	12	1	0	0	0	0	0
HexCer 46:3	HexCer d14:2/32:1	782.652	H88 C46 O8 N1	2.18	371807	425894	259546	395963	592636	323058	610349	431850	575145	461318	421274	732156	352874	401662	832.8	HexCer	40	2	None	None	None	None	None	None	None	None	None	None	None	None	None	None	None	None	None	LCB d14:2	206.194	19.08	14	2	0	0	0	0	11934.2
HexCer 46:3	HexCer d16:1/30:2	782.652	H88 C46 O8 N1	2.18	371807	425894	259546	395963	592636	323058	610349	431850	575145	461318	421274	732156	352874	401662	832.8	HexCer	40	2	None	None	None	None	None	None	None	None	None	None	None	None	None	None	None	None	None	LCB d16:1	236.238	4.19	16	1	5916.8	4980	0	0	4666.4
HexCer 46:3	HexCer d17:1/29:2	782.652	H88 C46 O8 N1	2.18	371807	425894	259546	395963	592636	323058	610349	431850	575145	461318	421274	732156	352874	401662	832.8	HexCer	40	2	None	None	None	None	None	None	None	None	None	None	None	None	None	None	None	None	None	LCB d17:1	250.255	10.23	17	1	5552.3	0	0	9100.3	0
HexCer 46:3	HexCer d17:0/29:3	782.652	H88 C46 O8 N1	2.18	371807	425894	259546	395963	592636	323058	610349	431850	575145	461318	421274	732156	352874	401662	832.8	HexCer	40	2	None	None	None	None	None	None	None	None	None	None	None	None	None	None	None	None	None	LCB d17:0	252.27	5.06	17	0	345677	332229	250055	270112	283287
HexCer 46:3	HexCer d18:2/28:1	782.652	H88 C46 O8 N1	2.18	371807	425894	259546	395963	592636	323058	610349	431850	575145	461318	421274	732156	352874	401662	832.8	HexCer	40	2	None	None	None	None	None	None	None	None	None	None	None	None	None	None	None	None	None	LCB d18:2	262.254	2.63	18	2	39480.8	17488.7	5582.1	11142.3	9016.6
HexCer 46:3	HexCer d18:1/28:2	782.652	H88 C46 O8 N1	2.18	371807	425894	259546	395963	592636	323058	610349	431850	575145	461318	421274	732156	352874	401662	832.8	HexCer	40	2	None	None	None	None	None	None	None	None	None	None	None	None	None	None	None	None	None	LCB d18:1	264.27	3.66	18	1	1.34398e+06	1.46645e+06	854297	1.1667e+06	1.5063e+06
HexCer 46:3	HexCer d18:0/28:3	782.652	H88 C46 O8 N1	2.18	371807	425894	259546	395963	592636	323058	610349	431850	575145	461318	421274	732156	352874	401662	832.8	HexCer	40	2	None	None	None	None	None	None	None	None	None	None	None	None	None	None	None	None	None	LCB d18:0	266.285	2.04	18	0	54564.3	36410.6	28681.5	30521.8	40578.2
HexCer 46:3	HexCer d19:2/27:1	782.652	H88 C46 O8 N1	2.18	371807	425894	259546	395963	592636	323058	610349	431850	575145	461318	421274	732156	352874	401662	832.8	HexCer	40	2	None	None	None	None	None	None	None	None	None	None	None	None	None	None	None	None	None	LCB d19:2	276.269	2.84	19	2	0	8591.2	0	8638.6	13356.5
HexCer 46:3	HexCer d19:0/27:3	782.652	H88 C46 O8 N1	2.18	371807	425894	259546	395963	592636	323058	610349	431850	575145	461318	421274	732156	352874	401662	832.8	HexCer	40	2	None	None	None	None	None	None	None	None	None	None	None	None	None	None	None	None	None	LCB d19:0	280.297	-12.01	19	0	0	0	0	0	0
HexCer 46:3	HexCer d20:1/26:2	782.652	H88 C46 O8 N1	2.18	371807	425894	259546	395963	592636	323058	610349	431850	575145	461318	421274	732156	352874	401662	832.8	HexCer	40	2	None	None	None	None	None	None	None	None	None	None	None	None	None	None	None	None	None	LCB d20:1	292.3	0.62	20	1	4814.8	6256.8	0	0	1389.8
HexCer 46:3	HexCer d21:2/25:1	782.652	H88 C46 O8 N1	2.18	371807	425894	259546	395963	592636	323058	610349	431850	575145	461318	421274	732156	352874	401662	832.8	HexCer	40	2	None	None	None	None	None	None	None	None	None	None	None	None	None	None	None	None	None	LCB d21:2	304.303	9.9	21	2	0	0	0	0	0
HexCer 46:3	HexCer d23:2/23:1	782.652	H88 C46 O8 N1	2.18	371807	425894	259546	395963	592636	323058	610349	431850	575145	461318	421274	732156	352874	401662	832.8	HexCer	40	2	None	None	None	None	None	None	None	None	None	None	None	None	None	None	None	None	None	LCB d23:2	332.331	-1.19	23	2	0	0	0	0	0
HexCer 46:2	HexCer d11:0/35:2	784.669	H90 C46 O8 N1	3.52	105458	117729	70284.7	117884	126544	75140.5	164078	134290	148877	127763	116493	155384	87780.8	114998	154.6	HexCer	40	1	None	None	None	None	None	None	None	None	None	None	None	None	None	None	None	None	None	LCB d11:0	168.173	-10.39	11	0	0	0	4484.9	0	0
HexCer 46:2	HexCer d13:1/33:1	784.669	H90 C46 O8 N1	3.52	105458	117729	70284.7	117884	126544	75140.5	164078	134290	148877	127763	116493	155384	87780.8	114998	154.6	HexCer	40	1	None	None	None	None	None	None	None	None	None	None	None	None	None	None	None	None	None	LCB d13:1	194.194	18.53	13	1	5659.9	0	0	0	0
HexCer 46:2	HexCer d17:0/29:2	784.669	H90 C46 O8 N1	3.52	105458	117729	70284.7	117884	126544	75140.5	164078	134290	148877	127763	116493	155384	87780.8	114998	154.6	HexCer	40	1	None	None	None	None	None	None	None	None	None	None	None	None	None	None	None	None	None	LCB d17:0	252.27	4.94	17	0	39205.1	29541.6	39158.9	11023.1	70782
HexCer 46:2	HexCer d18:1/28:1	784.669	H90 C46 O8 N1	3.52	105458	117729	70284.7	117884	126544	75140.5	164078	134290	148877	127763	116493	155384	87780.8	114998	154.6	HexCer	40	1	None	None	None	None	None	None	None	None	None	None	None	None	None	None	None	None	None	LCB d18:1	264.269	2.82	18	1	1.17915e+06	799697	552865	483946	530275
HexCer 46:2	HexCer d20:1/26:1	784.669	H90 C46 O8 N1	3.52	105458	117729	70284.7	117884	126544	75140.5	164078	134290	148877	127763	116493	155384	87780.8	114998	154.6	HexCer	40	1	None	None	None	None	None	None	None	None	None	None	None	None	None	None	None	None	None	LCB d20:1	292.301	2.41	20	1	11932.4	6770.6	6982	8561.5	10152.1
HexCer 46:2	HexCer d20:0/26:2	784.669	H90 C46 O8 N1	3.52	105458	117729	70284.7	117884	126544	75140.5	164078	134290	148877	127763	116493	155384	87780.8	114998	154.6	HexCer	40	1	None	None	None	None	None	None	None	None	None	None	None	None	None	None	None	None	None	LCB d20:0	294.316	2.21	20	0	0	-1.8	0	0	2828
HexCer 46:2	HexCer d22:1/24:1	784.669	H90 C46 O8 N1	3.52	105458	117729	70284.7	117884	126544	75140.5	164078	134290	148877	127763	116493	155384	87780.8	114998	154.6	HexCer	40	1	None	None	None	None	None	None	None	None	None	None	None	None	None	None	None	None	None	LCB d22:1	320.333	5.65	22	1	0	0	0	0	4756.7
HexCer 46:2	HexCer d24:1/22:1	784.669	H90 C46 O8 N1	3.52	105458	117729	70284.7	117884	126544	75140.5	164078	134290	148877	127763	116493	155384	87780.8	114998	154.6	HexCer	40	1	None	None	None	None	None	None	None	None	None	None	None	None	None	None	None	None	None	LCB d24:1	348.366	11.07	24	1	0	4753.8	0	0	0
HexCer 46:9	HexCer d17:3/29:6	786.553	H76 C46 O9 N1	1.86	0	0	0	0	0	0	0	41.5	0	0	0	0	0	0	0	HexCer	40	8	None	None	None	None	None	None	None	None	None	None	None	None	None	None	None	None	None	LCB d17:3	246.226	18.5	17	3	0	0	0	4565.9	0
HexCer 45:2	HexCer d16:1/29:1	786.642	H88 C45 O9 N1	-4.79	32530.4	41796.2	29444.3	39874.1	59944.7	-1.7	46778	47129.2	50350.2	43710.8	38537.5	0	36046.5	12616.2	30.2	HexCer	39	1	None	None	None	None	None	None	None	None	None	None	None	None	None	None	None	None	None	LCB d16:1	236.237	-2.88	16	1	0	0	0	0	0
HexCer 45:2	HexCer d17:1/28:1	786.642	H88 C45 O9 N1	-4.79	32530.4	41796.2	29444.3	39874.1	59944.7	-1.7	46778	47129.2	50350.2	43710.8	38537.5	0	36046.5	12616.2	30.2	HexCer	39	1	None	None	None	None	None	None	None	None	None	None	None	None	None	None	None	None	None	LCB d17:1	250.258	18.5	17	1	0	0	0	0	0
HexCer 45:2	HexCer d17:0/28:2	786.642	H88 C45 O9 N1	-4.79	32530.4	41796.2	29444.3	39874.1	59944.7	-1.7	46778	47129.2	50350.2	43710.8	38537.5	0	36046.5	12616.2	30.2	HexCer	39	1	None	None	None	None	None	None	None	None	None	None	None	None	None	None	None	None	None	LCB d17:0	252.27	5.1	17	0	0	0	0	0	0
HexCer 45:2	HexCer d18:1/27:1	786.642	H88 C45 O9 N1	-4.79	32530.4	41796.2	29444.3	39874.1	59944.7	-1.7	46778	47129.2	50350.2	43710.8	38537.5	0	36046.5	12616.2	30.2	HexCer	39	1	None	None	None	None	None	None	None	None	None	None	None	None	None	None	None	None	None	LCB d18:1	264.27	3.5	18	1	-1.8	-1.8	-1.8	-1.8	-1.8
HexCer 45:2	HexCer d20:1/25:1	786.642	H88 C45 O9 N1	-4.79	32530.4	41796.2	29444.3	39874.1	59944.7	-1.7	46778	47129.2	50350.2	43710.8	38537.5	0	36046.5	12616.2	30.2	HexCer	39	1	None	None	None	None	None	None	None	None	None	None	None	None	None	None	None	None	None	LCB d20:1	292.301	4.67	20	1	793.9	2579.7	0	3995.8	3167.8
HexCer 45:2	HexCer d20:0/25:2	786.642	H88 C45 O9 N1	-4.79	32530.4	41796.2	29444.3	39874.1	59944.7	-1.7	46778	47129.2	50350.2	43710.8	38537.5	0	36046.5	12616.2	30.2	HexCer	39	1	None	None	None	None	None	None	None	None	None	None	None	None	None	None	None	None	None	LCB d20:0	294.316	2.82	20	0	47515.3	67189.7	61891.2	62929.7	58025.1
HexCer 45:2	HexCer d22:1/23:1	786.642	H88 C45 O9 N1	-4.79	32530.4	41796.2	29444.3	39874.1	59944.7	-1.7	46778	47129.2	50350.2	43710.8	38537.5	0	36046.5	12616.2	30.2	HexCer	39	1	None	None	None	None	None	None	None	None	None	None	None	None	None	None	None	None	None	LCB d22:1	320.331	0.67	22	1	0	0	0	0	6250.6
HexCer 45:2	HexCer d22:0/23:2	786.642	H88 C45 O9 N1	-4.79	32530.4	41796.2	29444.3	39874.1	59944.7	-1.7	46778	47129.2	50350.2	43710.8	38537.5	0	36046.5	12616.2	30.2	HexCer	39	1	None	None	None	None	None	None	None	None	None	None	None	None	None	None	None	None	None	LCB d22:0	322.348	4.16	22	0	21355.7	48453.3	20069	23599.8	46445.3
HexCer 45:2	HexCer d23:1/22:1	786.642	H88 C45 O9 N1	-4.79	32530.4	41796.2	29444.3	39874.1	59944.7	-1.7	46778	47129.2	50350.2	43710.8	38537.5	0	36046.5	12616.2	30.2	HexCer	39	1	None	None	None	None	None	None	None	None	None	None	None	None	None	None	None	None	None	LCB d23:1	334.345	-6.28	23	1	0	83516.7	0	0	0
HexCer 45:2	HexCer d24:0/21:2	786.642	H88 C45 O9 N1	-4.79	32530.4	41796.2	29444.3	39874.1	59944.7	-1.7	46778	47129.2	50350.2	43710.8	38537.5	0	36046.5	12616.2	30.2	HexCer	39	1	None	None	None	None	None	None	None	None	None	None	None	None	None	None	None	None	None	LCB d24:0	350.378	-0.33	24	0	0	4944.4	0	5825.9	5252.6
HexCer 46:7	HexCer d13:1/33:6	790.579	H80 C46 O9 N1	-4.6	99823.7	54117.2	48549.7	55809.7	0	48715.2	530.6	25.9	44268.9	61276.2	57431.2	12828.8	15352.2	46871.7	0	HexCer	40	6	None	None	None	None	None	None	None	None	None	None	None	None	None	None	None	None	None	LCB d13:1	194.187	-18.4	13	1	0	0	0	0	0
HexCer 46:7	HexCer d15:2/31:5	790.579	H80 C46 O9 N1	-4.6	99823.7	54117.2	48549.7	55809.7	0	48715.2	530.6	25.9	44268.9	61276.2	57431.2	12828.8	15352.2	46871.7	0	HexCer	40	6	None	None	None	None	None	None	None	None	None	None	None	None	None	None	None	None	None	LCB d15:2	220.206	1.4	15	2	0	0	0	0	0
HexCer 46:7	HexCer d15:1/31:6	790.579	H80 C46 O9 N1	-4.6	99823.7	54117.2	48549.7	55809.7	0	48715.2	530.6	25.9	44268.9	61276.2	57431.2	12828.8	15352.2	46871.7	0	HexCer	40	6	None	None	None	None	None	None	None	None	None	None	None	None	None	None	None	None	None	LCB d15:1	222.224	9.72	15	1	0	0	33977.9	0	5300.5
HexCer 46:7	HexCer d18:2/28:5	790.579	H80 C46 O9 N1	-4.6	99823.7	54117.2	48549.7	55809.7	0	48715.2	530.6	25.9	44268.9	61276.2	57431.2	12828.8	15352.2	46871.7	0	HexCer	40	6	None	None	None	None	None	None	None	None	None	None	None	None	None	None	None	None	None	LCB d18:2	262.253	0.3	18	2	-1.8	6857.6	5363.9	11302	6486.6
HexCer 46:7	HexCer d18:1/28:6	790.579	H80 C46 O9 N1	-4.6	99823.7	54117.2	48549.7	55809.7	0	48715.2	530.6	25.9	44268.9	61276.2	57431.2	12828.8	15352.2	46871.7	0	HexCer	40	6	None	None	None	None	None	None	None	None	None	None	None	None	None	None	None	None	None	LCB d18:1	264.269	2.22	18	1	61047.5	84353.4	71539.8	21764.2	36118.2
HexCer 46:7	HexCer d21:3/25:4	790.579	H80 C46 O9 N1	-4.6	99823.7	54117.2	48549.7	55809.7	0	48715.2	530.6	25.9	44268.9	61276.2	57431.2	12828.8	15352.2	46871.7	0	HexCer	40	6	None	None	None	None	None	None	None	None	None	None	None	None	None	None	None	None	None	LCB d21:3	302.284	0.05	21	3	0	0	0	5490.6	0
HexCer 47:6	HexCer d13:1/34:5	790.617	H84 C47 O8 N1	-2.31	289694	-1.8	-1.8	-1.8	-1.8	-1.8	-1.8	-1.8	48922.6	-1.8	-1.8	-1.8	-1.8	-1.8	0	HexCer	41	5	None	None	None	None	None	None	None	None	None	None	None	None	None	None	None	None	None	LCB d13:1	194.187	-18.4	13	1	0	0	0	0	0
HexCer 47:6	HexCer d15:2/32:4	790.617	H84 C47 O8 N1	-2.31	289694	-1.8	-1.8	-1.8	-1.8	-1.8	-1.8	-1.8	48922.6	-1.8	-1.8	-1.8	-1.8	-1.8	0	HexCer	41	5	None	None	None	None	None	None	None	None	None	None	None	None	None	None	None	None	None	LCB d15:2	220.206	1.4	15	2	0	0	0	0	0
HexCer 47:6	HexCer d15:1/32:5	790.617	H84 C47 O8 N1	-2.31	289694	-1.8	-1.8	-1.8	-1.8	-1.8	-1.8	-1.8	48922.6	-1.8	-1.8	-1.8	-1.8	-1.8	0	HexCer	41	5	None	None	None	None	None	None	None	None	None	None	None	None	None	None	None	None	None	LCB d15:1	222.224	9.72	15	1	0	0	33977.9	0	5300.5
HexCer 47:6	HexCer d18:2/29:4	790.617	H84 C47 O8 N1	-2.31	289694	-1.8	-1.8	-1.8	-1.8	-1.8	-1.8	-1.8	48922.6	-1.8	-1.8	-1.8	-1.8	-1.8	0	HexCer	41	5	None	None	None	None	None	None	None	None	None	None	None	None	None	None	None	None	None	LCB d18:2	262.253	0.3	18	2	-1.8	6857.6	5363.9	11302	6486.6
HexCer 47:6	HexCer d18:1/29:5	790.617	H84 C47 O8 N1	-2.31	289694	-1.8	-1.8	-1.8	-1.8	-1.8	-1.8	-1.8	48922.6	-1.8	-1.8	-1.8	-1.8	-1.8	0	HexCer	41	5	None	None	None	None	None	None	None	None	None	None	None	None	None	None	None	None	None	LCB d18:1	264.269	2.22	18	1	61047.5	84353.4	71539.8	21764.2	36118.2
HexCer 47:6	HexCer d19:0/28:6	790.617	H84 C47 O8 N1	-2.31	289694	-1.8	-1.8	-1.8	-1.8	-1.8	-1.8	-1.8	48922.6	-1.8	-1.8	-1.8	-1.8	-1.8	0	HexCer	41	5	None	None	None	None	None	None	None	None	None	None	None	None	None	None	None	None	None	LCB d19:0	280.302	6.88	19	0	8558.3	0	0	0	0
HexCer 47:6	HexCer d20:0/27:6	790.617	H84 C47 O8 N1	-2.31	289694	-1.8	-1.8	-1.8	-1.8	-1.8	-1.8	-1.8	48922.6	-1.8	-1.8	-1.8	-1.8	-1.8	0	HexCer	41	5	None	None	None	None	None	None	None	None	None	None	None	None	None	None	None	None	None	LCB d20:0	294.321	19.48	20	0	0	0	0	0	0
HexCer 47:6	HexCer d21:3/26:3	790.617	H84 C47 O8 N1	-2.31	289694	-1.8	-1.8	-1.8	-1.8	-1.8	-1.8	-1.8	48922.6	-1.8	-1.8	-1.8	-1.8	-1.8	0	HexCer	41	5	None	None	None	None	None	None	None	None	None	None	None	None	None	None	None	None	None	LCB d21:3	302.284	0.05	21	3	0	0	0	5490.6	0
HexCer 47:6	HexCer d21:0/26:6	790.617	H84 C47 O8 N1	-2.31	289694	-1.8	-1.8	-1.8	-1.8	-1.8	-1.8	-1.8	48922.6	-1.8	-1.8	-1.8	-1.8	-1.8	0	HexCer	41	5	None	None	None	None	None	None	None	None	None	None	None	None	None	None	None	None	None	LCB d21:0	308.332	1.1	21	0	0	5279.5	0	0	0
HexCer 47:6	HexCer d25:3/22:3	790.617	H84 C47 O8 N1	-2.31	289694	-1.8	-1.8	-1.8	-1.8	-1.8	-1.8	-1.8	48922.6	-1.8	-1.8	-1.8	-1.8	-1.8	0	HexCer	41	5	None	None	None	None	None	None	None	None	None	None	None	None	None	None	None	None	None	LCB d25:3	358.352	14.92	25	3	0	0	0	0	0
HexCer 46:5	HexCer d17:0/29:5	794.611	H84 C46 O9 N1	-3.76	63635	100905	73884.3	50303	94594.1	96711.6	97985.2	93165.9	79677.4	99848.4	96660.3	155047	94182	97951.9	2547	HexCer	40	4	None	None	None	None	None	None	None	None	None	None	None	None	None	None	None	None	None	LCB d17:0	252.27	5.26	17	0	-1.8	18104.2	31122.5	38847.6	-1.8
HexCer 46:5	HexCer d18:2/28:3	794.611	H84 C46 O9 N1	-3.76	63635	100905	73884.3	50303	94594.1	96711.6	97985.2	93165.9	79677.4	99848.4	96660.3	155047	94182	97951.9	2547	HexCer	40	4	None	None	None	None	None	None	None	None	None	None	None	None	None	None	None	None	None	LCB d18:2	262.254	2.26	18	2	9084.8	9936.1	9277.2	6440.4	9651.8
HexCer 46:5	HexCer d18:1/28:4	794.611	H84 C46 O9 N1	-3.76	63635	100905	73884.3	50303	94594.1	96711.6	97985.2	93165.9	79677.4	99848.4	96660.3	155047	94182	97951.9	2547	HexCer	40	4	None	None	None	None	None	None	None	None	None	None	None	None	None	None	None	None	None	LCB d18:1	264.269	3.08	18	1	-1.8	37186.2	145504	-1.8	-1.8
HexCer 46:5	HexCer d18:0/28:5	794.611	H84 C46 O9 N1	-3.76	63635	100905	73884.3	50303	94594.1	96711.6	97985.2	93165.9	79677.4	99848.4	96660.3	155047	94182	97951.9	2547	HexCer	40	4	None	None	None	None	None	None	None	None	None	None	None	None	None	None	None	None	None	LCB d18:0	266.281	-13	18	0	-1.8	-1.8	-1.8	-1.8	-1.8
HexCer 46:5	HexCer d24:4/22:1	794.611	H84 C46 O9 N1	-3.76	63635	100905	73884.3	50303	94594.1	96711.6	97985.2	93165.9	79677.4	99848.4	96660.3	155047	94182	97951.9	2547	HexCer	40	4	None	None	None	None	None	None	None	None	None	None	None	None	None	None	None	None	None	LCB d24:4	342.309	-18.2	24	4	-1.8	-1.8	-1.8	-1.8	0
HexCer 46:5	HexCer d25:2/21:3	794.611	H84 C46 O9 N1	-3.76	63635	100905	73884.3	50303	94594.1	96711.6	97985.2	93165.9	79677.4	99848.4	96660.3	155047	94182	97951.9	2547	HexCer	40	4	None	None	None	None	None	None	None	None	None	None	None	None	None	None	None	None	None	LCB d25:2	360.366	9.48	25	2	0	0	4843.2	0	5574.8
HexCer 47:4	HexCer d17:0/30:4	794.652	H88 C47 O8 N1	2.39	10470.5	7970.9	6967.4	7462.7	10621.2	6077	10969.4	6672.7	9736.5	8994.4	7084.5	13472.5	6255.1	7189.3	34.8	HexCer	41	3	None	None	None	None	None	None	None	None	None	None	None	None	None	None	None	None	None	LCB d17:0	252.27	5.26	17	0	-1.8	18104.2	31122.5	38847.6	-1.8
HexCer 47:4	HexCer d18:2/29:2	794.652	H88 C47 O8 N1	2.39	10470.5	7970.9	6967.4	7462.7	10621.2	6077	10969.4	6672.7	9736.5	8994.4	7084.5	13472.5	6255.1	7189.3	34.8	HexCer	41	3	None	None	None	None	None	None	None	None	None	None	None	None	None	None	None	None	None	LCB d18:2	262.254	2.26	18	2	9084.8	9936.1	9277.2	6440.4	9651.8
HexCer 47:4	HexCer d18:1/29:3	794.652	H88 C47 O8 N1	2.39	10470.5	7970.9	6967.4	7462.7	10621.2	6077	10969.4	6672.7	9736.5	8994.4	7084.5	13472.5	6255.1	7189.3	34.8	HexCer	41	3	None	None	None	None	None	None	None	None	None	None	None	None	None	None	None	None	None	LCB d18:1	264.269	3.08	18	1	-1.8	37186.2	145504	-1.8	-1.8
HexCer 47:4	HexCer d18:0/29:4	794.652	H88 C47 O8 N1	2.39	10470.5	7970.9	6967.4	7462.7	10621.2	6077	10969.4	6672.7	9736.5	8994.4	7084.5	13472.5	6255.1	7189.3	34.8	HexCer	41	3	None	None	None	None	None	None	None	None	None	None	None	None	None	None	None	None	None	LCB d18:0	266.281	-13	18	0	-1.8	-1.8	-1.8	-1.8	-1.8
HexCer 47:4	HexCer d25:2/22:2	794.652	H88 C47 O8 N1	2.39	10470.5	7970.9	6967.4	7462.7	10621.2	6077	10969.4	6672.7	9736.5	8994.4	7084.5	13472.5	6255.1	7189.3	34.8	HexCer	41	3	None	None	None	None	None	None	None	None	None	None	None	None	None	None	None	None	None	LCB d25:2	360.366	9.48	25	2	0	0	4843.2	0	5574.8
HexCer 47:3	HexCer d15:2/32:1	796.666	H90 C47 O8 N1	-0.36	122584	122445	81600.7	116197	184676	108327	165226	120644	154064	124069	124802	218134	113474	116326	105.6	HexCer	41	2	None	None	None	None	None	None	None	None	None	None	None	None	None	None	None	None	None	LCB d15:2	220.206	1.89	15	2	0	0	0	0	0
HexCer 47:3	HexCer d17:1/30:2	796.666	H90 C47 O8 N1	-0.36	122584	122445	81600.7	116197	184676	108327	165226	120644	154064	124069	124802	218134	113474	116326	105.6	HexCer	41	2	None	None	None	None	None	None	None	None	None	None	None	None	None	None	None	None	None	LCB d17:1	250.255	7.9	17	1	6839.2	7084.5	0	4873.9	6835.1
HexCer 47:3	HexCer d17:0/30:3	796.666	H90 C47 O8 N1	-0.36	122584	122445	81600.7	116197	184676	108327	165226	120644	154064	124069	124802	218134	113474	116326	105.6	HexCer	41	2	None	None	None	None	None	None	None	None	None	None	None	None	None	None	None	None	None	LCB d17:0	252.27	5.03	17	0	230182	221316	135162	148806	258403
HexCer 47:3	HexCer d18:2/29:1	796.666	H90 C47 O8 N1	-0.36	122584	122445	81600.7	116197	184676	108327	165226	120644	154064	124069	124802	218134	113474	116326	105.6	HexCer	41	2	None	None	None	None	None	None	None	None	None	None	None	None	None	None	None	None	None	LCB d18:2	262.254	3.81	18	2	4362.6	1122.7	1207.7	6877.5	954.7
HexCer 47:3	HexCer d18:1/29:2	796.666	H90 C47 O8 N1	-0.36	122584	122445	81600.7	116197	184676	108327	165226	120644	154064	124069	124802	218134	113474	116326	105.6	HexCer	41	2	None	None	None	None	None	None	None	None	None	None	None	None	None	None	None	None	None	LCB d18:1	264.27	3.65	18	1	923910	955216	590598	704754	880024
HexCer 47:3	HexCer d18:0/29:3	796.666	H90 C47 O8 N1	-0.36	122584	122445	81600.7	116197	184676	108327	165226	120644	154064	124069	124802	218134	113474	116326	105.6	HexCer	41	2	None	None	None	None	None	None	None	None	None	None	None	None	None	None	None	None	None	LCB d18:0	266.285	4.37	18	0	17788.5	-1.8	-1.8	3094.4	1405.2
HexCer 47:3	HexCer d19:2/28:1	796.666	H90 C47 O8 N1	-0.36	122584	122445	81600.7	116197	184676	108327	165226	120644	154064	124069	124802	218134	113474	116326	105.6	HexCer	41	2	None	None	None	None	None	None	None	None	None	None	None	None	None	None	None	None	None	LCB d19:2	276.268	-0.57	19	2	0	0	0	0	0
HexCer 47:3	HexCer d19:1/28:2	796.666	H90 C47 O8 N1	-0.36	122584	122445	81600.7	116197	184676	108327	165226	120644	154064	124069	124802	218134	113474	116326	105.6	HexCer	41	2	None	None	None	None	None	None	None	None	None	None	None	None	None	None	None	None	None	LCB d19:1	278.285	2.51	19	1	8896.7	8330	6079	6051	9423.9
HexCer 47:3	HexCer d20:2/27:1	796.666	H90 C47 O8 N1	-0.36	122584	122445	81600.7	116197	184676	108327	165226	120644	154064	124069	124802	218134	113474	116326	105.6	HexCer	41	2	None	None	None	None	None	None	None	None	None	None	None	None	None	None	None	None	None	LCB d20:2	290.288	14.46	20	2	0	0	0	0	0
HexCer 47:3	HexCer d20:0/27:3	796.666	H90 C47 O8 N1	-0.36	122584	122445	81600.7	116197	184676	108327	165226	120644	154064	124069	124802	218134	113474	116326	105.6	HexCer	41	2	None	None	None	None	None	None	None	None	None	None	None	None	None	None	None	None	None	LCB d20:0	294.314	-5.72	20	0	0	0	0	0	5648.2
HexCer 47:10	HexCer d24:4/23:6	798.554	H76 C47 O9 N1	2.88	312	162.6	167.3	529.8	388.7	336	370.2	485.8	334.8	508.9	136.2	473.8	370.6	0	0	HexCer	41	9	None	None	None	None	None	None	None	None	None	None	None	None	None	None	None	None	None	LCB d24:4	342.309	-17.71	24	4	-1.6	-1.6	-1.6	-1.6	-1.6
HexCer 47:10	HexCer d26:4/21:6	798.554	H76 C47 O9 N1	2.88	312	162.6	167.3	529.8	388.7	336	370.2	485.8	334.8	508.9	136.2	473.8	370.6	0	0	HexCer	41	9	None	None	None	None	None	None	None	None	None	None	None	None	None	None	None	None	None	LCB d26:4	370.341	-16.46	26	4	0	7013.1	0	7137	0
HexCer 47:10	HexCer d28:4/19:6	798.554	H76 C47 O9 N1	2.88	312	162.6	167.3	529.8	388.7	336	370.2	485.8	334.8	508.9	136.2	473.8	370.6	0	0	HexCer	41	9	None	None	None	None	None	None	None	None	None	None	None	None	None	None	None	None	None	LCB d28:4	398.375	-7.16	28	4	0	0	0	0	0
HexCer 48:9	HexCer d28:4/20:5	798.592	H80 C48 O8 N1	4.94	115987	90889.7	111761	104814	65221.1	151658	126043	90769.3	102899	98549.1	102156	154467	125851	118728	82439.5	HexCer	42	8	None	None	None	None	None	None	None	None	None	None	None	None	None	None	None	None	None	LCB d28:4	398.375	-7.16	28	4	0	0	0	0	0
HexCer 47:2	HexCer d14:1/33:1	798.684	H92 C47 O8 N1	2.77	55777.3	59768.6	32310.5	61745.9	65487.8	41697.7	74274.8	66055.1	71346.4	63335	60489.9	81189.8	48371.2	55561.5	0	HexCer	41	1	None	None	None	None	None	None	None	None	None	None	None	None	None	None	None	None	None	LCB d14:1	208.206	-0.13	14	1	0	0	0	0	0
HexCer 47:2	HexCer d16:1/31:1	798.684	H92 C47 O8 N1	2.77	55777.3	59768.6	32310.5	61745.9	65487.8	41697.7	74274.8	66055.1	71346.4	63335	60489.9	81189.8	48371.2	55561.5	0	HexCer	41	1	None	None	None	None	None	None	None	None	None	None	None	None	None	None	None	None	None	LCB d16:1	236.238	2.39	16	1	0	0	0	0	0
HexCer 47:2	HexCer d17:1/30:1	798.684	H92 C47 O8 N1	2.77	55777.3	59768.6	32310.5	61745.9	65487.8	41697.7	74274.8	66055.1	71346.4	63335	60489.9	81189.8	48371.2	55561.5	0	HexCer	41	1	None	None	None	None	None	None	None	None	None	None	None	None	None	None	None	None	None	LCB d17:1	250.254	3.25	17	1	153120	99063.8	114493	59853.9	128395
HexCer 47:2	HexCer d17:0/30:2	798.684	H92 C47 O8 N1	2.77	55777.3	59768.6	32310.5	61745.9	65487.8	41697.7	74274.8	66055.1	71346.4	63335	60489.9	81189.8	48371.2	55561.5	0	HexCer	41	1	None	None	None	None	None	None	None	None	None	None	None	None	None	None	None	None	None	LCB d17:0	252.27	4.61	17	0	-1.6	-1.6	5899.9	-1.6	-1.6
HexCer 47:2	HexCer d18:1/29:1	798.684	H92 C47 O8 N1	2.77	55777.3	59768.6	32310.5	61745.9	65487.8	41697.7	74274.8	66055.1	71346.4	63335	60489.9	81189.8	48371.2	55561.5	0	HexCer	41	1	None	None	None	None	None	None	None	None	None	None	None	None	None	None	None	None	None	LCB d18:1	264.269	3.26	18	1	228833	9220.2	90144.2	10909.6	40024
HexCer 47:2	HexCer d18:0/29:2	798.684	H92 C47 O8 N1	2.77	55777.3	59768.6	32310.5	61745.9	65487.8	41697.7	74274.8	66055.1	71346.4	63335	60489.9	81189.8	48371.2	55561.5	0	HexCer	41	1	None	None	None	None	None	None	None	None	None	None	None	None	None	None	None	None	None	LCB d18:0	266.286	4.82	18	0	-1.6	-1.6	-1.6	-1.6	-1.6
HexCer 47:2	HexCer d19:1/28:1	798.684	H92 C47 O8 N1	2.77	55777.3	59768.6	32310.5	61745.9	65487.8	41697.7	74274.8	66055.1	71346.4	63335	60489.9	81189.8	48371.2	55561.5	0	HexCer	41	1	None	None	None	None	None	None	None	None	None	None	None	None	None	None	None	None	None	LCB d19:1	278.284	0.85	19	1	2367	1649.1	2736	0	0
HexCer 47:2	HexCer d20:0/27:2	798.684	H92 C47 O8 N1	2.77	55777.3	59768.6	32310.5	61745.9	65487.8	41697.7	74274.8	66055.1	71346.4	63335	60489.9	81189.8	48371.2	55561.5	0	HexCer	41	1	None	None	None	None	None	None	None	None	None	None	None	None	None	None	None	None	None	LCB d20:0	294.318	6.73	20	0	0	5314.9	0	5677.1	0
HexCer 47:2	HexCer d30:0/17:2	798.684	H92 C47 O8 N1	2.77	55777.3	59768.6	32310.5	61745.9	65487.8	41697.7	74274.8	66055.1	71346.4	63335	60489.9	81189.8	48371.2	55561.5	0	HexCer	41	1	None	None	None	None	None	None	None	None	None	None	None	None	None	None	None	None	None	LCB d30:0	434.471	-2.76	30	0	0	0	0	0	0
HexCer 47:9	HexCer d13:3/34:6	800.567	H78 C47 O9 N1	-0.21	177.3	798.1	0	0	47.8	0	0	24.5	0	0	0	0	0	1403.3	0	HexCer	41	8	None	None	None	None	None	None	None	None	None	None	None	None	None	None	None	None	None	LCB d13:3	190.159	-1.75	13	3	0	0	0	0	0
HexCer 47:9	HexCer d24:4/23:5	800.567	H78 C47 O9 N1	-0.21	177.3	798.1	0	0	47.8	0	0	24.5	0	0	0	0	0	1403.3	0	HexCer	41	8	None	None	None	None	None	None	None	None	None	None	None	None	None	None	None	None	None	LCB d24:4	342.31	-17.14	24	4	10107.1	17015.2	0	3199.7	0
HexCer 46:2	HexCer d14:1/32:1	800.661	H90 C46 O9 N1	0.48	964178	1.088e+06	660568	1.05939e+06	1.50726e+06	867908	1.51208e+06	1.11272e+06	1.49725e+06	1.23489e+06	1.08093e+06	1.88736e+06	980390	1.04934e+06	60.1	HexCer	40	1	None	None	None	None	None	None	None	None	None	None	None	None	None	None	None	None	None	LCB d14:1	208.203	-14.86	14	1	0	0	0	0	0
HexCer 46:2	HexCer d15:0/31:2	800.661	H90 C46 O9 N1	0.48	964178	1.088e+06	660568	1.05939e+06	1.50726e+06	867908	1.51208e+06	1.11272e+06	1.49725e+06	1.23489e+06	1.08093e+06	1.88736e+06	980390	1.04934e+06	60.1	HexCer	40	1	None	None	None	None	None	None	None	None	None	None	None	None	None	None	None	None	None	LCB d15:0	224.237	-0.07	15	0	0	0	0	0	0
HexCer 46:2	HexCer d16:1/30:1	800.661	H90 C46 O9 N1	0.48	964178	1.088e+06	660568	1.05939e+06	1.50726e+06	867908	1.51208e+06	1.11272e+06	1.49725e+06	1.23489e+06	1.08093e+06	1.88736e+06	980390	1.04934e+06	60.1	HexCer	40	1	None	None	None	None	None	None	None	None	None	None	None	None	None	None	None	None	None	LCB d16:1	236.238	2.6	16	1	8968.7	8619.7	6646.7	6278.9	9229.5
HexCer 46:2	HexCer d16:0/30:2	800.661	H90 C46 O9 N1	0.48	964178	1.088e+06	660568	1.05939e+06	1.50726e+06	867908	1.51208e+06	1.11272e+06	1.49725e+06	1.23489e+06	1.08093e+06	1.88736e+06	980390	1.04934e+06	60.1	HexCer	40	1	None	None	None	None	None	None	None	None	None	None	None	None	None	None	None	None	None	LCB d16:0	238.252	-1.9	16	0	0	0	7154.3	0	0
HexCer 46:2	HexCer d17:1/29:1	800.661	H90 C46 O9 N1	0.48	964178	1.088e+06	660568	1.05939e+06	1.50726e+06	867908	1.51208e+06	1.11272e+06	1.49725e+06	1.23489e+06	1.08093e+06	1.88736e+06	980390	1.04934e+06	60.1	HexCer	40	1	None	None	None	None	None	None	None	None	None	None	None	None	None	None	None	None	None	LCB d17:1	250.253	0.2	17	1	0	0	0	0	-1.6
HexCer 46:2	HexCer d17:0/29:2	800.661	H90 C46 O9 N1	0.48	964178	1.088e+06	660568	1.05939e+06	1.50726e+06	867908	1.51208e+06	1.11272e+06	1.49725e+06	1.23489e+06	1.08093e+06	1.88736e+06	980390	1.04934e+06	60.1	HexCer	40	1	None	None	None	None	None	None	None	None	None	None	None	None	None	None	None	None	None	LCB d17:0	252.27	4.87	17	0	1.74686e+06	1.73641e+06	1.20205e+06	1.31571e+06	1.6135e+06
HexCer 46:2	HexCer d18:1/28:1	800.661	H90 C46 O9 N1	0.48	964178	1.088e+06	660568	1.05939e+06	1.50726e+06	867908	1.51208e+06	1.11272e+06	1.49725e+06	1.23489e+06	1.08093e+06	1.88736e+06	980390	1.04934e+06	60.1	HexCer	40	1	None	None	None	None	None	None	None	None	None	None	None	None	None	None	None	None	None	LCB d18:1	264.27	3.8	18	1	6.5011e+06	6.67755e+06	4.672e+06	5.19874e+06	6.33917e+06
HexCer 46:2	HexCer d18:0/28:2	800.661	H90 C46 O9 N1	0.48	964178	1.088e+06	660568	1.05939e+06	1.50726e+06	867908	1.51208e+06	1.11272e+06	1.49725e+06	1.23489e+06	1.08093e+06	1.88736e+06	980390	1.04934e+06	60.1	HexCer	40	1	None	None	None	None	None	None	None	None	None	None	None	None	None	None	None	None	None	LCB d18:0	266.285	1.33	18	0	66651.4	94056.2	57311.6	72369.9	69834.1
HexCer 46:2	HexCer d19:0/27:2	800.661	H90 C46 O9 N1	0.48	964178	1.088e+06	660568	1.05939e+06	1.50726e+06	867908	1.51208e+06	1.11272e+06	1.49725e+06	1.23489e+06	1.08093e+06	1.88736e+06	980390	1.04934e+06	60.1	HexCer	40	1	None	None	None	None	None	None	None	None	None	None	None	None	None	None	None	None	None	LCB d19:0	280.299	-2.65	19	0	0	0	0	0	0
HexCer 46:2	HexCer d20:1/26:1	800.661	H90 C46 O9 N1	0.48	964178	1.088e+06	660568	1.05939e+06	1.50726e+06	867908	1.51208e+06	1.11272e+06	1.49725e+06	1.23489e+06	1.08093e+06	1.88736e+06	980390	1.04934e+06	60.1	HexCer	40	1	None	None	None	None	None	None	None	None	None	None	None	None	None	None	None	None	None	LCB d20:1	292.3	1.47	20	1	8628.3	16327.5	5202.7	5880.9	10229.3
HexCer 46:2	HexCer d20:0/26:2	800.661	H90 C46 O9 N1	0.48	964178	1.088e+06	660568	1.05939e+06	1.50726e+06	867908	1.51208e+06	1.11272e+06	1.49725e+06	1.23489e+06	1.08093e+06	1.88736e+06	980390	1.04934e+06	60.1	HexCer	40	1	None	None	None	None	None	None	None	None	None	None	None	None	None	None	None	None	None	LCB d20:0	294.313	-9.24	20	0	0	0	0	0	0
HexCer 48:6	HexCer d14:3/34:3	804.634	H86 C48 O8 N1	-1.59	28736.3	18483	13507	22496.3	24132.4	19341.1	45170.2	20980.8	25412.2	1661	21538.5	38133.7	22645.6	34648.1	31.3	HexCer	42	5	None	None	None	None	None	None	None	None	None	None	None	None	None	None	None	None	None	LCB d14:3	204.177	13.15	14	3	4956.5	0	0	0	0
HexCer 48:6	HexCer d18:2/30:4	804.634	H86 C48 O8 N1	-1.59	28736.3	18483	13507	22496.3	24132.4	19341.1	45170.2	20980.8	25412.2	1661	21538.5	38133.7	22645.6	34648.1	31.3	HexCer	42	5	None	None	None	None	None	None	None	None	None	None	None	None	None	None	None	None	None	LCB d18:2	262.253	-1.12	18	2	5178.9	5555.7	0	0	0
HexCer 48:6	HexCer d18:1/30:5	804.634	H86 C48 O8 N1	-1.59	28736.3	18483	13507	22496.3	24132.4	19341.1	45170.2	20980.8	25412.2	1661	21538.5	38133.7	22645.6	34648.1	31.3	HexCer	42	5	None	None	None	None	None	None	None	None	None	None	None	None	None	None	None	None	None	LCB d18:1	264.27	4.27	18	1	0	0	0	-1.6	0
HexCer 48:6	HexCer d20:0/28:6	804.634	H86 C48 O8 N1	-1.59	28736.3	18483	13507	22496.3	24132.4	19341.1	45170.2	20980.8	25412.2	1661	21538.5	38133.7	22645.6	34648.1	31.3	HexCer	42	5	None	None	None	None	None	None	None	None	None	None	None	None	None	None	None	None	None	LCB d20:0	294.316	2.83	20	0	52068.9	33919.7	27301.7	39839	0
HexCer 48:6	HexCer d22:0/26:6	804.634	H86 C48 O8 N1	-1.59	28736.3	18483	13507	22496.3	24132.4	19341.1	45170.2	20980.8	25412.2	1661	21538.5	38133.7	22645.6	34648.1	31.3	HexCer	42	5	None	None	None	None	None	None	None	None	None	None	None	None	None	None	None	None	None	LCB d22:0	322.348	4.23	22	0	107274	64973.1	42912.8	72324.7	50456
HexCer 48:6	HexCer d23:2/25:4	804.634	H86 C48 O8 N1	-1.59	28736.3	18483	13507	22496.3	24132.4	19341.1	45170.2	20980.8	25412.2	1661	21538.5	38133.7	22645.6	34648.1	31.3	HexCer	42	5	None	None	None	None	None	None	None	None	None	None	None	None	None	None	None	None	None	LCB d23:2	332.334	7.81	23	2	0	0	0	0	0
HexCer 48:6	HexCer d24:4/24:2	804.634	H86 C48 O8 N1	-1.59	28736.3	18483	13507	22496.3	24132.4	19341.1	45170.2	20980.8	25412.2	1661	21538.5	38133.7	22645.6	34648.1	31.3	HexCer	42	5	None	None	None	None	None	None	None	None	None	None	None	None	None	None	None	None	None	LCB d24:4	342.309	-19.77	24	4	-1.6	0	0	-1.6	0
HexCer 48:6	HexCer d26:4/22:2	804.634	H86 C48 O8 N1	-1.59	28736.3	18483	13507	22496.3	24132.4	19341.1	45170.2	20980.8	25412.2	1661	21538.5	38133.7	22645.6	34648.1	31.3	HexCer	42	5	None	None	None	None	None	None	None	None	None	None	None	None	None	None	None	None	None	LCB d26:4	370.344	-8.22	26	4	0	0	0	0	0
HexCer 48:6	HexCer d26:2/22:4	804.634	H86 C48 O8 N1	-1.59	28736.3	18483	13507	22496.3	24132.4	19341.1	45170.2	20980.8	25412.2	1661	21538.5	38133.7	22645.6	34648.1	31.3	HexCer	42	5	None	None	None	None	None	None	None	None	None	None	None	None	None	None	None	None	None	LCB d26:2	374.374	-11.28	26	2	0	0	0	0	0
HexCer 47:6	HexCer d16:4/31:2	806.614	H84 C47 O9 N1	0.23	0	0	0	176.3	556.5	0	0	105.4	0	0	0	0	85.3	360.1	0	HexCer	41	5	None	None	None	None	None	None	None	None	None	None	None	None	None	None	None	None	None	LCB d16:4	230.188	-11.54	16	4	0	0	0	0	0
HexCer 47:6	HexCer d17:0/30:6	806.614	H84 C47 O9 N1	0.23	0	0	0	176.3	556.5	0	0	105.4	0	0	0	0	85.3	360.1	0	HexCer	41	5	None	None	None	None	None	None	None	None	None	None	None	None	None	None	None	None	None	LCB d17:0	252.269	0.98	17	0	0	0	0	0	5368
HexCer 47:6	HexCer d18:2/29:4	806.614	H84 C47 O9 N1	0.23	0	0	0	176.3	556.5	0	0	105.4	0	0	0	0	85.3	360.1	0	HexCer	41	5	None	None	None	None	None	None	None	None	None	None	None	None	None	None	None	None	None	LCB d18:2	262.254	3.56	18	2	0	16779.1	0	8068.5	0
HexCer 47:6	HexCer d18:1/29:5	806.614	H84 C47 O9 N1	0.23	0	0	0	176.3	556.5	0	0	105.4	0	0	0	0	85.3	360.1	0	HexCer	41	5	None	None	None	None	None	None	None	None	None	None	None	None	None	None	None	None	None	LCB d18:1	264.27	3.51	18	1	27107.8	20025.8	12968.3	14339.5	23348.1
HexCer 47:6	HexCer d18:0/29:6	806.614	H84 C47 O9 N1	0.23	0	0	0	176.3	556.5	0	0	105.4	0	0	0	0	85.3	360.1	0	HexCer	41	5	None	None	None	None	None	None	None	None	None	None	None	None	None	None	None	None	None	LCB d18:0	266.28	-17.25	18	0	0	0	0	0	0
HexCer 47:6	HexCer d20:0/27:6	806.614	H84 C47 O9 N1	0.23	0	0	0	176.3	556.5	0	0	105.4	0	0	0	0	85.3	360.1	0	HexCer	41	5	None	None	None	None	None	None	None	None	None	None	None	None	None	None	None	None	None	LCB d20:0	294.316	2.82	20	0	3979.4	3291.1	9746.7	3737	0
HexCer 48:5	HexCer d16:4/32:1	806.652	H88 C48 O8 N1	1.51	60422.3	68653.5	43332	65068.5	0	21176.7	99343.5	73858.2	84931.4	67212.4	68909.4	0	52146.8	66418.2	0	HexCer	42	4	None	None	None	None	None	None	None	None	None	None	None	None	None	None	None	None	None	LCB d16:4	230.188	-11.54	16	4	0	0	0	0	0
HexCer 48:5	HexCer d17:0/31:5	806.652	H88 C48 O8 N1	1.51	60422.3	68653.5	43332	65068.5	0	21176.7	99343.5	73858.2	84931.4	67212.4	68909.4	0	52146.8	66418.2	0	HexCer	42	4	None	None	None	None	None	None	None	None	None	None	None	None	None	None	None	None	None	LCB d17:0	252.269	0.98	17	0	0	0	0	0	5368
HexCer 48:5	HexCer d18:2/30:3	806.652	H88 C48 O8 N1	1.51	60422.3	68653.5	43332	65068.5	0	21176.7	99343.5	73858.2	84931.4	67212.4	68909.4	0	52146.8	66418.2	0	HexCer	42	4	None	None	None	None	None	None	None	None	None	None	None	None	None	None	None	None	None	LCB d18:2	262.254	3.56	18	2	0	16779.1	0	8068.5	0
HexCer 48:5	HexCer d18:1/30:4	806.652	H88 C48 O8 N1	1.51	60422.3	68653.5	43332	65068.5	0	21176.7	99343.5	73858.2	84931.4	67212.4	68909.4	0	52146.8	66418.2	0	HexCer	42	4	None	None	None	None	None	None	None	None	None	None	None	None	None	None	None	None	None	LCB d18:1	264.27	3.51	18	1	27107.8	20025.8	12968.3	14339.5	23348.1
HexCer 48:5	HexCer d18:0/30:5	806.652	H88 C48 O8 N1	1.51	60422.3	68653.5	43332	65068.5	0	21176.7	99343.5	73858.2	84931.4	67212.4	68909.4	0	52146.8	66418.2	0	HexCer	42	4	None	None	None	None	None	None	None	None	None	None	None	None	None	None	None	None	None	LCB d18:0	266.28	-17.25	18	0	0	0	0	0	0
HexCer 48:5	HexCer d20:0/28:5	806.652	H88 C48 O8 N1	1.51	60422.3	68653.5	43332	65068.5	0	21176.7	99343.5	73858.2	84931.4	67212.4	68909.4	0	52146.8	66418.2	0	HexCer	42	4	None	None	None	None	None	None	None	None	None	None	None	None	None	None	None	None	None	LCB d20:0	294.316	2.82	20	0	3979.4	3291.1	9746.7	3737	0
HexCer 48:4	HexCer d16:2/32:2	808.668	H90 C48 O8 N1	2.89	191776	225806	144861	216280	332237	180144	323327	230528	296162	234595	231595	377173	204171	209013	0	HexCer	42	3	None	None	None	None	None	None	None	None	None	None	None	None	None	None	None	None	None	LCB d16:2	234.218	-16.44	16	2	0	0	0	0	0
HexCer 48:4	HexCer d17:2/31:2	808.668	H90 C48 O8 N1	2.89	191776	225806	144861	216280	332237	180144	323327	230528	296162	234595	231595	377173	204171	209013	0	HexCer	42	3	None	None	None	None	None	None	None	None	None	None	None	None	None	None	None	None	None	LCB d17:2	248.235	-10.02	17	2	0	0	6783.9	0	0
HexCer 48:4	HexCer d17:1/31:3	808.668	H90 C48 O8 N1	2.89	191776	225806	144861	216280	332237	180144	323327	230528	296162	234595	231595	377173	204171	209013	0	HexCer	42	3	None	None	None	None	None	None	None	None	None	None	None	None	None	None	None	None	None	LCB d17:1	250.253	2.19	17	1	101346	77948.7	61595.5	62739.4	64113.2
HexCer 48:4	HexCer d17:0/31:4	808.668	H90 C48 O8 N1	2.89	191776	225806	144861	216280	332237	180144	323327	230528	296162	234595	231595	377173	204171	209013	0	HexCer	42	3	None	None	None	None	None	None	None	None	None	None	None	None	None	None	None	None	None	LCB d17:0	252.27	4.89	17	0	165498	132242	95528	130328	142185
HexCer 48:4	HexCer d18:2/30:2	808.668	H90 C48 O8 N1	2.89	191776	225806	144861	216280	332237	180144	323327	230528	296162	234595	231595	377173	204171	209013	0	HexCer	42	3	None	None	None	None	None	None	None	None	None	None	None	None	None	None	None	None	None	LCB d18:2	262.254	2.58	18	2	299878	350448	298238	326000	335447
HexCer 48:4	HexCer d18:1/30:3	808.668	H90 C48 O8 N1	2.89	191776	225806	144861	216280	332237	180144	323327	230528	296162	234595	231595	377173	204171	209013	0	HexCer	42	3	None	None	None	None	None	None	None	None	None	None	None	None	None	None	None	None	None	LCB d18:1	264.269	3.2	18	1	582953	726212	473863	506986	631008
HexCer 48:4	HexCer d18:0/30:4	808.668	H90 C48 O8 N1	2.89	191776	225806	144861	216280	332237	180144	323327	230528	296162	234595	231595	377173	204171	209013	0	HexCer	42	3	None	None	None	None	None	None	None	None	None	None	None	None	None	None	None	None	None	LCB d18:0	266.285	3.15	18	0	37945.8	39726.5	35858.2	27798.7	31352.6
HexCer 48:4	HexCer d20:0/28:4	808.668	H90 C48 O8 N1	2.89	191776	225806	144861	216280	332237	180144	323327	230528	296162	234595	231595	377173	204171	209013	0	HexCer	42	3	None	None	None	None	None	None	None	None	None	None	None	None	None	None	None	None	None	LCB d20:0	294.316	2.95	20	0	38673.3	34329.9	26763.1	31153.9	31717.6
HexCer 48:4	HexCer d23:2/25:2	808.668	H90 C48 O8 N1	2.89	191776	225806	144861	216280	332237	180144	323327	230528	296162	234595	231595	377173	204171	209013	0	HexCer	42	3	None	None	None	None	None	None	None	None	None	None	None	None	None	None	None	None	None	LCB d23:2	332.334	7.81	23	2	0	0	0	0	0
HexCer 48:4	HexCer d30:1/18:3	808.668	H90 C48 O8 N1	2.89	191776	225806	144861	216280	332237	180144	323327	230528	296162	234595	231595	377173	204171	209013	0	HexCer	42	3	None	None	None	None	None	None	None	None	None	None	None	None	None	None	None	None	None	LCB d30:1	432.456	-1.73	30	1	5249.2	0	0	0	0
HexCer 47:4	HexCer d11:1/36:3	810.643	H88 C47 O9 N1	-3.28	3476.5	2149.3	1944.7	3262.5	2365.4	879.7	1315.3	2131	2705.9	3186.3	3309.9	1139.3	1352.5	2487.9	0	HexCer	41	3	None	None	None	None	None	None	None	None	None	None	None	None	None	None	None	None	None	LCB d11:1	166.159	-0.35	11	1	0	18111.4	0	0	0
HexCer 47:4	HexCer d14:0/33:4	810.643	H88 C47 O9 N1	-3.28	3476.5	2149.3	1944.7	3262.5	2365.4	879.7	1315.3	2131	2705.9	3186.3	3309.9	1139.3	1352.5	2487.9	0	HexCer	41	3	None	None	None	None	None	None	None	None	None	None	None	None	None	None	None	None	None	LCB d14:0	210.222	-0.32	14	0	0	0	0	0	0
HexCer 47:4	HexCer d17:2/30:2	810.643	H88 C47 O9 N1	-3.28	3476.5	2149.3	1944.7	3262.5	2365.4	879.7	1315.3	2131	2705.9	3186.3	3309.9	1139.3	1352.5	2487.9	0	HexCer	41	3	None	None	None	None	None	None	None	None	None	None	None	None	None	None	None	None	None	LCB d17:2	248.24	12.23	17	2	0	12716.8	0	0	0
HexCer 47:4	HexCer d17:1/30:3	810.643	H88 C47 O9 N1	-3.28	3476.5	2149.3	1944.7	3262.5	2365.4	879.7	1315.3	2131	2705.9	3186.3	3309.9	1139.3	1352.5	2487.9	0	HexCer	41	3	None	None	None	None	None	None	None	None	None	None	None	None	None	None	None	None	None	LCB d17:1	250.254	2.86	17	1	-1.8	-1.8	-1.8	-1.8	-1.8
HexCer 47:4	HexCer d17:0/30:4	810.643	H88 C47 O9 N1	-3.28	3476.5	2149.3	1944.7	3262.5	2365.4	879.7	1315.3	2131	2705.9	3186.3	3309.9	1139.3	1352.5	2487.9	0	HexCer	41	3	None	None	None	None	None	None	None	None	None	None	None	None	None	None	None	None	None	LCB d17:0	252.27	4.81	17	0	326436	330353	253634	250548	363007
HexCer 47:4	HexCer d18:2/29:2	810.643	H88 C47 O9 N1	-3.28	3476.5	2149.3	1944.7	3262.5	2365.4	879.7	1315.3	2131	2705.9	3186.3	3309.9	1139.3	1352.5	2487.9	0	HexCer	41	3	None	None	None	None	None	None	None	None	None	None	None	None	None	None	None	None	None	LCB d18:2	262.254	3.18	18	2	-1.8	-1.8	-1.8	-1.8	-1.8
HexCer 47:4	HexCer d18:1/29:3	810.643	H88 C47 O9 N1	-3.28	3476.5	2149.3	1944.7	3262.5	2365.4	879.7	1315.3	2131	2705.9	3186.3	3309.9	1139.3	1352.5	2487.9	0	HexCer	41	3	None	None	None	None	None	None	None	None	None	None	None	None	None	None	None	None	None	LCB d18:1	264.269	3.41	18	1	2.29231e+06	2.05273e+06	1.27337e+06	1.93561e+06	2.6509e+06
HexCer 47:4	HexCer d18:0/29:4	810.643	H88 C47 O9 N1	-3.28	3476.5	2149.3	1944.7	3262.5	2365.4	879.7	1315.3	2131	2705.9	3186.3	3309.9	1139.3	1352.5	2487.9	0	HexCer	41	3	None	None	None	None	None	None	None	None	None	None	None	None	None	None	None	None	None	LCB d18:0	266.284	-2.61	18	0	-1.8	-1.8	-1.8	-1.8	-1.8
HexCer 47:4	HexCer d19:2/28:2	810.643	H88 C47 O9 N1	-3.28	3476.5	2149.3	1944.7	3262.5	2365.4	879.7	1315.3	2131	2705.9	3186.3	3309.9	1139.3	1352.5	2487.9	0	HexCer	41	3	None	None	None	None	None	None	None	None	None	None	None	None	None	None	None	None	None	LCB d19:2	276.27	5.28	19	2	0	15463.5	8372.1	5629.5	11633.1
HexCer 47:4	HexCer d19:1/28:3	810.643	H88 C47 O9 N1	-3.28	3476.5	2149.3	1944.7	3262.5	2365.4	879.7	1315.3	2131	2705.9	3186.3	3309.9	1139.3	1352.5	2487.9	0	HexCer	41	3	None	None	None	None	None	None	None	None	None	None	None	None	None	None	None	None	None	LCB d19:1	278.286	8.05	19	1	0	0	0	0	0
HexCer 47:4	HexCer d19:0/28:4	810.643	H88 C47 O9 N1	-3.28	3476.5	2149.3	1944.7	3262.5	2365.4	879.7	1315.3	2131	2705.9	3186.3	3309.9	1139.3	1352.5	2487.9	0	HexCer	41	3	None	None	None	None	None	None	None	None	None	None	None	None	None	None	None	None	None	LCB d19:0	280.3	-0.51	19	0	7612.7	0	0	0	0
HexCer 47:4	HexCer d20:1/27:3	810.643	H88 C47 O9 N1	-3.28	3476.5	2149.3	1944.7	3262.5	2365.4	879.7	1315.3	2131	2705.9	3186.3	3309.9	1139.3	1352.5	2487.9	0	HexCer	41	3	None	None	None	None	None	None	None	None	None	None	None	None	None	None	None	None	None	LCB d20:1	292.301	2.34	20	1	51573.4	40137.3	25396.3	29224.4	48656.8
HexCer 47:4	HexCer d21:3/26:1	810.643	H88 C47 O9 N1	-3.28	3476.5	2149.3	1944.7	3262.5	2365.4	879.7	1315.3	2131	2705.9	3186.3	3309.9	1139.3	1352.5	2487.9	0	HexCer	41	3	None	None	None	None	None	None	None	None	None	None	None	None	None	None	None	None	None	LCB d21:3	302.279	-16.51	21	3	0	0	0	0	0
HexCer 47:4	HexCer d21:0/26:4	810.643	H88 C47 O9 N1	-3.28	3476.5	2149.3	1944.7	3262.5	2365.4	879.7	1315.3	2131	2705.9	3186.3	3309.9	1139.3	1352.5	2487.9	0	HexCer	41	3	None	None	None	None	None	None	None	None	None	None	None	None	None	None	None	None	None	LCB d21:0	308.334	9.9	21	0	0	0	0	19691.8	0
HexCer 47:4	HexCer d24:2/23:2	810.643	H88 C47 O9 N1	-3.28	3476.5	2149.3	1944.7	3262.5	2365.4	879.7	1315.3	2131	2705.9	3186.3	3309.9	1139.3	1352.5	2487.9	0	HexCer	41	3	None	None	None	None	None	None	None	None	None	None	None	None	None	None	None	None	None	LCB d24:2	346.344	-9.23	24	2	0	0	0	0	0
HexCer 47:4	HexCer d26:3/21:1	810.643	H88 C47 O9 N1	-3.28	3476.5	2149.3	1944.7	3262.5	2365.4	879.7	1315.3	2131	2705.9	3186.3	3309.9	1139.3	1352.5	2487.9	0	HexCer	41	3	None	None	None	None	None	None	None	None	None	None	None	None	None	None	None	None	None	LCB d26:3	372.359	-9.47	26	3	0	22503.2	0	0	0
HexCer 47:3	HexCer d15:0/32:3	812.658	H90 C47 O9 N1	-3.57	840673	771556	580219	709355	752397	729906	724607	453821	760339	698691	764369	906207	682184	698350	0	HexCer	41	2	None	None	None	None	None	None	None	None	None	None	None	None	None	None	None	None	None	LCB d15:0	224.238	2.72	15	0	0	0	0	0	0
HexCer 47:3	HexCer d17:1/30:2	812.658	H90 C47 O9 N1	-3.57	840673	771556	580219	709355	752397	729906	724607	453821	760339	698691	764369	906207	682184	698350	0	HexCer	41	2	None	None	None	None	None	None	None	None	None	None	None	None	None	None	None	None	None	LCB d17:1	250.253	1.54	17	1	67080.3	60293	65707.3	80434.8	35596
HexCer 47:3	HexCer d17:0/30:3	812.658	H90 C47 O9 N1	-3.57	840673	771556	580219	709355	752397	729906	724607	453821	760339	698691	764369	906207	682184	698350	0	HexCer	41	2	None	None	None	None	None	None	None	None	None	None	None	None	None	None	None	None	None	LCB d17:0	252.27	4.92	17	0	39764.3	64004.3	145078	215661	186160
HexCer 47:3	HexCer d18:2/29:1	812.658	H90 C47 O9 N1	-3.57	840673	771556	580219	709355	752397	729906	724607	453821	760339	698691	764369	906207	682184	698350	0	HexCer	41	2	None	None	None	None	None	None	None	None	None	None	None	None	None	None	None	None	None	LCB d18:2	262.254	3.58	18	2	236629	324054	102288	509270	84145.9
HexCer 47:3	HexCer d18:1/29:2	812.658	H90 C47 O9 N1	-3.57	840673	771556	580219	709355	752397	729906	724607	453821	760339	698691	764369	906207	682184	698350	0	HexCer	41	2	None	None	None	None	None	None	None	None	None	None	None	None	None	None	None	None	None	LCB d18:1	264.269	3.46	18	1	377942	712072	1.10902e+06	1.10684e+06	979086
HexCer 47:3	HexCer d18:0/29:3	812.658	H90 C47 O9 N1	-3.57	840673	771556	580219	709355	752397	729906	724607	453821	760339	698691	764369	906207	682184	698350	0	HexCer	41	2	None	None	None	None	None	None	None	None	None	None	None	None	None	None	None	None	None	LCB d18:0	266.283	-2.78	18	0	-1.7	-1.7	-1.7	-1.7	-1.7
HexCer 47:3	HexCer d20:1/27:2	812.658	H90 C47 O9 N1	-3.57	840673	771556	580219	709355	752397	729906	724607	453821	760339	698691	764369	906207	682184	698350	0	HexCer	41	2	None	None	None	None	None	None	None	None	None	None	None	None	None	None	None	None	None	LCB d20:1	292.3	1.46	20	1	-1.7	-1.7	-1.7	-1.7	-1.7
HexCer 47:3	HexCer d20:0/27:3	812.658	H90 C47 O9 N1	-3.57	840673	771556	580219	709355	752397	729906	724607	453821	760339	698691	764369	906207	682184	698350	0	HexCer	41	2	None	None	None	None	None	None	None	None	None	None	None	None	None	None	None	None	None	LCB d20:0	294.316	2.68	20	0	-1.7	-1.7	0	0	0
HexCer 48:2	HexCer d15:0/33:2	812.698	H94 C48 O8 N1	0.99	305151	342431	267658	582784	396913	235259	472709	374548	473448	650448	571211	499667	288139	314272	128.4	HexCer	42	1	None	None	None	None	None	None	None	None	None	None	None	None	None	None	None	None	None	LCB d15:0	224.238	2.72	15	0	0	0	0	0	0
HexCer 48:2	HexCer d17:1/31:1	812.698	H94 C48 O8 N1	0.99	305151	342431	267658	582784	396913	235259	472709	374548	473448	650448	571211	499667	288139	314272	128.4	HexCer	42	1	None	None	None	None	None	None	None	None	None	None	None	None	None	None	None	None	None	LCB d17:1	250.253	1.54	17	1	67080.3	60293	65707.3	80434.8	35596
HexCer 48:2	HexCer d17:0/31:2	812.698	H94 C48 O8 N1	0.99	305151	342431	267658	582784	396913	235259	472709	374548	473448	650448	571211	499667	288139	314272	128.4	HexCer	42	1	None	None	None	None	None	None	None	None	None	None	None	None	None	None	None	None	None	LCB d17:0	252.27	4.92	17	0	39764.3	64004.3	145078	215661	186160
HexCer 48:2	HexCer d18:1/30:1	812.698	H94 C48 O8 N1	0.99	305151	342431	267658	582784	396913	235259	472709	374548	473448	650448	571211	499667	288139	314272	128.4	HexCer	42	1	None	None	None	None	None	None	None	None	None	None	None	None	None	None	None	None	None	LCB d18:1	264.269	3.46	18	1	377942	712072	1.10902e+06	1.10684e+06	979086
HexCer 48:2	HexCer d18:0/30:2	812.698	H94 C48 O8 N1	0.99	305151	342431	267658	582784	396913	235259	472709	374548	473448	650448	571211	499667	288139	314272	128.4	HexCer	42	1	None	None	None	None	None	None	None	None	None	None	None	None	None	None	None	None	None	LCB d18:0	266.283	-2.78	18	0	-1.7	-1.7	-1.7	-1.7	-1.7
HexCer 48:2	HexCer d20:1/28:1	812.698	H94 C48 O8 N1	0.99	305151	342431	267658	582784	396913	235259	472709	374548	473448	650448	571211	499667	288139	314272	128.4	HexCer	42	1	None	None	None	None	None	None	None	None	None	None	None	None	None	None	None	None	None	LCB d20:1	292.3	1.46	20	1	-1.7	-1.7	-1.7	-1.7	-1.7
HexCer 48:2	HexCer d20:0/28:2	812.698	H94 C48 O8 N1	0.99	305151	342431	267658	582784	396913	235259	472709	374548	473448	650448	571211	499667	288139	314272	128.4	HexCer	42	1	None	None	None	None	None	None	None	None	None	None	None	None	None	None	None	None	None	LCB d20:0	294.316	2.68	20	0	-1.7	-1.7	0	0	0
HexCer 48:2	HexCer d29:0/19:2	812.698	H94 C48 O8 N1	0.99	305151	342431	267658	582784	396913	235259	472709	374548	473448	650448	571211	499667	288139	314272	128.4	HexCer	42	1	None	None	None	None	None	None	None	None	None	None	None	None	None	None	None	None	None	LCB d29:0	420.464	18.54	29	0	0	0	0	0	0
HexCer 47:2	HexCer d17:1/30:1	814.68	H92 C47 O9 N1	3.98	367805	347631	234684	75159.4	487243	322211	465868	467879	404535	343985	332583	571604	355938	473196	-1.8	HexCer	41	1	None	None	None	None	None	None	None	None	None	None	None	None	None	None	None	None	None	LCB d17:1	250.254	3.23	17	1	-1.7	-1.7	-1.7	-1.7	50.8
HexCer 47:2	HexCer d17:0/30:2	814.68	H92 C47 O9 N1	3.98	367805	347631	234684	75159.4	487243	322211	465868	467879	404535	343985	332583	571604	355938	473196	-1.8	HexCer	41	1	None	None	None	None	None	None	None	None	None	None	None	None	None	None	None	None	None	LCB d17:0	252.27	4.71	17	0	426278	385587	417274	246195	450096
HexCer 47:2	HexCer d18:1/29:1	814.68	H92 C47 O9 N1	3.98	367805	347631	234684	75159.4	487243	322211	465868	467879	404535	343985	332583	571604	355938	473196	-1.8	HexCer	41	1	None	None	None	None	None	None	None	None	None	None	None	None	None	None	None	None	None	LCB d18:1	264.27	3.94	18	1	1.21972e+06	339277	634509	-1.7	306918
HexCer 47:2	HexCer d18:0/29:2	814.68	H92 C47 O9 N1	3.98	367805	347631	234684	75159.4	487243	322211	465868	467879	404535	343985	332583	571604	355938	473196	-1.8	HexCer	41	1	None	None	None	None	None	None	None	None	None	None	None	None	None	None	None	None	None	LCB d18:0	266.284	-1.35	18	0	-1.7	-1.7	-1.7	-1.7	-1.7
HexCer 47:2	HexCer d19:1/28:1	814.68	H92 C47 O9 N1	3.98	367805	347631	234684	75159.4	487243	322211	465868	467879	404535	343985	332583	571604	355938	473196	-1.8	HexCer	41	1	None	None	None	None	None	None	None	None	None	None	None	None	None	None	None	None	None	LCB d19:1	278.285	1.57	19	1	22602.5	0	10220.7	0	14270.7
HexCer 49:7	HexCer d18:1/31:6	816.631	H86 C49 O8 N1	-4.71	-1.8	-1.8	-1.8	355.5	-1.8	-1.8	0	-1.8	-1.8	-1.8	-1.8	407.8	-1.8	160.5	0	HexCer	43	6	None	None	None	None	None	None	None	None	None	None	None	None	None	None	None	None	None	LCB d18:1	264.27	3.57	18	1	-1.7	53701.1	-1.7	167007	21064.4
HexCer 49:7	HexCer d23:4/26:3	816.631	H86 C49 O8 N1	-4.71	-1.8	-1.8	-1.8	355.5	-1.8	-1.8	0	-1.8	-1.8	-1.8	-1.8	407.8	-1.8	160.5	0	HexCer	43	6	None	None	None	None	None	None	None	None	None	None	None	None	None	None	None	None	None	LCB d23:4	328.295	-16.11	23	4	0	0	0	0	0
HexCer 48:7	HexCer d18:1/30:6	818.618	H84 C48 O9 N1	5.04	80359.3	92964.4	78775.9	84049.2	65579.8	813.8	78622.7	63607.3	87569.1	84972.8	93521.9	0	4248.7	68332.6	0	HexCer	42	6	None	None	None	None	None	None	None	None	None	None	None	None	None	None	None	None	None	LCB d18:1	264.27	5.9	18	1	0	-1.7	0	0	-1.7
HexCer 48:7	HexCer d22:2/26:5	818.618	H84 C48 O9 N1	5.04	80359.3	92964.4	78775.9	84049.2	65579.8	813.8	78622.7	63607.3	87569.1	84972.8	93521.9	0	4248.7	68332.6	0	HexCer	42	6	None	None	None	None	None	None	None	None	None	None	None	None	None	None	None	None	None	LCB d22:2	318.312	-9.5	22	2	4450.8	0	0	0	0
HexCer 48:7	HexCer d25:3/23:4	818.618	H84 C48 O9 N1	5.04	80359.3	92964.4	78775.9	84049.2	65579.8	813.8	78622.7	63607.3	87569.1	84972.8	93521.9	0	4248.7	68332.6	0	HexCer	42	6	None	None	None	None	None	None	None	None	None	None	None	None	None	None	None	None	None	LCB d25:3	358.35	9.3	25	3	0	0	0	0	0
HexCer 49:6	HexCer d18:1/31:5	818.648	H88 C49 O8 N1	-3.22	-1.8	7092.8	4766	6434.4	3545.7	4840.9	8394.8	7832.6	10242.1	7624.5	1791.3	7941.2	3828.4	7998.6	107.3	HexCer	43	5	None	None	None	None	None	None	None	None	None	None	None	None	None	None	None	None	None	LCB d18:1	264.27	5.9	18	1	0	-1.7	0	0	-1.7
HexCer 49:6	HexCer d22:2/27:4	818.648	H88 C49 O8 N1	-3.22	-1.8	7092.8	4766	6434.4	3545.7	4840.9	8394.8	7832.6	10242.1	7624.5	1791.3	7941.2	3828.4	7998.6	107.3	HexCer	43	5	None	None	None	None	None	None	None	None	None	None	None	None	None	None	None	None	None	LCB d22:2	318.312	-9.5	22	2	4450.8	0	0	0	0
HexCer 49:6	HexCer d24:2/25:4	818.648	H88 C49 O8 N1	-3.22	-1.8	7092.8	4766	6434.4	3545.7	4840.9	8394.8	7832.6	10242.1	7624.5	1791.3	7941.2	3828.4	7998.6	107.3	HexCer	43	5	None	None	None	None	None	None	None	None	None	None	None	None	None	None	None	None	None	LCB d24:2	346.341	-18.04	24	2	0	0	0	0	0
HexCer 49:6	HexCer d25:3/24:3	818.648	H88 C49 O8 N1	-3.22	-1.8	7092.8	4766	6434.4	3545.7	4840.9	8394.8	7832.6	10242.1	7624.5	1791.3	7941.2	3828.4	7998.6	107.3	HexCer	43	5	None	None	None	None	None	None	None	None	None	None	None	None	None	None	None	None	None	LCB d25:3	358.35	9.3	25	3	0	0	0	0	0
HexCer 49:6	HexCer d26:0/23:6	818.648	H88 C49 O8 N1	-3.22	-1.8	7092.8	4766	6434.4	3545.7	4840.9	8394.8	7832.6	10242.1	7624.5	1791.3	7941.2	3828.4	7998.6	107.3	HexCer	43	5	None	None	None	None	None	None	None	None	None	None	None	None	None	None	None	None	None	LCB d26:0	378.411	4.35	26	0	0	0	0	0	0
HexCer 49:6	HexCer d28:0/21:6	818.648	H88 C49 O8 N1	-3.22	-1.8	7092.8	4766	6434.4	3545.7	4840.9	8394.8	7832.6	10242.1	7624.5	1791.3	7941.2	3828.4	7998.6	107.3	HexCer	43	5	None	None	None	None	None	None	None	None	None	None	None	None	None	None	None	None	None	LCB d28:0	406.435	-13.27	28	0	0	4904.3	0	0	0
HexCer 48:6	HexCer d18:1/30:5	820.626	H86 C48 O9 N1	-4.34	71557	72273.3	47912.2	61446.7	71329.3	78100.3	86199.3	55460.2	76913.5	71083.2	69006.2	116592	77842.2	69801.9	0	HexCer	42	5	None	None	None	None	None	None	None	None	None	None	None	None	None	None	None	None	None	LCB d18:1	264.272	14.07	18	1	0	0	0	0	4757.3
HexCer 48:6	HexCer d20:1/28:5	820.626	H86 C48 O9 N1	-4.34	71557	72273.3	47912.2	61446.7	71329.3	78100.3	86199.3	55460.2	76913.5	71083.2	69006.2	116592	77842.2	69801.9	0	HexCer	42	5	None	None	None	None	None	None	None	None	None	None	None	None	None	None	None	None	None	LCB d20:1	292.301	4.37	20	1	6393.5	7271.2	7683	7963.4	9202.2
HexCer 49:5	HexCer d18:1/31:4	820.666	H90 C49 O8 N1	0.4	34514.4	35427.5	20493.4	37777.1	39401.8	25416.6	0	38837.5	44247	36422.7	35145.2	49928.3	25105.8	37375.8	0	HexCer	43	4	None	None	None	None	None	None	None	None	None	None	None	None	None	None	None	None	None	LCB d18:1	264.272	14.07	18	1	0	0	0	0	4757.3
HexCer 49:5	HexCer d20:1/29:4	820.666	H90 C49 O8 N1	0.4	34514.4	35427.5	20493.4	37777.1	39401.8	25416.6	0	38837.5	44247	36422.7	35145.2	49928.3	25105.8	37375.8	0	HexCer	43	4	None	None	None	None	None	None	None	None	None	None	None	None	None	None	None	None	None	LCB d20:1	292.301	4.37	20	1	6393.5	7271.2	7683	7963.4	9202.2
HexCer 48:5	HexCer d16:2/32:3	822.646	H88 C48 O9 N1	1.35	494567	498722	325124	425833	606226	456693	749240	503846	573058	526559	476572	829235	483029	118657	0	HexCer	42	4	None	None	None	None	None	None	None	None	None	None	None	None	None	None	None	None	None	LCB d16:2	234.223	3.75	16	2	0	0	0	4823.4	0
HexCer 48:5	HexCer d17:1/31:4	822.646	H88 C48 O9 N1	1.35	494567	498722	325124	425833	606226	456693	749240	503846	573058	526559	476572	829235	483029	118657	0	HexCer	42	4	None	None	None	None	None	None	None	None	None	None	None	None	None	None	None	None	None	LCB d17:1	250.256	10.32	17	1	0	0	0	0	0
HexCer 48:5	HexCer d18:2/30:3	822.646	H88 C48 O9 N1	1.35	494567	498722	325124	425833	606226	456693	749240	503846	573058	526559	476572	829235	483029	118657	0	HexCer	42	4	None	None	None	None	None	None	None	None	None	None	None	None	None	None	None	None	None	LCB d18:2	262.253	2.17	18	2	34205.3	43273.8	23621.4	30716.6	29481.8
HexCer 48:5	HexCer d18:1/30:4	822.646	H88 C48 O9 N1	1.35	494567	498722	325124	425833	606226	456693	749240	503846	573058	526559	476572	829235	483029	118657	0	HexCer	42	4	None	None	None	None	None	None	None	None	None	None	None	None	None	None	None	None	None	LCB d18:1	264.269	2.83	18	1	0	7357.3	7428.6	11826.2	14785.9
HexCer 48:5	HexCer d19:2/29:3	822.646	H88 C48 O9 N1	1.35	494567	498722	325124	425833	606226	456693	749240	503846	573058	526559	476572	829235	483029	118657	0	HexCer	42	4	None	None	None	None	None	None	None	None	None	None	None	None	None	None	None	None	None	LCB d19:2	276.267	-6.59	19	2	0	0	0	0	0
HexCer 49:4	HexCer d16:2/33:2	822.685	H92 C49 O8 N1	3.46	3445.1	1476.8	1416.1	2770.4	7965.7	4944.9	4352.5	4780.6	5188.3	3514.2	3004.3	10962.8	3796.9	5553.6	28.4	HexCer	43	3	None	None	None	None	None	None	None	None	None	None	None	None	None	None	None	None	None	LCB d16:2	234.223	3.75	16	2	0	0	0	4823.4	0
HexCer 49:4	HexCer d17:1/32:3	822.685	H92 C49 O8 N1	3.46	3445.1	1476.8	1416.1	2770.4	7965.7	4944.9	4352.5	4780.6	5188.3	3514.2	3004.3	10962.8	3796.9	5553.6	28.4	HexCer	43	3	None	None	None	None	None	None	None	None	None	None	None	None	None	None	None	None	None	LCB d17:1	250.256	10.32	17	1	0	0	0	0	0
HexCer 49:4	HexCer d18:2/31:2	822.685	H92 C49 O8 N1	3.46	3445.1	1476.8	1416.1	2770.4	7965.7	4944.9	4352.5	4780.6	5188.3	3514.2	3004.3	10962.8	3796.9	5553.6	28.4	HexCer	43	3	None	None	None	None	None	None	None	None	None	None	None	None	None	None	None	None	None	LCB d18:2	262.253	2.17	18	2	34205.3	43273.8	23621.4	30716.6	29481.8
HexCer 49:4	HexCer d18:1/31:3	822.685	H92 C49 O8 N1	3.46	3445.1	1476.8	1416.1	2770.4	7965.7	4944.9	4352.5	4780.6	5188.3	3514.2	3004.3	10962.8	3796.9	5553.6	28.4	HexCer	43	3	None	None	None	None	None	None	None	None	None	None	None	None	None	None	None	None	None	LCB d18:1	264.269	2.83	18	1	0	7357.3	7428.6	11826.2	14785.9
HexCer 49:4	HexCer d19:2/30:2	822.685	H92 C49 O8 N1	3.46	3445.1	1476.8	1416.1	2770.4	7965.7	4944.9	4352.5	4780.6	5188.3	3514.2	3004.3	10962.8	3796.9	5553.6	28.4	HexCer	43	3	None	None	None	None	None	None	None	None	None	None	None	None	None	None	None	None	None	LCB d19:2	276.267	-6.59	19	2	0	0	0	0	0
HexCer 48:4	HexCer d17:1/31:3	824.664	H90 C48 O9 N1	4.1	25794.9	26423.5	20992.6	27516.3	88329.7	68994.6	33650.9	25670.3	34505.1	21342.9	26912	124158	76190.3	25575.9	58.3	HexCer	42	3	None	None	None	None	None	None	None	None	None	None	None	None	None	None	None	None	None	LCB d17:1	250.254	3.93	17	1	0	0	0	0	0
HexCer 48:4	HexCer d17:0/31:4	824.664	H90 C48 O9 N1	4.1	25794.9	26423.5	20992.6	27516.3	88329.7	68994.6	33650.9	25670.3	34505.1	21342.9	26912	124158	76190.3	25575.9	58.3	HexCer	42	3	None	None	None	None	None	None	None	None	None	None	None	None	None	None	None	None	None	LCB d17:0	252.269	2.73	17	0	57395.9	90897.2	130611	100271	81356.9
HexCer 48:4	HexCer d18:2/30:2	824.664	H90 C48 O9 N1	4.1	25794.9	26423.5	20992.6	27516.3	88329.7	68994.6	33650.9	25670.3	34505.1	21342.9	26912	124158	76190.3	25575.9	58.3	HexCer	42	3	None	None	None	None	None	None	None	None	None	None	None	None	None	None	None	None	None	LCB d18:2	262.254	5.22	18	2	0	0	0	0	0
HexCer 48:4	HexCer d18:1/30:3	824.664	H90 C48 O9 N1	4.1	25794.9	26423.5	20992.6	27516.3	88329.7	68994.6	33650.9	25670.3	34505.1	21342.9	26912	124158	76190.3	25575.9	58.3	HexCer	42	3	None	None	None	None	None	None	None	None	None	None	None	None	None	None	None	None	None	LCB d18:1	264.269	3.07	18	1	273952	393036	404709	395937	443624
HexCer 48:4	HexCer d18:0/30:4	824.664	H90 C48 O9 N1	4.1	25794.9	26423.5	20992.6	27516.3	88329.7	68994.6	33650.9	25670.3	34505.1	21342.9	26912	124158	76190.3	25575.9	58.3	HexCer	42	3	None	None	None	None	None	None	None	None	None	None	None	None	None	None	None	None	None	LCB d18:0	266.286	5.23	18	0	5311.4	11478.1	12891.6	2308.6	8173
HexCer 48:4	HexCer d19:1/29:3	824.664	H90 C48 O9 N1	4.1	25794.9	26423.5	20992.6	27516.3	88329.7	68994.6	33650.9	25670.3	34505.1	21342.9	26912	124158	76190.3	25575.9	58.3	HexCer	42	3	None	None	None	None	None	None	None	None	None	None	None	None	None	None	None	None	None	LCB d19:1	278.285	4.55	19	1	28653.9	26236.5	47108.5	31993.6	33843.8
HexCer 48:4	HexCer d19:0/29:4	824.664	H90 C48 O9 N1	4.1	25794.9	26423.5	20992.6	27516.3	88329.7	68994.6	33650.9	25670.3	34505.1	21342.9	26912	124158	76190.3	25575.9	58.3	HexCer	42	3	None	None	None	None	None	None	None	None	None	None	None	None	None	None	None	None	None	LCB d19:0	280.302	6.03	19	0	0	0	0	0	0
HexCer 48:4	HexCer d20:2/28:2	824.664	H90 C48 O9 N1	4.1	25794.9	26423.5	20992.6	27516.3	88329.7	68994.6	33650.9	25670.3	34505.1	21342.9	26912	124158	76190.3	25575.9	58.3	HexCer	42	3	None	None	None	None	None	None	None	None	None	None	None	None	None	None	None	None	None	LCB d20:2	290.282	-6.52	20	2	0	0	0	0	5831.6
HexCer 48:4	HexCer d20:1/28:3	824.664	H90 C48 O9 N1	4.1	25794.9	26423.5	20992.6	27516.3	88329.7	68994.6	33650.9	25670.3	34505.1	21342.9	26912	124158	76190.3	25575.9	58.3	HexCer	42	3	None	None	None	None	None	None	None	None	None	None	None	None	None	None	None	None	None	LCB d20:1	292.301	2.72	20	1	0	45903	20431.3	49985.1	44129.1
HexCer 48:4	HexCer d24:3/24:1	824.664	H90 C48 O9 N1	4.1	25794.9	26423.5	20992.6	27516.3	88329.7	68994.6	33650.9	25670.3	34505.1	21342.9	26912	124158	76190.3	25575.9	58.3	HexCer	42	3	None	None	None	None	None	None	None	None	None	None	None	None	None	None	None	None	None	LCB d24:3	344.332	3.19	24	3	0	0	0	0	0
HexCer 49:3	HexCer d17:1/32:2	824.699	H94 C49 O8 N1	2.51	25929.3	31284.9	22869.4	32762.8	38119.4	22986.7	33499.5	33169.2	41745.6	35347.1	32512.4	46055.4	25213.9	25068.7	0	HexCer	43	2	None	None	None	None	None	None	None	None	None	None	None	None	None	None	None	None	None	LCB d17:1	250.254	3.93	17	1	0	0	0	0	0
HexCer 49:3	HexCer d17:0/32:3	824.699	H94 C49 O8 N1	2.51	25929.3	31284.9	22869.4	32762.8	38119.4	22986.7	33499.5	33169.2	41745.6	35347.1	32512.4	46055.4	25213.9	25068.7	0	HexCer	43	2	None	None	None	None	None	None	None	None	None	None	None	None	None	None	None	None	None	LCB d17:0	252.269	2.73	17	0	57395.9	90897.2	130611	100271	81356.9
HexCer 49:3	HexCer d18:2/31:1	824.699	H94 C49 O8 N1	2.51	25929.3	31284.9	22869.4	32762.8	38119.4	22986.7	33499.5	33169.2	41745.6	35347.1	32512.4	46055.4	25213.9	25068.7	0	HexCer	43	2	None	None	None	None	None	None	None	None	None	None	None	None	None	None	None	None	None	LCB d18:2	262.254	5.22	18	2	0	0	0	0	0
HexCer 49:3	HexCer d18:1/31:2	824.699	H94 C49 O8 N1	2.51	25929.3	31284.9	22869.4	32762.8	38119.4	22986.7	33499.5	33169.2	41745.6	35347.1	32512.4	46055.4	25213.9	25068.7	0	HexCer	43	2	None	None	None	None	None	None	None	None	None	None	None	None	None	None	None	None	None	LCB d18:1	264.269	3.07	18	1	273952	393036	404709	395937	443624
HexCer 49:3	HexCer d18:0/31:3	824.699	H94 C49 O8 N1	2.51	25929.3	31284.9	22869.4	32762.8	38119.4	22986.7	33499.5	33169.2	41745.6	35347.1	32512.4	46055.4	25213.9	25068.7	0	HexCer	43	2	None	None	None	None	None	None	None	None	None	None	None	None	None	None	None	None	None	LCB d18:0	266.286	5.23	18	0	5311.4	11478.1	12891.6	2308.6	8173
HexCer 49:3	HexCer d19:1/30:2	824.699	H94 C49 O8 N1	2.51	25929.3	31284.9	22869.4	32762.8	38119.4	22986.7	33499.5	33169.2	41745.6	35347.1	32512.4	46055.4	25213.9	25068.7	0	HexCer	43	2	None	None	None	None	None	None	None	None	None	None	None	None	None	None	None	None	None	LCB d19:1	278.285	4.55	19	1	28653.9	26236.5	47108.5	31993.6	33843.8
HexCer 49:3	HexCer d19:0/30:3	824.699	H94 C49 O8 N1	2.51	25929.3	31284.9	22869.4	32762.8	38119.4	22986.7	33499.5	33169.2	41745.6	35347.1	32512.4	46055.4	25213.9	25068.7	0	HexCer	43	2	None	None	None	None	None	None	None	None	None	None	None	None	None	None	None	None	None	LCB d19:0	280.302	6.03	19	0	0	0	0	0	0
HexCer 49:3	HexCer d20:2/29:1	824.699	H94 C49 O8 N1	2.51	25929.3	31284.9	22869.4	32762.8	38119.4	22986.7	33499.5	33169.2	41745.6	35347.1	32512.4	46055.4	25213.9	25068.7	0	HexCer	43	2	None	None	None	None	None	None	None	None	None	None	None	None	None	None	None	None	None	LCB d20:2	290.282	-6.52	20	2	0	0	0	0	5831.6
HexCer 49:3	HexCer d20:1/29:2	824.699	H94 C49 O8 N1	2.51	25929.3	31284.9	22869.4	32762.8	38119.4	22986.7	33499.5	33169.2	41745.6	35347.1	32512.4	46055.4	25213.9	25068.7	0	HexCer	43	2	None	None	None	None	None	None	None	None	None	None	None	None	None	None	None	None	None	LCB d20:1	292.301	2.72	20	1	0	45903	20431.3	49985.1	44129.1
HexCer 49:10	HexCer d17:4/32:6	826.586	H80 C49 O9 N1	3.67	0	0	254.7	0	0	0	0	0	0	0	0	109.6	0	0	34.4	HexCer	43	9	None	None	None	None	None	None	None	None	None	None	None	None	None	None	None	None	None	LCB d17:4	244.205	-2.98	17	4	0	0	0	0	0
HexCer 50:9	HexCer d17:4/33:5	826.617	H84 C50 O8 N1	-2.19	0	0	161.1	0	94.1	167.3	0	0	0	0	0	26.8	269.9	0	191.6	HexCer	44	8	None	None	None	None	None	None	None	None	None	None	None	None	None	None	None	None	None	LCB d17:4	244.205	-2.98	17	4	0	0	0	0	0
HexCer 48:3	HexCer d15:2/33:1	826.679	H92 C48 O9 N1	3.28	420688	495288	316062	486710	740838	446669	706244	492123	671724	547581	501008	908873	485612	476202	0	HexCer	42	2	None	None	None	None	None	None	None	None	None	None	None	None	None	None	None	None	None	LCB d15:2	220.203	-12.53	15	2	0	0	0	0	0
HexCer 48:3	HexCer d15:1/33:2	826.679	H92 C48 O9 N1	3.28	420688	495288	316062	486710	740838	446669	706244	492123	671724	547581	501008	908873	485612	476202	0	HexCer	42	2	None	None	None	None	None	None	None	None	None	None	None	None	None	None	None	None	None	LCB d15:1	222.223	6.49	15	1	0	0	0	0	4506.7
HexCer 48:3	HexCer d17:1/31:2	826.679	H92 C48 O9 N1	3.28	420688	495288	316062	486710	740838	446669	706244	492123	671724	547581	501008	908873	485612	476202	0	HexCer	42	2	None	None	None	None	None	None	None	None	None	None	None	None	None	None	None	None	None	LCB d17:1	250.254	2.6	17	1	110366	106977	83429.9	88649	92360.8
HexCer 48:3	HexCer d17:0/31:3	826.679	H92 C48 O9 N1	3.28	420688	495288	316062	486710	740838	446669	706244	492123	671724	547581	501008	908873	485612	476202	0	HexCer	42	2	None	None	None	None	None	None	None	None	None	None	None	None	None	None	None	None	None	LCB d17:0	252.27	4.91	17	0	692461	569662	494888	352241	513703
HexCer 48:3	HexCer d18:2/30:1	826.679	H92 C48 O9 N1	3.28	420688	495288	316062	486710	740838	446669	706244	492123	671724	547581	501008	908873	485612	476202	0	HexCer	42	2	None	None	None	None	None	None	None	None	None	None	None	None	None	None	None	None	None	LCB d18:2	262.254	3.17	18	2	711771	651773	489387	555233	599650
HexCer 48:3	HexCer d18:1/30:2	826.679	H92 C48 O9 N1	3.28	420688	495288	316062	486710	740838	446669	706244	492123	671724	547581	501008	908873	485612	476202	0	HexCer	42	2	None	None	None	None	None	None	None	None	None	None	None	None	None	None	None	None	None	LCB d18:1	264.269	3	18	1	2.77704e+06	2.23622e+06	1.63225e+06	1.44717e+06	2.48574e+06
HexCer 48:3	HexCer d18:0/30:3	826.679	H92 C48 O9 N1	3.28	420688	495288	316062	486710	740838	446669	706244	492123	671724	547581	501008	908873	485612	476202	0	HexCer	42	2	None	None	None	None	None	None	None	None	None	None	None	None	None	None	None	None	None	LCB d18:0	266.285	2.29	18	0	-1.7	-1.7	-1.7	-1.7	-1.7
HexCer 48:3	HexCer d19:2/29:1	826.679	H92 C48 O9 N1	3.28	420688	495288	316062	486710	740838	446669	706244	492123	671724	547581	501008	908873	485612	476202	0	HexCer	42	2	None	None	None	None	None	None	None	None	None	None	None	None	None	None	None	None	None	LCB d19:2	276.267	-4.71	19	2	0	0	0	0	0
HexCer 48:3	HexCer d19:1/29:2	826.679	H92 C48 O9 N1	3.28	420688	495288	316062	486710	740838	446669	706244	492123	671724	547581	501008	908873	485612	476202	0	HexCer	42	2	None	None	None	None	None	None	None	None	None	None	None	None	None	None	None	None	None	LCB d19:1	278.285	3.91	19	1	31553.2	95780.8	24699.6	80126.9	84325.8
HexCer 48:3	HexCer d20:2/28:1	826.679	H92 C48 O9 N1	3.28	420688	495288	316062	486710	740838	446669	706244	492123	671724	547581	501008	908873	485612	476202	0	HexCer	42	2	None	None	None	None	None	None	None	None	None	None	None	None	None	None	None	None	None	LCB d20:2	290.285	1.82	20	2	0	8904.2	0	15020.3	2759.6
HexCer 48:3	HexCer d20:1/28:2	826.679	H92 C48 O9 N1	3.28	420688	495288	316062	486710	740838	446669	706244	492123	671724	547581	501008	908873	485612	476202	0	HexCer	42	2	None	None	None	None	None	None	None	None	None	None	None	None	None	None	None	None	None	LCB d20:1	292.3	-0.13	20	1	5675.1	-1.7	-1.7	-1.7	-1.7
HexCer 48:3	HexCer d22:0/26:3	826.679	H92 C48 O9 N1	3.28	420688	495288	316062	486710	740838	446669	706244	492123	671724	547581	501008	908873	485612	476202	0	HexCer	42	2	None	None	None	None	None	None	None	None	None	None	None	None	None	None	None	None	None	LCB d22:0	322.349	7.5	22	0	0	0	0	6880.9	0
HexCer 49:2	HexCer d15:1/34:1	826.713	H96 C49 O8 N1	0.42	17057.6	19448.3	15114.9	19916.8	21898.2	13879.8	25681.4	18983.5	25165.9	19393.1	18258.3	25796.3	15734.7	14866.5	171.1	HexCer	43	1	None	None	None	None	None	None	None	None	None	None	None	None	None	None	None	None	None	LCB d15:1	222.223	6.49	15	1	0	0	0	0	4506.7
HexCer 49:2	HexCer d17:1/32:1	826.713	H96 C49 O8 N1	0.42	17057.6	19448.3	15114.9	19916.8	21898.2	13879.8	25681.4	18983.5	25165.9	19393.1	18258.3	25796.3	15734.7	14866.5	171.1	HexCer	43	1	None	None	None	None	None	None	None	None	None	None	None	None	None	None	None	None	None	LCB d17:1	250.254	2.6	17	1	110366	106977	83429.9	88649	92360.8
HexCer 49:2	HexCer d17:0/32:2	826.713	H96 C49 O8 N1	0.42	17057.6	19448.3	15114.9	19916.8	21898.2	13879.8	25681.4	18983.5	25165.9	19393.1	18258.3	25796.3	15734.7	14866.5	171.1	HexCer	43	1	None	None	None	None	None	None	None	None	None	None	None	None	None	None	None	None	None	LCB d17:0	252.27	4.91	17	0	692461	569662	494888	352241	513703
HexCer 49:2	HexCer d18:1/31:1	826.713	H96 C49 O8 N1	0.42	17057.6	19448.3	15114.9	19916.8	21898.2	13879.8	25681.4	18983.5	25165.9	19393.1	18258.3	25796.3	15734.7	14866.5	171.1	HexCer	43	1	None	None	None	None	None	None	None	None	None	None	None	None	None	None	None	None	None	LCB d18:1	264.269	3	18	1	2.77704e+06	2.23622e+06	1.63225e+06	1.44717e+06	2.48574e+06
HexCer 49:2	HexCer d18:0/31:2	826.713	H96 C49 O8 N1	0.42	17057.6	19448.3	15114.9	19916.8	21898.2	13879.8	25681.4	18983.5	25165.9	19393.1	18258.3	25796.3	15734.7	14866.5	171.1	HexCer	43	1	None	None	None	None	None	None	None	None	None	None	None	None	None	None	None	None	None	LCB d18:0	266.285	2.29	18	0	-1.7	-1.7	-1.7	-1.7	-1.7
HexCer 49:2	HexCer d19:1/30:1	826.713	H96 C49 O8 N1	0.42	17057.6	19448.3	15114.9	19916.8	21898.2	13879.8	25681.4	18983.5	25165.9	19393.1	18258.3	25796.3	15734.7	14866.5	171.1	HexCer	43	1	None	None	None	None	None	None	None	None	None	None	None	None	None	None	None	None	None	LCB d19:1	278.285	3.91	19	1	31553.2	95780.8	24699.6	80126.9	84325.8
HexCer 49:2	HexCer d20:1/29:1	826.713	H96 C49 O8 N1	0.42	17057.6	19448.3	15114.9	19916.8	21898.2	13879.8	25681.4	18983.5	25165.9	19393.1	18258.3	25796.3	15734.7	14866.5	171.1	HexCer	43	1	None	None	None	None	None	None	None	None	None	None	None	None	None	None	None	None	None	LCB d20:1	292.3	-0.13	20	1	5675.1	-1.7	-1.7	-1.7	-1.7
HexCer 49:2	HexCer d22:0/27:2	826.713	H96 C49 O8 N1	0.42	17057.6	19448.3	15114.9	19916.8	21898.2	13879.8	25681.4	18983.5	25165.9	19393.1	18258.3	25796.3	15734.7	14866.5	171.1	HexCer	43	1	None	None	None	None	None	None	None	None	None	None	None	None	None	None	None	None	None	LCB d22:0	322.349	7.5	22	0	0	0	0	6880.9	0
HexCer 50:8	HexCer d17:4/33:4	828.632	H86 C50 O8 N1	-3.3	0	123.1	-1.8	0	0	0	0	-1.8	116.3	14.5	0	0	0	0	0	HexCer	44	7	None	None	None	None	None	None	None	None	None	None	None	None	None	None	None	None	None	LCB d17:4	244.202	-18.23	17	4	0	0	0	0	0
HexCer 50:8	HexCer d17:2/33:6	828.632	H86 C50 O8 N1	-3.3	0	123.1	-1.8	0	0	0	0	-1.8	116.3	14.5	0	0	0	0	0	HexCer	44	7	None	None	None	None	None	None	None	None	None	None	None	None	None	None	None	None	None	LCB d17:2	248.24	12.84	17	2	4770.9	0	0	0	0
HexCer 50:8	HexCer d18:2/32:6	828.632	H86 C50 O8 N1	-3.3	0	123.1	-1.8	0	0	0	0	-1.8	116.3	14.5	0	0	0	0	0	HexCer	44	7	None	None	None	None	None	None	None	None	None	None	None	None	None	None	None	None	None	LCB d18:2	262.255	6.62	18	2	0	0	0	0	0
HexCer 50:8	HexCer d19:2/31:6	828.632	H86 C50 O8 N1	-3.3	0	123.1	-1.8	0	0	0	0	-1.8	116.3	14.5	0	0	0	0	0	HexCer	44	7	None	None	None	None	None	None	None	None	None	None	None	None	None	None	None	None	None	LCB d19:2	276.269	1.67	19	2	-1.8	5530	0	0	1879.7
HexCer 48:2	HexCer d15:1/33:1	828.693	H94 C48 O9 N1	0.46	1.29715e+06	1.40579e+06	848175	1.4001e+06	1.76037e+06	1.03997e+06	1.92012e+06	1.43674e+06	1.93371e+06	1.50365e+06	1.35759e+06	2.25069e+06	1.17784e+06	1.2926e+06	210.1	HexCer	42	1	None	None	None	None	None	None	None	None	None	None	None	None	None	None	None	None	None	LCB d15:1	222.22	-7.72	15	1	0	0	0	0	0
HexCer 48:2	HexCer d17:0/31:2	828.693	H94 C48 O9 N1	0.46	1.29715e+06	1.40579e+06	848175	1.4001e+06	1.76037e+06	1.03997e+06	1.92012e+06	1.43674e+06	1.93371e+06	1.50365e+06	1.35759e+06	2.25069e+06	1.17784e+06	1.2926e+06	210.1	HexCer	42	1	None	None	None	None	None	None	None	None	None	None	None	None	None	None	None	None	None	LCB d17:0	252.27	4.91	17	0	1738680	2248369	1.27879e+06	2.03593e+06	2.29992e+06
HexCer 48:2	HexCer d18:1/30:1	828.693	H94 C48 O9 N1	0.46	1.29715e+06	1.40579e+06	848175	1.4001e+06	1.76037e+06	1.03997e+06	1.92012e+06	1.43674e+06	1.93371e+06	1.50365e+06	1.35759e+06	2.25069e+06	1.17784e+06	1.2926e+06	210.1	HexCer	42	1	None	None	None	None	None	None	None	None	None	None	None	None	None	None	None	None	None	LCB d18:1	264.27	3.96	18	1	1.00862e+07	1.29873e+07	7.58846e+06	1.09945e+07	1.33666e+07
HexCer 48:2	HexCer d18:0/30:2	828.693	H94 C48 O9 N1	0.46	1.29715e+06	1.40579e+06	848175	1.4001e+06	1.76037e+06	1.03997e+06	1.92012e+06	1.43674e+06	1.93371e+06	1.50365e+06	1.35759e+06	2.25069e+06	1.17784e+06	1.2926e+06	210.1	HexCer	42	1	None	None	None	None	None	None	None	None	None	None	None	None	None	None	None	None	None	LCB d18:0	266.285	3.75	18	0	-1.8	-1.8	-1.8	-1.8	-1.8
HexCer 48:2	HexCer d19:1/29:1	828.693	H94 C48 O9 N1	0.46	1.29715e+06	1.40579e+06	848175	1.4001e+06	1.76037e+06	1.03997e+06	1.92012e+06	1.43674e+06	1.93371e+06	1.50365e+06	1.35759e+06	2.25069e+06	1.17784e+06	1.2926e+06	210.1	HexCer	42	1	None	None	None	None	None	None	None	None	None	None	None	None	None	None	None	None	None	LCB d19:1	278.285	4.03	19	1	-1.8	0	0	0	0
HexCer 48:2	HexCer d19:0/29:2	828.693	H94 C48 O9 N1	0.46	1.29715e+06	1.40579e+06	848175	1.4001e+06	1.76037e+06	1.03997e+06	1.92012e+06	1.43674e+06	1.93371e+06	1.50365e+06	1.35759e+06	2.25069e+06	1.17784e+06	1.2926e+06	210.1	HexCer	42	1	None	None	None	None	None	None	None	None	None	None	None	None	None	None	None	None	None	LCB d19:0	280.3	1.04	19	0	-1.8	-1.8	4677.6	-1.8	-1.8
HexCer 48:2	HexCer d20:1/28:1	828.693	H94 C48 O9 N1	0.46	1.29715e+06	1.40579e+06	848175	1.4001e+06	1.76037e+06	1.03997e+06	1.92012e+06	1.43674e+06	1.93371e+06	1.50365e+06	1.35759e+06	2.25069e+06	1.17784e+06	1.2926e+06	210.1	HexCer	42	1	None	None	None	None	None	None	None	None	None	None	None	None	None	None	None	None	None	LCB d20:1	292.3	1.51	20	1	74421.7	105445	87550.1	98444.9	110968
HexCer 48:2	HexCer d20:0/28:2	828.693	H94 C48 O9 N1	0.46	1.29715e+06	1.40579e+06	848175	1.4001e+06	1.76037e+06	1.03997e+06	1.92012e+06	1.43674e+06	1.93371e+06	1.50365e+06	1.35759e+06	2.25069e+06	1.17784e+06	1.2926e+06	210.1	HexCer	42	1	None	None	None	None	None	None	None	None	None	None	None	None	None	None	None	None	None	LCB d20:0	294.312	-12.46	20	0	0	0	0	0	0
HexCer 50:7	HexCer d18:1/32:6	830.65	H88 C50 O8 N1	-0.46	38293.7	33598.8	21743.7	35975.9	37874.6	30535.1	59494.5	32529.3	39934	35813.9	31901.3	54422.2	33581.8	45406.5	0	HexCer	44	6	None	None	None	None	None	None	None	None	None	None	None	None	None	None	None	None	None	LCB d18:1	264.27	4.57	18	1	0	-1.7	0	-1.7	-1.7
HexCer 50:7	HexCer d21:1/29:6	830.65	H88 C50 O8 N1	-0.46	38293.7	33598.8	21743.7	35975.9	37874.6	30535.1	59494.5	32529.3	39934	35813.9	31901.3	54422.2	33581.8	45406.5	0	HexCer	44	6	None	None	None	None	None	None	None	None	None	None	None	None	None	None	None	None	None	LCB d21:1	306.321	16.92	21	1	0	0	4987.5	0	0
HexCer 50:7	HexCer d23:1/27:6	830.65	H88 C50 O8 N1	-0.46	38293.7	33598.8	21743.7	35975.9	37874.6	30535.1	59494.5	32529.3	39934	35813.9	31901.3	54422.2	33581.8	45406.5	0	HexCer	44	6	None	None	None	None	None	None	None	None	None	None	None	None	None	None	None	None	None	LCB d23:1	334.347	-0.34	23	1	0	0	0	0	0
HexCer 50:7	HexCer d26:4/24:3	830.65	H88 C50 O8 N1	-0.46	38293.7	33598.8	21743.7	35975.9	37874.6	30535.1	59494.5	32529.3	39934	35813.9	31901.3	54422.2	33581.8	45406.5	0	HexCer	44	6	None	None	None	None	None	None	None	None	None	None	None	None	None	None	None	None	None	LCB d26:4	370.343	-9.13	26	4	0	5610.1	0	0	0
HexCer 50:7	HexCer d29:4/21:3	830.65	H88 C50 O8 N1	-0.46	38293.7	33598.8	21743.7	35975.9	37874.6	30535.1	59494.5	32529.3	39934	35813.9	31901.3	54422.2	33581.8	45406.5	0	HexCer	44	6	None	None	None	None	None	None	None	None	None	None	None	None	None	None	None	None	None	LCB d29:4	412.386	-19.63	29	4	0	0	0	0	0
HexCer 50:6	HexCer d13:1/37:5	832.667	H90 C50 O8 N1	0.5	325885	340604	193184	352445	491351	255517	633042	388014	459935	361072	343841	597925	314238	381715	0	HexCer	44	5	None	None	None	None	None	None	None	None	None	None	None	None	None	None	None	None	None	LCB d13:1	194.191	1.56	13	1	0	0	0	0	0
HexCer 50:6	HexCer d13:0/37:6	832.667	H90 C50 O8 N1	0.5	325885	340604	193184	352445	491351	255517	633042	388014	459935	361072	343841	597925	314238	381715	0	HexCer	44	5	None	None	None	None	None	None	None	None	None	None	None	None	None	None	None	None	None	LCB d13:0	196.203	-17.4	13	0	0	0	0	0	0
HexCer 50:6	HexCer d16:1/34:5	832.667	H90 C50 O8 N1	0.5	325885	340604	193184	352445	491351	255517	633042	388014	459935	361072	343841	597925	314238	381715	0	HexCer	44	5	None	None	None	None	None	None	None	None	None	None	None	None	None	None	None	None	None	LCB d16:1	236.237	-2.26	16	1	0	0	0	0	0
HexCer 50:6	HexCer d17:4/33:2	832.667	H90 C50 O8 N1	0.5	325885	340604	193184	352445	491351	255517	633042	388014	459935	361072	343841	597925	314238	381715	0	HexCer	44	5	None	None	None	None	None	None	None	None	None	None	None	None	None	None	None	None	None	LCB d17:4	244.209	11.64	17	4	0	0	0	5331.9	0
HexCer 50:6	HexCer d17:0/33:6	832.667	H90 C50 O8 N1	0.5	325885	340604	193184	352445	491351	255517	633042	388014	459935	361072	343841	597925	314238	381715	0	HexCer	44	5	None	None	None	None	None	None	None	None	None	None	None	None	None	None	None	None	None	LCB d17:0	252.267	-5.95	17	0	0	0	0	0	0
HexCer 50:6	HexCer d18:1/32:5	832.667	H90 C50 O8 N1	0.5	325885	340604	193184	352445	491351	255517	633042	388014	459935	361072	343841	597925	314238	381715	0	HexCer	44	5	None	None	None	None	None	None	None	None	None	None	None	None	None	None	None	None	None	LCB d18:1	264.27	4.93	18	1	-1.8	-1.8	-1.8	-1.8	-1.8
HexCer 50:6	HexCer d20:1/30:5	832.667	H90 C50 O8 N1	0.5	325885	340604	193184	352445	491351	255517	633042	388014	459935	361072	343841	597925	314238	381715	0	HexCer	44	5	None	None	None	None	None	None	None	None	None	None	None	None	None	None	None	None	None	LCB d20:1	292.298	-4.84	20	1	0	0	0	0	0
HexCer 50:6	HexCer d24:4/26:2	832.667	H90 C50 O8 N1	0.5	325885	340604	193184	352445	491351	255517	633042	388014	459935	361072	343841	597925	314238	381715	0	HexCer	44	5	None	None	None	None	None	None	None	None	None	None	None	None	None	None	None	None	None	LCB d24:4	342.311	-12.94	24	4	0	8954.1	0	0	0
HexCer 50:6	HexCer d25:0/25:6	832.667	H90 C50 O8 N1	0.5	325885	340604	193184	352445	491351	255517	633042	388014	459935	361072	343841	597925	314238	381715	0	HexCer	44	5	None	None	None	None	None	None	None	None	None	None	None	None	None	None	None	None	None	LCB d25:0	364.39	-10.07	25	0	0	0	7645.2	0	0
HexCer 50:6	HexCer d28:2/22:4	832.667	H90 C50 O8 N1	0.5	325885	340604	193184	352445	491351	255517	633042	388014	459935	361072	343841	597925	314238	381715	0	HexCer	44	5	None	None	None	None	None	None	None	None	None	None	None	None	None	None	None	None	None	LCB d28:2	402.413	9.1	28	2	0	0	0	0	0
HexCer 50:6	HexCer d28:1/22:5	832.667	H90 C50 O8 N1	0.5	325885	340604	193184	352445	491351	255517	633042	388014	459935	361072	343841	597925	314238	381715	0	HexCer	44	5	None	None	None	None	None	None	None	None	None	None	None	None	None	None	None	None	None	LCB d28:1	404.431	14.57	28	1	0	0	0	0	0
HexCer 50:6	HexCer d30:4/20:2	832.667	H90 C50 O8 N1	0.5	325885	340604	193184	352445	491351	255517	633042	388014	459935	361072	343841	597925	314238	381715	0	HexCer	44	5	None	None	None	None	None	None	None	None	None	None	None	None	None	None	None	None	None	LCB d30:4	426.413	9.3	30	4	0	0	0	0	0
HexCer 49:6	HexCer d14:3/35:3	834.644	H88 C49 O9 N1	-2.15	16115.7	13083.4	12032.9	11659.1	16596.8	15101.8	19095.3	12657.3	15282.4	15279.2	13648.3	24884.9	15584	14233.6	55.5	HexCer	43	5	None	None	None	None	None	None	None	None	None	None	None	None	None	None	None	None	None	LCB d14:3	204.176	4.61	14	3	0	0	8558.9	0	0
HexCer 49:6	HexCer d15:0/34:6	834.644	H88 C49 O9 N1	-2.15	16115.7	13083.4	12032.9	11659.1	16596.8	15101.8	19095.3	12657.3	15282.4	15279.2	13648.3	24884.9	15584	14233.6	55.5	HexCer	43	5	None	None	None	None	None	None	None	None	None	None	None	None	None	None	None	None	None	LCB d15:0	224.235	-11.57	15	0	0	0	0	0	0
HexCer 49:6	HexCer d17:2/32:4	834.644	H88 C49 O9 N1	-2.15	16115.7	13083.4	12032.9	11659.1	16596.8	15101.8	19095.3	12657.3	15282.4	15279.2	13648.3	24884.9	15584	14233.6	55.5	HexCer	43	5	None	None	None	None	None	None	None	None	None	None	None	None	None	None	None	None	None	LCB d17:2	248.234	-14.02	17	2	0	0	0	0	0
HexCer 49:6	HexCer d18:1/31:5	834.644	H88 C49 O9 N1	-2.15	16115.7	13083.4	12032.9	11659.1	16596.8	15101.8	19095.3	12657.3	15282.4	15279.2	13648.3	24884.9	15584	14233.6	55.5	HexCer	43	5	None	None	None	None	None	None	None	None	None	None	None	None	None	None	None	None	None	LCB d18:1	264.269	2.91	18	1	11681.8	29747.9	22786	12025.2	20472.8
HexCer 49:6	HexCer d18:0/31:6	834.644	H88 C49 O9 N1	-2.15	16115.7	13083.4	12032.9	11659.1	16596.8	15101.8	19095.3	12657.3	15282.4	15279.2	13648.3	24884.9	15584	14233.6	55.5	HexCer	43	5	None	None	None	None	None	None	None	None	None	None	None	None	None	None	None	None	None	LCB d18:0	266.283	-6.24	18	0	0	0	0	0	0
HexCer 49:6	HexCer d19:3/30:3	834.644	H88 C49 O9 N1	-2.15	16115.7	13083.4	12032.9	11659.1	16596.8	15101.8	19095.3	12657.3	15282.4	15279.2	13648.3	24884.9	15584	14233.6	55.5	HexCer	43	5	None	None	None	None	None	None	None	None	None	None	None	None	None	None	None	None	None	LCB d19:3	274.257	13.04	19	3	0	0	0	0	0
HexCer 49:6	HexCer d22:3/27:3	834.644	H88 C49 O9 N1	-2.15	16115.7	13083.4	12032.9	11659.1	16596.8	15101.8	19095.3	12657.3	15282.4	15279.2	13648.3	24884.9	15584	14233.6	55.5	HexCer	43	5	None	None	None	None	None	None	None	None	None	None	None	None	None	None	None	None	None	LCB d22:3	316.305	17.43	22	3	0	0	0	0	0
HexCer 49:6	HexCer d27:0/22:6	834.644	H88 C49 O9 N1	-2.15	16115.7	13083.4	12032.9	11659.1	16596.8	15101.8	19095.3	12657.3	15282.4	15279.2	13648.3	24884.9	15584	14233.6	55.5	HexCer	43	5	None	None	None	None	None	None	None	None	None	None	None	None	None	None	None	None	None	LCB d27:0	392.426	3.51	27	0	0	0	0	0	0
HexCer 50:5	HexCer d14:3/36:2	834.683	H92 C50 O8 N1	1.02	165332	168664	152848	178848	161289	110046	229187	184630	214102	194543	176698	212461	132072	165006	249.5	HexCer	44	4	None	None	None	None	None	None	None	None	None	None	None	None	None	None	None	None	None	LCB d14:3	204.176	4.61	14	3	0	0	8558.9	0	0
HexCer 50:5	HexCer d15:0/35:5	834.683	H92 C50 O8 N1	1.02	165332	168664	152848	178848	161289	110046	229187	184630	214102	194543	176698	212461	132072	165006	249.5	HexCer	44	4	None	None	None	None	None	None	None	None	None	None	None	None	None	None	None	None	None	LCB d15:0	224.235	-11.57	15	0	0	0	0	0	0
HexCer 50:5	HexCer d17:2/33:3	834.683	H92 C50 O8 N1	1.02	165332	168664	152848	178848	161289	110046	229187	184630	214102	194543	176698	212461	132072	165006	249.5	HexCer	44	4	None	None	None	None	None	None	None	None	None	None	None	None	None	None	None	None	None	LCB d17:2	248.234	-14.02	17	2	0	0	0	0	0
HexCer 50:5	HexCer d18:1/32:4	834.683	H92 C50 O8 N1	1.02	165332	168664	152848	178848	161289	110046	229187	184630	214102	194543	176698	212461	132072	165006	249.5	HexCer	44	4	None	None	None	None	None	None	None	None	None	None	None	None	None	None	None	None	None	LCB d18:1	264.269	2.91	18	1	11681.8	29747.9	22786	12025.2	20472.8
HexCer 50:5	HexCer d18:0/32:5	834.683	H92 C50 O8 N1	1.02	165332	168664	152848	178848	161289	110046	229187	184630	214102	194543	176698	212461	132072	165006	249.5	HexCer	44	4	None	None	None	None	None	None	None	None	None	None	None	None	None	None	None	None	None	LCB d18:0	266.283	-6.24	18	0	0	0	0	0	0
HexCer 50:5	HexCer d19:3/31:2	834.683	H92 C50 O8 N1	1.02	165332	168664	152848	178848	161289	110046	229187	184630	214102	194543	176698	212461	132072	165006	249.5	HexCer	44	4	None	None	None	None	None	None	None	None	None	None	None	None	None	None	None	None	None	LCB d19:3	274.257	13.04	19	3	0	0	0	0	0
HexCer 50:5	HexCer d22:3/28:2	834.683	H92 C50 O8 N1	1.02	165332	168664	152848	178848	161289	110046	229187	184630	214102	194543	176698	212461	132072	165006	249.5	HexCer	44	4	None	None	None	None	None	None	None	None	None	None	None	None	None	None	None	None	None	LCB d22:3	316.305	17.43	22	3	0	0	0	0	0
HexCer 50:5	HexCer d27:0/23:5	834.683	H92 C50 O8 N1	1.02	165332	168664	152848	178848	161289	110046	229187	184630	214102	194543	176698	212461	132072	165006	249.5	HexCer	44	4	None	None	None	None	None	None	None	None	None	None	None	None	None	None	None	None	None	LCB d27:0	392.426	3.51	27	0	0	0	0	0	0
HexCer 49:5	HexCer d12:1/37:4	836.662	H90 C49 O9 N1	1.49	154535	147210	107011	135323	216556	143396	207074	140917	182066	145754	136956	13326.8	152166	144322	72.9	HexCer	43	4	None	None	None	None	None	None	None	None	None	None	None	None	None	None	None	None	None	LCB d12:1	180.174	-2.24	12	1	0	0	0	0	0
HexCer 49:5	HexCer d14:3/35:2	836.662	H90 C49 O9 N1	1.49	154535	147210	107011	135323	216556	143396	207074	140917	182066	145754	136956	13326.8	152166	144322	72.9	HexCer	43	4	None	None	None	None	None	None	None	None	None	None	None	None	None	None	None	None	None	LCB d14:3	204.176	8.56	14	3	0	0	0	0	4166.1
HexCer 49:5	HexCer d15:4/34:1	836.662	H90 C49 O9 N1	1.49	154535	147210	107011	135323	216556	143396	207074	140917	182066	145754	136956	13326.8	152166	144322	72.9	HexCer	43	4	None	None	None	None	None	None	None	None	None	None	None	None	None	None	None	None	None	LCB d15:4	216.172	-12.46	15	4	0	0	149317	0	0
HexCer 49:5	HexCer d16:3/33:2	836.662	H90 C49 O9 N1	1.49	154535	147210	107011	135323	216556	143396	207074	140917	182066	145754	136956	13326.8	152166	144322	72.9	HexCer	43	4	None	None	None	None	None	None	None	None	None	None	None	None	None	None	None	None	None	LCB d16:3	232.21	15.19	16	3	0	0	0	8315.1	0
HexCer 49:5	HexCer d17:2/32:3	836.662	H90 C49 O9 N1	1.49	154535	147210	107011	135323	216556	143396	207074	140917	182066	145754	136956	13326.8	152166	144322	72.9	HexCer	43	4	None	None	None	None	None	None	None	None	None	None	None	None	None	None	None	None	None	LCB d17:2	248.241	15.3	17	2	0	0	0	0	0
HexCer 49:5	HexCer d17:1/32:4	836.662	H90 C49 O9 N1	1.49	154535	147210	107011	135323	216556	143396	207074	140917	182066	145754	136956	13326.8	152166	144322	72.9	HexCer	43	4	None	None	None	None	None	None	None	None	None	None	None	None	None	None	None	None	None	LCB d17:1	250.248	-19.74	17	1	0	0	0	0	0
HexCer 49:5	HexCer d17:0/32:5	836.662	H90 C49 O9 N1	1.49	154535	147210	107011	135323	216556	143396	207074	140917	182066	145754	136956	13326.8	152166	144322	72.9	HexCer	43	4	None	None	None	None	None	None	None	None	None	None	None	None	None	None	None	None	None	LCB d17:0	252.27	4.33	17	0	0	0	0	6231.9	0
HexCer 49:5	HexCer d18:3/31:2	836.662	H90 C49 O9 N1	1.49	154535	147210	107011	135323	216556	143396	207074	140917	182066	145754	136956	13326.8	152166	144322	72.9	HexCer	43	4	None	None	None	None	None	None	None	None	None	None	None	None	None	None	None	None	None	LCB d18:3	260.242	18.88	18	3	0	0	0	0	0
HexCer 49:5	HexCer d18:2/31:3	836.662	H90 C49 O9 N1	1.49	154535	147210	107011	135323	216556	143396	207074	140917	182066	145754	136956	13326.8	152166	144322	72.9	HexCer	43	4	None	None	None	None	None	None	None	None	None	None	None	None	None	None	None	None	None	LCB d18:2	262.254	5.25	18	2	0	0	0	0	0
HexCer 49:5	HexCer d18:1/31:4	836.662	H90 C49 O9 N1	1.49	154535	147210	107011	135323	216556	143396	207074	140917	182066	145754	136956	13326.8	152166	144322	72.9	HexCer	43	4	None	None	None	None	None	None	None	None	None	None	None	None	None	None	None	None	None	LCB d18:1	264.269	1.78	18	1	34546.4	21871	16969.1	23271.9	15929.6
HexCer 49:5	HexCer d18:0/31:5	836.662	H90 C49 O9 N1	1.49	154535	147210	107011	135323	216556	143396	207074	140917	182066	145754	136956	13326.8	152166	144322	72.9	HexCer	43	4	None	None	None	None	None	None	None	None	None	None	None	None	None	None	None	None	None	LCB d18:0	266.287	11.4	18	0	0	0	-1.7	0	0
HexCer 49:5	HexCer d20:1/29:4	836.662	H90 C49 O9 N1	1.49	154535	147210	107011	135323	216556	143396	207074	140917	182066	145754	136956	13326.8	152166	144322	72.9	HexCer	43	4	None	None	None	None	None	None	None	None	None	None	None	None	None	None	None	None	None	LCB d20:1	292.301	2.34	20	1	21430.8	14258.4	6191.2	11094.7	6602
HexCer 49:5	HexCer d21:4/28:1	836.662	H90 C49 O9 N1	1.49	154535	147210	107011	135323	216556	143396	207074	140917	182066	145754	136956	13326.8	152166	144322	72.9	HexCer	43	4	None	None	None	None	None	None	None	None	None	None	None	None	None	None	None	None	None	LCB d21:4	300.266	-8.3	21	4	0	0	0	0	0
HexCer 49:5	HexCer d22:1/27:4	836.662	H90 C49 O9 N1	1.49	154535	147210	107011	135323	216556	143396	207074	140917	182066	145754	136956	13326.8	152166	144322	72.9	HexCer	43	4	None	None	None	None	None	None	None	None	None	None	None	None	None	None	None	None	None	LCB d22:1	320.33	-4.76	22	1	0	0	0	0	0
HexCer 49:5	HexCer d27:1/22:4	836.662	H90 C49 O9 N1	1.49	154535	147210	107011	135323	216556	143396	207074	140917	182066	145754	136956	13326.8	152166	144322	72.9	HexCer	43	4	None	None	None	None	None	None	None	None	None	None	None	None	None	None	None	None	None	LCB d27:1	390.406	-8.92	27	1	0	0	0	0	0
HexCer 49:5	HexCer d27:0/22:5	836.662	H90 C49 O9 N1	1.49	154535	147210	107011	135323	216556	143396	207074	140917	182066	145754	136956	13326.8	152166	144322	72.9	HexCer	43	4	None	None	None	None	None	None	None	None	None	None	None	None	None	None	None	None	None	LCB d27:0	392.429	9.65	27	0	0	0	0	0	0
HexCer 49:5	HexCer d28:3/21:2	836.662	H90 C49 O9 N1	1.49	154535	147210	107011	135323	216556	143396	207074	140917	182066	145754	136956	13326.8	152166	144322	72.9	HexCer	43	4	None	None	None	None	None	None	None	None	None	None	None	None	None	None	None	None	None	LCB d28:3	400.388	-13.66	28	3	0	7971.6	0	0	0
HexCer 49:5	HexCer d28:0/21:5	836.662	H90 C49 O9 N1	1.49	154535	147210	107011	135323	216556	143396	207074	140917	182066	145754	136956	13326.8	152166	144322	72.9	HexCer	43	4	None	None	None	None	None	None	None	None	None	None	None	None	None	None	None	None	None	LCB d28:0	406.438	-6.13	28	0	0	0	4687.1	0	0
HexCer 49:5	HexCer d30:3/19:2	836.662	H90 C49 O9 N1	1.49	154535	147210	107011	135323	216556	143396	207074	140917	182066	145754	136956	13326.8	152166	144322	72.9	HexCer	43	4	None	None	None	None	None	None	None	None	None	None	None	None	None	None	None	None	None	LCB d30:3	428.427	3.61	30	3	0	0	0	0	0
HexCer 49:5	HexCer d30:0/19:5	836.662	H90 C49 O9 N1	1.49	154535	147210	107011	135323	216556	143396	207074	140917	182066	145754	136956	13326.8	152166	144322	72.9	HexCer	43	4	None	None	None	None	None	None	None	None	None	None	None	None	None	None	None	None	None	LCB d30:0	434.479	16.97	30	0	0	0	0	0	0
HexCer 50:4	HexCer d12:1/38:3	836.699	H94 C50 O8 N1	1.65	9514	11991.7	8276.3	12982.8	8183.4	8491.1	19578.4	15324.7	17548.8	15021	13480.4	20274.5	10415.3	11584.8	0	HexCer	44	3	None	None	None	None	None	None	None	None	None	None	None	None	None	None	None	None	None	LCB d12:1	180.174	-2.24	12	1	0	0	0	0	0
HexCer 50:4	HexCer d14:3/36:1	836.699	H94 C50 O8 N1	1.65	9514	11991.7	8276.3	12982.8	8183.4	8491.1	19578.4	15324.7	17548.8	15021	13480.4	20274.5	10415.3	11584.8	0	HexCer	44	3	None	None	None	None	None	None	None	None	None	None	None	None	None	None	None	None	None	LCB d14:3	204.176	8.56	14	3	0	0	0	0	4166.1
HexCer 50:4	HexCer d16:3/34:1	836.699	H94 C50 O8 N1	1.65	9514	11991.7	8276.3	12982.8	8183.4	8491.1	19578.4	15324.7	17548.8	15021	13480.4	20274.5	10415.3	11584.8	0	HexCer	44	3	None	None	None	None	None	None	None	None	None	None	None	None	None	None	None	None	None	LCB d16:3	232.21	15.19	16	3	0	0	0	8315.1	0
HexCer 50:4	HexCer d17:2/33:2	836.699	H94 C50 O8 N1	1.65	9514	11991.7	8276.3	12982.8	8183.4	8491.1	19578.4	15324.7	17548.8	15021	13480.4	20274.5	10415.3	11584.8	0	HexCer	44	3	None	None	None	None	None	None	None	None	None	None	None	None	None	None	None	None	None	LCB d17:2	248.241	15.3	17	2	0	0	0	0	0
HexCer 50:4	HexCer d17:1/33:3	836.699	H94 C50 O8 N1	1.65	9514	11991.7	8276.3	12982.8	8183.4	8491.1	19578.4	15324.7	17548.8	15021	13480.4	20274.5	10415.3	11584.8	0	HexCer	44	3	None	None	None	None	None	None	None	None	None	None	None	None	None	None	None	None	None	LCB d17:1	250.248	-19.74	17	1	0	0	0	0	0
HexCer 50:4	HexCer d17:0/33:4	836.699	H94 C50 O8 N1	1.65	9514	11991.7	8276.3	12982.8	8183.4	8491.1	19578.4	15324.7	17548.8	15021	13480.4	20274.5	10415.3	11584.8	0	HexCer	44	3	None	None	None	None	None	None	None	None	None	None	None	None	None	None	None	None	None	LCB d17:0	252.27	4.33	17	0	0	0	0	6231.9	0
HexCer 50:4	HexCer d18:3/32:1	836.699	H94 C50 O8 N1	1.65	9514	11991.7	8276.3	12982.8	8183.4	8491.1	19578.4	15324.7	17548.8	15021	13480.4	20274.5	10415.3	11584.8	0	HexCer	44	3	None	None	None	None	None	None	None	None	None	None	None	None	None	None	None	None	None	LCB d18:3	260.242	18.88	18	3	0	0	0	0	0
HexCer 50:4	HexCer d18:2/32:2	836.699	H94 C50 O8 N1	1.65	9514	11991.7	8276.3	12982.8	8183.4	8491.1	19578.4	15324.7	17548.8	15021	13480.4	20274.5	10415.3	11584.8	0	HexCer	44	3	None	None	None	None	None	None	None	None	None	None	None	None	None	None	None	None	None	LCB d18:2	262.254	5.25	18	2	0	0	0	0	0
HexCer 50:4	HexCer d18:1/32:3	836.699	H94 C50 O8 N1	1.65	9514	11991.7	8276.3	12982.8	8183.4	8491.1	19578.4	15324.7	17548.8	15021	13480.4	20274.5	10415.3	11584.8	0	HexCer	44	3	None	None	None	None	None	None	None	None	None	None	None	None	None	None	None	None	None	LCB d18:1	264.269	1.78	18	1	34546.4	21871	16969.1	23271.9	15929.6
HexCer 50:4	HexCer d18:0/32:4	836.699	H94 C50 O8 N1	1.65	9514	11991.7	8276.3	12982.8	8183.4	8491.1	19578.4	15324.7	17548.8	15021	13480.4	20274.5	10415.3	11584.8	0	HexCer	44	3	None	None	None	None	None	None	None	None	None	None	None	None	None	None	None	None	None	LCB d18:0	266.287	11.4	18	0	0	0	-1.7	0	0
HexCer 50:4	HexCer d20:1/30:3	836.699	H94 C50 O8 N1	1.65	9514	11991.7	8276.3	12982.8	8183.4	8491.1	19578.4	15324.7	17548.8	15021	13480.4	20274.5	10415.3	11584.8	0	HexCer	44	3	None	None	None	None	None	None	None	None	None	None	None	None	None	None	None	None	None	LCB d20:1	292.301	2.34	20	1	21430.8	14258.4	6191.2	11094.7	6602
HexCer 50:4	HexCer d22:1/28:3	836.699	H94 C50 O8 N1	1.65	9514	11991.7	8276.3	12982.8	8183.4	8491.1	19578.4	15324.7	17548.8	15021	13480.4	20274.5	10415.3	11584.8	0	HexCer	44	3	None	None	None	None	None	None	None	None	None	None	None	None	None	None	None	None	None	LCB d22:1	320.33	-4.76	22	1	0	0	0	0	0
HexCer 50:4	HexCer d27:1/23:3	836.699	H94 C50 O8 N1	1.65	9514	11991.7	8276.3	12982.8	8183.4	8491.1	19578.4	15324.7	17548.8	15021	13480.4	20274.5	10415.3	11584.8	0	HexCer	44	3	None	None	None	None	None	None	None	None	None	None	None	None	None	None	None	None	None	LCB d27:1	390.406	-8.92	27	1	0	0	0	0	0
HexCer 50:4	HexCer d27:0/23:4	836.699	H94 C50 O8 N1	1.65	9514	11991.7	8276.3	12982.8	8183.4	8491.1	19578.4	15324.7	17548.8	15021	13480.4	20274.5	10415.3	11584.8	0	HexCer	44	3	None	None	None	None	None	None	None	None	None	None	None	None	None	None	None	None	None	LCB d27:0	392.429	9.65	27	0	0	0	0	0	0
HexCer 50:4	HexCer d28:3/22:1	836.699	H94 C50 O8 N1	1.65	9514	11991.7	8276.3	12982.8	8183.4	8491.1	19578.4	15324.7	17548.8	15021	13480.4	20274.5	10415.3	11584.8	0	HexCer	44	3	None	None	None	None	None	None	None	None	None	None	None	None	None	None	None	None	None	LCB d28:3	400.388	-13.66	28	3	0	7971.6	0	0	0
HexCer 50:4	HexCer d28:0/22:4	836.699	H94 C50 O8 N1	1.65	9514	11991.7	8276.3	12982.8	8183.4	8491.1	19578.4	15324.7	17548.8	15021	13480.4	20274.5	10415.3	11584.8	0	HexCer	44	3	None	None	None	None	None	None	None	None	None	None	None	None	None	None	None	None	None	LCB d28:0	406.438	-6.13	28	0	0	0	4687.1	0	0
HexCer 50:4	HexCer d30:3/20:1	836.699	H94 C50 O8 N1	1.65	9514	11991.7	8276.3	12982.8	8183.4	8491.1	19578.4	15324.7	17548.8	15021	13480.4	20274.5	10415.3	11584.8	0	HexCer	44	3	None	None	None	None	None	None	None	None	None	None	None	None	None	None	None	None	None	LCB d30:3	428.427	3.61	30	3	0	0	0	0	0
HexCer 50:4	HexCer d30:0/20:4	836.699	H94 C50 O8 N1	1.65	9514	11991.7	8276.3	12982.8	8183.4	8491.1	19578.4	15324.7	17548.8	15021	13480.4	20274.5	10415.3	11584.8	0	HexCer	44	3	None	None	None	None	None	None	None	None	None	None	None	None	None	None	None	None	None	LCB d30:0	434.479	16.97	30	0	0	0	0	0	0
HexCer 49:4	HexCer d13:3/36:1	838.677	H92 C49 O9 N1	0.15	4600.3	0	1559.4	4088.1	10084.9	9828.5	10352	0	6864.8	4250.3	0	-1.8	7916.3	-1.8	5770	HexCer	43	3	None	None	None	None	None	None	None	None	None	None	None	None	None	None	None	None	None	LCB d13:3	190.162	14.94	13	3	0	17646.2	0	0	0
HexCer 49:4	HexCer d17:0/32:4	838.677	H92 C49 O9 N1	0.15	4600.3	0	1559.4	4088.1	10084.9	9828.5	10352	0	6864.8	4250.3	0	-1.8	7916.3	-1.8	5770	HexCer	43	3	None	None	None	None	None	None	None	None	None	None	None	None	None	None	None	None	None	LCB d17:0	252.27	4.7	17	0	0	0	0	0	0
HexCer 49:4	HexCer d18:2/31:2	838.677	H92 C49 O9 N1	0.15	4600.3	0	1559.4	4088.1	10084.9	9828.5	10352	0	6864.8	4250.3	0	-1.8	7916.3	-1.8	5770	HexCer	43	3	None	None	None	None	None	None	None	None	None	None	None	None	None	None	None	None	None	LCB d18:2	262.254	2.86	18	2	5196.5	8166.7	0	8287.1	7018.2
HexCer 49:4	HexCer d18:1/31:3	838.677	H92 C49 O9 N1	0.15	4600.3	0	1559.4	4088.1	10084.9	9828.5	10352	0	6864.8	4250.3	0	-1.8	7916.3	-1.8	5770	HexCer	43	3	None	None	None	None	None	None	None	None	None	None	None	None	None	None	None	None	None	LCB d18:1	264.269	3.35	18	1	-1.8	-1.8	-1.8	-1.8	3602.1
HexCer 49:4	HexCer d18:0/31:4	838.677	H92 C49 O9 N1	0.15	4600.3	0	1559.4	4088.1	10084.9	9828.5	10352	0	6864.8	4250.3	0	-1.8	7916.3	-1.8	5770	HexCer	43	3	None	None	None	None	None	None	None	None	None	None	None	None	None	None	None	None	None	LCB d18:0	266.287	9.23	18	0	0	0	0	0	0
HexCer 49:4	HexCer d19:1/30:3	838.677	H92 C49 O9 N1	0.15	4600.3	0	1559.4	4088.1	10084.9	9828.5	10352	0	6864.8	4250.3	0	-1.8	7916.3	-1.8	5770	HexCer	43	3	None	None	None	None	None	None	None	None	None	None	None	None	None	None	None	None	None	LCB d19:1	278.286	5.37	19	1	0	0	0	0	0
HexCer 49:4	HexCer d19:0/30:4	838.677	H92 C49 O9 N1	0.15	4600.3	0	1559.4	4088.1	10084.9	9828.5	10352	0	6864.8	4250.3	0	-1.8	7916.3	-1.8	5770	HexCer	43	3	None	None	None	None	None	None	None	None	None	None	None	None	None	None	None	None	None	LCB d19:0	280.302	7.07	19	0	0	0	0	0	0
HexCer 49:4	HexCer d20:1/29:3	838.677	H92 C49 O9 N1	0.15	4600.3	0	1559.4	4088.1	10084.9	9828.5	10352	0	6864.8	4250.3	0	-1.8	7916.3	-1.8	5770	HexCer	43	3	None	None	None	None	None	None	None	None	None	None	None	None	None	None	None	None	None	LCB d20:1	292.3	0.31	20	1	0	-1.8	0	1368.7	3279.2
HexCer 49:4	HexCer d20:0/29:4	838.677	H92 C49 O9 N1	0.15	4600.3	0	1559.4	4088.1	10084.9	9828.5	10352	0	6864.8	4250.3	0	-1.8	7916.3	-1.8	5770	HexCer	43	3	None	None	None	None	None	None	None	None	None	None	None	None	None	None	None	None	None	LCB d20:0	294.319	11.08	20	0	0	0	0	0	0
HexCer 49:4	HexCer d22:1/27:3	838.677	H92 C49 O9 N1	0.15	4600.3	0	1559.4	4088.1	10084.9	9828.5	10352	0	6864.8	4250.3	0	-1.8	7916.3	-1.8	5770	HexCer	43	3	None	None	None	None	None	None	None	None	None	None	None	None	None	None	None	None	None	LCB d22:1	320.335	12.34	22	1	0	0	0	0	0
HexCer 49:4	HexCer d28:0/21:4	838.677	H92 C49 O9 N1	0.15	4600.3	0	1559.4	4088.1	10084.9	9828.5	10352	0	6864.8	4250.3	0	-1.8	7916.3	-1.8	5770	HexCer	43	3	None	None	None	None	None	None	None	None	None	None	None	None	None	None	None	None	None	LCB d28:0	406.447	15.19	28	0	0	0	0	0	0
HexCer 49:4	HexCer d30:1/19:3	838.677	H92 C49 O9 N1	0.15	4600.3	0	1559.4	4088.1	10084.9	9828.5	10352	0	6864.8	4250.3	0	-1.8	7916.3	-1.8	5770	HexCer	43	3	None	None	None	None	None	None	None	None	None	None	None	None	None	None	None	None	None	LCB d30:1	432.458	3.07	30	1	0	0	0	0	0
HexCer 49:3	HexCer d17:0/32:3	840.689	H94 C49 O9 N1	-3.56	39118.3	142508	116865	161420	191566	19971	12654.3	81156.2	140127	152067	102367	25833.9	11654.3	13858	-1.8	HexCer	43	2	None	None	None	None	None	None	None	None	None	None	None	None	None	None	None	None	None	LCB d17:0	252.27	5.34	17	0	0	50459.7	0	39940	55635.3
HexCer 49:3	HexCer d18:1/31:2	840.689	H94 C49 O9 N1	-3.56	39118.3	142508	116865	161420	191566	19971	12654.3	81156.2	140127	152067	102367	25833.9	11654.3	13858	-1.8	HexCer	43	2	None	None	None	None	None	None	None	None	None	None	None	None	None	None	None	None	None	LCB d18:1	264.269	2.48	18	1	0	625784	0	506746	577305
HexCer 49:3	HexCer d18:0/31:3	840.689	H94 C49 O9 N1	-3.56	39118.3	142508	116865	161420	191566	19971	12654.3	81156.2	140127	152067	102367	25833.9	11654.3	13858	-1.8	HexCer	43	2	None	None	None	None	None	None	None	None	None	None	None	None	None	None	None	None	None	LCB d18:0	266.285	3.04	18	0	0	0	0	0	0
HexCer 49:3	HexCer d19:1/30:2	840.689	H94 C49 O9 N1	-3.56	39118.3	142508	116865	161420	191566	19971	12654.3	81156.2	140127	152067	102367	25833.9	11654.3	13858	-1.8	HexCer	43	2	None	None	None	None	None	None	None	None	None	None	None	None	None	None	None	None	None	LCB d19:1	278.285	2.79	19	1	0	0	0	0	0
HexCer 49:3	HexCer d19:0/30:3	840.689	H94 C49 O9 N1	-3.56	39118.3	142508	116865	161420	191566	19971	12654.3	81156.2	140127	152067	102367	25833.9	11654.3	13858	-1.8	HexCer	43	2	None	None	None	None	None	None	None	None	None	None	None	None	None	None	None	None	None	LCB d19:0	280.301	3.56	19	0	0	0	0	0	0
HexCer 49:3	HexCer d20:1/29:2	840.689	H94 C49 O9 N1	-3.56	39118.3	142508	116865	161420	191566	19971	12654.3	81156.2	140127	152067	102367	25833.9	11654.3	13858	-1.8	HexCer	43	2	None	None	None	None	None	None	None	None	None	None	None	None	None	None	None	None	None	LCB d20:1	292.3	1.73	20	1	0	29686.5	0	28420	27307.4
HexCer 49:3	HexCer d21:2/28:1	840.689	H94 C49 O9 N1	-3.56	39118.3	142508	116865	161420	191566	19971	12654.3	81156.2	140127	152067	102367	25833.9	11654.3	13858	-1.8	HexCer	43	2	None	None	None	None	None	None	None	None	None	None	None	None	None	None	None	None	None	LCB d21:2	304.302	7.79	21	2	0	0	5628.1	0	0
HexCer 50:2	HexCer d17:0/33:2	840.73	H98 C50 O8 N1	2.01	4457.9	5105.9	3218.2	7157.3	6738.8	4344.8	7404.2	4892.5	6412.7	7549.8	6638	7851	4797.9	5622	168	HexCer	44	1	None	None	None	None	None	None	None	None	None	None	None	None	None	None	None	None	None	LCB d17:0	252.27	5.34	17	0	0	50459.7	0	39940	55635.3
HexCer 50:2	HexCer d18:1/32:1	840.73	H98 C50 O8 N1	2.01	4457.9	5105.9	3218.2	7157.3	6738.8	4344.8	7404.2	4892.5	6412.7	7549.8	6638	7851	4797.9	5622	168	HexCer	44	1	None	None	None	None	None	None	None	None	None	None	None	None	None	None	None	None	None	LCB d18:1	264.269	2.48	18	1	0	625784	0	506746	577305
HexCer 50:2	HexCer d18:0/32:2	840.73	H98 C50 O8 N1	2.01	4457.9	5105.9	3218.2	7157.3	6738.8	4344.8	7404.2	4892.5	6412.7	7549.8	6638	7851	4797.9	5622	168	HexCer	44	1	None	None	None	None	None	None	None	None	None	None	None	None	None	None	None	None	None	LCB d18:0	266.285	3.04	18	0	0	0	0	0	0
HexCer 50:2	HexCer d19:1/31:1	840.73	H98 C50 O8 N1	2.01	4457.9	5105.9	3218.2	7157.3	6738.8	4344.8	7404.2	4892.5	6412.7	7549.8	6638	7851	4797.9	5622	168	HexCer	44	1	None	None	None	None	None	None	None	None	None	None	None	None	None	None	None	None	None	LCB d19:1	278.285	2.79	19	1	0	0	0	0	0
HexCer 50:2	HexCer d19:0/31:2	840.73	H98 C50 O8 N1	2.01	4457.9	5105.9	3218.2	7157.3	6738.8	4344.8	7404.2	4892.5	6412.7	7549.8	6638	7851	4797.9	5622	168	HexCer	44	1	None	None	None	None	None	None	None	None	None	None	None	None	None	None	None	None	None	LCB d19:0	280.301	3.56	19	0	0	0	0	0	0
HexCer 50:2	HexCer d20:1/30:1	840.73	H98 C50 O8 N1	2.01	4457.9	5105.9	3218.2	7157.3	6738.8	4344.8	7404.2	4892.5	6412.7	7549.8	6638	7851	4797.9	5622	168	HexCer	44	1	None	None	None	None	None	None	None	None	None	None	None	None	None	None	None	None	None	LCB d20:1	292.3	1.73	20	1	0	29686.5	0	28420	27307.4
HexCer 51:8	HexCer d23:3/28:5	842.646	H88 C51 O8 N1	-4.73	-1.8	-1.8	-1.8	-1.8	-1.8	-1.8	-1.8	-1.8	-1.8	-1.8	-1.8	-1.8	-1.8	-1.8	0	HexCer	45	7	None	None	None	None	None	None	None	None	None	None	None	None	None	None	None	None	None	LCB d23:3	330.315	-1.58	23	3	0	0	0	0	0
HexCer 49:2	HexCer d13:1/36:1	842.71	H96 C49 O9 N1	1.86	33902.2	51856.7	38345.3	54140.8	49285.3	32123.2	43117.3	54238.5	66062.5	55708.1	52321.9	58335.5	34391.9	33450.7	550.3	HexCer	43	1	None	None	None	None	None	None	None	None	None	None	None	None	None	None	None	None	None	LCB d13:1	194.193	14.92	13	1	0	0	0	0	0
HexCer 49:2	HexCer d14:1/35:1	842.71	H96 C49 O9 N1	1.86	33902.2	51856.7	38345.3	54140.8	49285.3	32123.2	43117.3	54238.5	66062.5	55708.1	52321.9	58335.5	34391.9	33450.7	550.3	HexCer	43	1	None	None	None	None	None	None	None	None	None	None	None	None	None	None	None	None	None	LCB d14:1	208.207	5.22	14	1	0	0	0	5522.4	0
HexCer 49:2	HexCer d16:1/33:1	842.71	H96 C49 O9 N1	1.86	33902.2	51856.7	38345.3	54140.8	49285.3	32123.2	43117.3	54238.5	66062.5	55708.1	52321.9	58335.5	34391.9	33450.7	550.3	HexCer	43	1	None	None	None	None	None	None	None	None	None	None	None	None	None	None	None	None	None	LCB d16:1	236.236	-7.04	16	1	0	0	0	0	0
HexCer 49:2	HexCer d17:1/32:1	842.71	H96 C49 O9 N1	1.86	33902.2	51856.7	38345.3	54140.8	49285.3	32123.2	43117.3	54238.5	66062.5	55708.1	52321.9	58335.5	34391.9	33450.7	550.3	HexCer	43	1	None	None	None	None	None	None	None	None	None	None	None	None	None	None	None	None	None	LCB d17:1	250.254	4.71	17	1	0	0	0	0	0
HexCer 49:2	HexCer d17:0/32:2	842.71	H96 C49 O9 N1	1.86	33902.2	51856.7	38345.3	54140.8	49285.3	32123.2	43117.3	54238.5	66062.5	55708.1	52321.9	58335.5	34391.9	33450.7	550.3	HexCer	43	1	None	None	None	None	None	None	None	None	None	None	None	None	None	None	None	None	None	LCB d17:0	252.27	5.32	17	0	133083	357203	284462	242762	194495
HexCer 49:2	HexCer d18:1/31:1	842.71	H96 C49 O9 N1	1.86	33902.2	51856.7	38345.3	54140.8	49285.3	32123.2	43117.3	54238.5	66062.5	55708.1	52321.9	58335.5	34391.9	33450.7	550.3	HexCer	43	1	None	None	None	None	None	None	None	None	None	None	None	None	None	None	None	None	None	LCB d18:1	264.269	3.26	18	1	701848	1.95426e+06	996380	1.11926e+06	962354
HexCer 49:2	HexCer d18:0/31:2	842.71	H96 C49 O9 N1	1.86	33902.2	51856.7	38345.3	54140.8	49285.3	32123.2	43117.3	54238.5	66062.5	55708.1	52321.9	58335.5	34391.9	33450.7	550.3	HexCer	43	1	None	None	None	None	None	None	None	None	None	None	None	None	None	None	None	None	None	LCB d18:0	266.285	4.01	18	0	7361.1	-1.7	30154.5	-1.7	-1.7
HexCer 49:2	HexCer d19:1/30:1	842.71	H96 C49 O9 N1	1.86	33902.2	51856.7	38345.3	54140.8	49285.3	32123.2	43117.3	54238.5	66062.5	55708.1	52321.9	58335.5	34391.9	33450.7	550.3	HexCer	43	1	None	None	None	None	None	None	None	None	None	None	None	None	None	None	None	None	None	LCB d19:1	278.286	5.17	19	1	32380.3	94827.3	73174.4	72522.3	76457.9
HexCer 49:2	HexCer d19:0/30:2	842.71	H96 C49 O9 N1	1.86	33902.2	51856.7	38345.3	54140.8	49285.3	32123.2	43117.3	54238.5	66062.5	55708.1	52321.9	58335.5	34391.9	33450.7	550.3	HexCer	43	1	None	None	None	None	None	None	None	None	None	None	None	None	None	None	None	None	None	LCB d19:0	280.301	2.68	19	0	0	24872.3	20401	33363.4	8889.9
HexCer 49:2	HexCer d20:1/29:1	842.71	H96 C49 O9 N1	1.86	33902.2	51856.7	38345.3	54140.8	49285.3	32123.2	43117.3	54238.5	66062.5	55708.1	52321.9	58335.5	34391.9	33450.7	550.3	HexCer	43	1	None	None	None	None	None	None	None	None	None	None	None	None	None	None	None	None	None	LCB d20:1	292.3	1.47	20	1	12220.2	67843.3	69691.4	73414.8	56576
HexCer 49:2	HexCer d25:0/24:2	842.71	H96 C49 O9 N1	1.86	33902.2	51856.7	38345.3	54140.8	49285.3	32123.2	43117.3	54238.5	66062.5	55708.1	52321.9	58335.5	34391.9	33450.7	550.3	HexCer	43	1	None	None	None	None	None	None	None	None	None	None	None	None	None	None	None	None	None	LCB d25:0	364.39	-9.73	25	0	0	0	4873.2	0	0
HexCer 49:2	HexCer d29:0/20:2	842.71	H96 C49 O9 N1	1.86	33902.2	51856.7	38345.3	54140.8	49285.3	32123.2	43117.3	54238.5	66062.5	55708.1	52321.9	58335.5	34391.9	33450.7	550.3	HexCer	43	1	None	None	None	None	None	None	None	None	None	None	None	None	None	None	None	None	None	LCB d29:0	420.452	-11.29	29	0	0	0	0	0	0
HexCer 51:7	HexCer d18:1/33:6	844.668	H90 C51 O8 N1	1.89	4560.8	-1.8	-1.8	19692.3	-1.8	0	-1.8	-1.8	-1.8	-1.8	22363.6	-1.8	-1.8	-1.8	0	HexCer	45	6	None	None	None	None	None	None	None	None	None	None	None	None	None	None	None	None	None	LCB d18:1	264.27	6.12	18	1	0	-1.7	0	0	-1.7
HexCer 51:7	HexCer d21:1/30:6	844.668	H90 C51 O8 N1	1.89	4560.8	-1.8	-1.8	19692.3	-1.8	0	-1.8	-1.8	-1.8	-1.8	22363.6	-1.8	-1.8	-1.8	0	HexCer	45	6	None	None	None	None	None	None	None	None	None	None	None	None	None	None	None	None	None	LCB d21:1	306.321	17.32	21	1	0	0	5577.4	0	0
HexCer 51:7	HexCer d23:1/28:6	844.668	H90 C51 O8 N1	1.89	4560.8	-1.8	-1.8	19692.3	-1.8	0	-1.8	-1.8	-1.8	-1.8	22363.6	-1.8	-1.8	-1.8	0	HexCer	45	6	None	None	None	None	None	None	None	None	None	None	None	None	None	None	None	None	None	LCB d23:1	334.351	11.16	23	1	6291.2	0	0	0	0
HexCer 50:7	HexCer d25:3/25:4	846.645	H88 C50 O9 N1	-0.52	16062	16232.7	11084.4	15708.5	17223.7	16233.1	24124.5	16681.9	18619	16627.5	17512.6	26931	18168.9	17617.5	0	HexCer	44	6	None	None	None	None	None	None	None	None	None	None	None	None	None	None	None	None	None	LCB d25:3	358.352	15.09	25	3	0	0	0	6843.3	0
HexCer 51:6	HexCer d25:3/26:3	846.683	H92 C51 O8 N1	1.69	1677	-1.8	14773.4	-1.8	299.2	-1.8	-1.8	1526.2	2005.3	30376	2895.3	-1.8	-1.8	-1.8	40.6	HexCer	45	5	None	None	None	None	None	None	None	None	None	None	None	None	None	None	None	None	None	LCB d25:3	358.352	15.09	25	3	0	0	0	6843.3	0
HexCer 51:5	HexCer d11:1/40:4	848.698	H94 C51 O8 N1	0.64	5348.9	6912.6	6167.6	6612.8	5400.4	2113.9	6270.1	7847.2	9387.4	8888.6	7540.6	6205.3	130.2	5124.1	0	HexCer	45	4	None	None	None	None	None	None	None	None	None	None	None	None	None	None	None	None	None	LCB d11:1	166.161	12.41	11	1	4883.5	0	0	0	0
HexCer 51:5	HexCer d12:1/39:4	848.698	H94 C51 O8 N1	0.64	5348.9	6912.6	6167.6	6612.8	5400.4	2113.9	6270.1	7847.2	9387.4	8888.6	7540.6	6205.3	130.2	5124.1	0	HexCer	45	4	None	None	None	None	None	None	None	None	None	None	None	None	None	None	None	None	None	LCB d12:1	180.174	-5.21	12	1	0	0	0	0	0
HexCer 51:5	HexCer d17:4/34:1	848.698	H94 C51 O8 N1	0.64	5348.9	6912.6	6167.6	6612.8	5400.4	2113.9	6270.1	7847.2	9387.4	8888.6	7540.6	6205.3	130.2	5124.1	0	HexCer	45	4	None	None	None	None	None	None	None	None	None	None	None	None	None	None	None	None	None	LCB d17:4	244.203	-11.92	17	4	5128.3	0	0	0	0
HexCer 51:5	HexCer d18:2/33:3	848.698	H94 C51 O8 N1	0.64	5348.9	6912.6	6167.6	6612.8	5400.4	2113.9	6270.1	7847.2	9387.4	8888.6	7540.6	6205.3	130.2	5124.1	0	HexCer	45	4	None	None	None	None	None	None	None	None	None	None	None	None	None	None	None	None	None	LCB d18:2	262.248	-17.79	18	2	0	5975.5	0	0	0
HexCer 51:5	HexCer d23:3/28:2	848.698	H94 C51 O8 N1	0.64	5348.9	6912.6	6167.6	6612.8	5400.4	2113.9	6270.1	7847.2	9387.4	8888.6	7540.6	6205.3	130.2	5124.1	0	HexCer	45	4	None	None	None	None	None	None	None	None	None	None	None	None	None	None	None	None	None	LCB d23:3	330.315	-1.58	23	3	0	0	0	0	0
HexCer 51:5	HexCer d24:0/27:5	848.698	H94 C51 O8 N1	0.64	5348.9	6912.6	6167.6	6612.8	5400.4	2113.9	6270.1	7847.2	9387.4	8888.6	7540.6	6205.3	130.2	5124.1	0	HexCer	45	4	None	None	None	None	None	None	None	None	None	None	None	None	None	None	None	None	None	LCB d24:0	350.373	-14.84	24	0	0	0	0	0	0
HexCer 51:5	HexCer d26:3/25:2	848.698	H94 C51 O8 N1	0.64	5348.9	6912.6	6167.6	6612.8	5400.4	2113.9	6270.1	7847.2	9387.4	8888.6	7540.6	6205.3	130.2	5124.1	0	HexCer	45	4	None	None	None	None	None	None	None	None	None	None	None	None	None	None	None	None	None	LCB d26:3	372.363	0.2	26	3	0	0	0	0	0
HexCer 51:5	HexCer d27:2/24:3	848.698	H94 C51 O8 N1	0.64	5348.9	6912.6	6167.6	6612.8	5400.4	2113.9	6270.1	7847.2	9387.4	8888.6	7540.6	6205.3	130.2	5124.1	0	HexCer	45	4	None	None	None	None	None	None	None	None	None	None	None	None	None	None	None	None	None	LCB d27:2	388.391	-7.33	27	2	0	0	0	0	0
HexCer 51:5	HexCer d29:1/22:4	848.698	H94 C51 O8 N1	0.64	5348.9	6912.6	6167.6	6612.8	5400.4	2113.9	6270.1	7847.2	9387.4	8888.6	7540.6	6205.3	130.2	5124.1	0	HexCer	45	4	None	None	None	None	None	None	None	None	None	None	None	None	None	None	None	None	None	LCB d29:1	418.444	7.68	29	1	0	0	0	0	0
HexCer 50:5	HexCer d12:1/38:4	850.677	H92 C50 O9 N1	0	522314	510985	286499	495061	628877	395578	-1.8	524392	634073	517103	501168	796528	443668	527748	0	HexCer	44	4	None	None	None	None	None	None	None	None	None	None	None	None	None	None	None	None	None	LCB d12:1	180.174	-1.48	12	1	0	0	0	0	0
HexCer 50:5	HexCer d17:1/33:4	850.677	H92 C50 O9 N1	0	522314	510985	286499	495061	628877	395578	-1.8	524392	634073	517103	501168	796528	443668	527748	0	HexCer	44	4	None	None	None	None	None	None	None	None	None	None	None	None	None	None	None	None	None	LCB d17:1	250.258	19.71	17	1	0	0	0	0	0
HexCer 50:5	HexCer d18:3/32:2	850.677	H92 C50 O9 N1	0	522314	510985	286499	495061	628877	395578	-1.8	524392	634073	517103	501168	796528	443668	527748	0	HexCer	44	4	None	None	None	None	None	None	None	None	None	None	None	None	None	None	None	None	None	LCB d18:3	260.233	-18.3	18	3	0	0	0	0	0
HexCer 50:5	HexCer d18:1/32:4	850.677	H92 C50 O9 N1	0	522314	510985	286499	495061	628877	395578	-1.8	524392	634073	517103	501168	796528	443668	527748	0	HexCer	44	4	None	None	None	None	None	None	None	None	None	None	None	None	None	None	None	None	None	LCB d18:1	264.271	9.35	18	1	0	0	5582.9	0	0
HexCer 50:5	HexCer d22:4/28:1	850.677	H92 C50 O9 N1	0	522314	510985	286499	495061	628877	395578	-1.8	524392	634073	517103	501168	796528	443668	527748	0	HexCer	44	4	None	None	None	None	None	None	None	None	None	None	None	None	None	None	None	None	None	LCB d22:4	314.278	-19.24	22	4	0	0	0	0	-1.9
HexCer 50:5	HexCer d22:2/28:3	850.677	H92 C50 O9 N1	0	522314	510985	286499	495061	628877	395578	-1.8	524392	634073	517103	501168	796528	443668	527748	0	HexCer	44	4	None	None	None	None	None	None	None	None	None	None	None	None	None	None	None	None	None	LCB d22:2	318.314	-4.9	22	2	0	0	0	0	0
HexCer 50:5	HexCer d23:2/27:3	850.677	H92 C50 O9 N1	0	522314	510985	286499	495061	628877	395578	-1.8	524392	634073	517103	501168	796528	443668	527748	0	HexCer	44	4	None	None	None	None	None	None	None	None	None	None	None	None	None	None	None	None	None	LCB d23:2	332.328	-9.64	23	2	0	0	0	0	0
HexCer 50:5	HexCer d23:1/27:4	850.677	H92 C50 O9 N1	0	522314	510985	286499	495061	628877	395578	-1.8	524392	634073	517103	501168	796528	443668	527748	0	HexCer	44	4	None	None	None	None	None	None	None	None	None	None	None	None	None	None	None	None	None	LCB d23:1	334.342	-13.67	23	1	0	0	0	0	0
HexCer 50:5	HexCer d25:3/25:2	850.677	H92 C50 O9 N1	0	522314	510985	286499	495061	628877	395578	-1.8	524392	634073	517103	501168	796528	443668	527748	0	HexCer	44	4	None	None	None	None	None	None	None	None	None	None	None	None	None	None	None	None	None	LCB d25:3	358.349	5.81	25	3	0	0	0	0	5891.1
HexCer 50:5	HexCer d28:2/22:3	850.677	H92 C50 O9 N1	0	522314	510985	286499	495061	628877	395578	-1.8	524392	634073	517103	501168	796528	443668	527748	0	HexCer	44	4	None	None	None	None	None	None	None	None	None	None	None	None	None	None	None	None	None	LCB d28:2	402.417	19.18	28	2	0	0	0	0	0
HexCer 51:4	HexCer d12:1/39:3	850.711	H96 C51 O8 N1	-1.99	0	0	0	0	0	-1.8	-1.8	0	41.3	1642.2	815.5	216.2	144.7	-1.8	28.1	HexCer	45	3	None	None	None	None	None	None	None	None	None	None	None	None	None	None	None	None	None	LCB d12:1	180.174	-1.48	12	1	0	0	0	0	0
HexCer 51:4	HexCer d17:1/34:3	850.711	H96 C51 O8 N1	-1.99	0	0	0	0	0	-1.8	-1.8	0	41.3	1642.2	815.5	216.2	144.7	-1.8	28.1	HexCer	45	3	None	None	None	None	None	None	None	None	None	None	None	None	None	None	None	None	None	LCB d17:1	250.258	19.71	17	1	0	0	0	0	0
HexCer 51:4	HexCer d18:3/33:1	850.711	H96 C51 O8 N1	-1.99	0	0	0	0	0	-1.8	-1.8	0	41.3	1642.2	815.5	216.2	144.7	-1.8	28.1	HexCer	45	3	None	None	None	None	None	None	None	None	None	None	None	None	None	None	None	None	None	LCB d18:3	260.233	-18.3	18	3	0	0	0	0	0
HexCer 51:4	HexCer d18:1/33:3	850.711	H96 C51 O8 N1	-1.99	0	0	0	0	0	-1.8	-1.8	0	41.3	1642.2	815.5	216.2	144.7	-1.8	28.1	HexCer	45	3	None	None	None	None	None	None	None	None	None	None	None	None	None	None	None	None	None	LCB d18:1	264.271	9.35	18	1	0	0	5582.9	0	0
HexCer 51:4	HexCer d22:2/29:2	850.711	H96 C51 O8 N1	-1.99	0	0	0	0	0	-1.8	-1.8	0	41.3	1642.2	815.5	216.2	144.7	-1.8	28.1	HexCer	45	3	None	None	None	None	None	None	None	None	None	None	None	None	None	None	None	None	None	LCB d22:2	318.314	-4.9	22	2	0	0	0	0	0
HexCer 51:4	HexCer d23:2/28:2	850.711	H96 C51 O8 N1	-1.99	0	0	0	0	0	-1.8	-1.8	0	41.3	1642.2	815.5	216.2	144.7	-1.8	28.1	HexCer	45	3	None	None	None	None	None	None	None	None	None	None	None	None	None	None	None	None	None	LCB d23:2	332.328	-9.64	23	2	0	0	0	0	0
HexCer 51:4	HexCer d23:1/28:3	850.711	H96 C51 O8 N1	-1.99	0	0	0	0	0	-1.8	-1.8	0	41.3	1642.2	815.5	216.2	144.7	-1.8	28.1	HexCer	45	3	None	None	None	None	None	None	None	None	None	None	None	None	None	None	None	None	None	LCB d23:1	334.342	-13.67	23	1	0	0	0	0	0
HexCer 51:4	HexCer d25:3/26:1	850.711	H96 C51 O8 N1	-1.99	0	0	0	0	0	-1.8	-1.8	0	41.3	1642.2	815.5	216.2	144.7	-1.8	28.1	HexCer	45	3	None	None	None	None	None	None	None	None	None	None	None	None	None	None	None	None	None	LCB d25:3	358.349	5.81	25	3	0	0	0	0	5891.1
HexCer 50:4	HexCer d18:1/32:3	852.694	H94 C50 O9 N1	2.42	474	1565.5	3027.3	18777.9	24716	17054.5	26686	18882.7	2197.3	1309	1679.9	33529.2	18763.8	1259.1	0	HexCer	44	3	None	None	None	None	None	None	None	None	None	None	None	None	None	None	None	None	None	LCB d18:1	264.268	-2.5	18	1	0	0	0	0	0
HexCer 50:3	HexCer d17:0/33:3	854.706	H96 C50 O9 N1	-1.82	28264.3	28105.6	17642.3	24960.2	30277.9	23712.7	26996.5	20131.6	33194.1	26895.3	28440.3	35946	24300.7	28512.2	194.5	HexCer	44	2	None	None	None	None	None	None	None	None	None	None	None	None	None	None	None	None	None	LCB d17:0	252.27	6.87	17	0	0	0	0	0	0
HexCer 50:3	HexCer d18:1/32:2	854.706	H96 C50 O9 N1	-1.82	28264.3	28105.6	17642.3	24960.2	30277.9	23712.7	26996.5	20131.6	33194.1	26895.3	28440.3	35946	24300.7	28512.2	194.5	HexCer	44	2	None	None	None	None	None	None	None	None	None	None	None	None	None	None	None	None	None	LCB d18:1	264.27	4.35	18	1	0	0	0	0	0
HexCer 50:3	HexCer d19:0/31:3	854.706	H96 C50 O9 N1	-1.82	28264.3	28105.6	17642.3	24960.2	30277.9	23712.7	26996.5	20131.6	33194.1	26895.3	28440.3	35946	24300.7	28512.2	194.5	HexCer	44	2	None	None	None	None	None	None	None	None	None	None	None	None	None	None	None	None	None	LCB d19:0	280.3	0.37	19	0	0	0	0	0	0
HexCer 50:3	HexCer d20:1/30:2	854.706	H96 C50 O9 N1	-1.82	28264.3	28105.6	17642.3	24960.2	30277.9	23712.7	26996.5	20131.6	33194.1	26895.3	28440.3	35946	24300.7	28512.2	194.5	HexCer	44	2	None	None	None	None	None	None	None	None	None	None	None	None	None	None	None	None	None	LCB d20:1	292.301	2.86	20	1	0	0	0	0	0
HexCer 51:2	HexCer d17:0/34:2	854.743	H100 C51 O8 N1	-1.5	42	33.2	410.8	0	198.6	384.2	24.8	798.3	492.2	0	535.3	0	0	58.5	62.9	HexCer	45	1	None	None	None	None	None	None	None	None	None	None	None	None	None	None	None	None	None	LCB d17:0	252.27	6.87	17	0	0	0	0	0	0
HexCer 51:2	HexCer d18:1/33:1	854.743	H100 C51 O8 N1	-1.5	42	33.2	410.8	0	198.6	384.2	24.8	798.3	492.2	0	535.3	0	0	58.5	62.9	HexCer	45	1	None	None	None	None	None	None	None	None	None	None	None	None	None	None	None	None	None	LCB d18:1	264.27	4.35	18	1	0	0	0	0	0
HexCer 51:2	HexCer d19:0/32:2	854.743	H100 C51 O8 N1	-1.5	42	33.2	410.8	0	198.6	384.2	24.8	798.3	492.2	0	535.3	0	0	58.5	62.9	HexCer	45	1	None	None	None	None	None	None	None	None	None	None	None	None	None	None	None	None	None	LCB d19:0	280.3	0.37	19	0	0	0	0	0	0
HexCer 51:2	HexCer d20:1/31:1	854.743	H100 C51 O8 N1	-1.5	42	33.2	410.8	0	198.6	384.2	24.8	798.3	492.2	0	535.3	0	0	58.5	62.9	HexCer	45	1	None	None	None	None	None	None	None	None	None	None	None	None	None	None	None	None	None	LCB d20:1	292.301	2.86	20	1	0	0	0	0	0
HexCer 50:2	HexCer d17:0/33:2	856.722	H98 C50 O9 N1	-1.78	24856.5	31916.9	20584.7	32533.5	36050.7	22882.4	42485.3	31490.7	43277.9	33761.6	31948.9	46286.6	23734.8	24830.7	489	HexCer	44	1	None	None	None	None	None	None	None	None	None	None	None	None	None	None	None	None	None	LCB d17:0	252.27	4.25	17	0	74106.7	356075	57395.6	285548	90101.1
HexCer 50:2	HexCer d18:1/32:1	856.722	H98 C50 O9 N1	-1.78	24856.5	31916.9	20584.7	32533.5	36050.7	22882.4	42485.3	31490.7	43277.9	33761.6	31948.9	46286.6	23734.8	24830.7	489	HexCer	44	1	None	None	None	None	None	None	None	None	None	None	None	None	None	None	None	None	None	LCB d18:1	264.269	3.26	18	1	464071	1.97816e+06	290470	799657	498717
HexCer 50:2	HexCer d18:0/32:2	856.722	H98 C50 O9 N1	-1.78	24856.5	31916.9	20584.7	32533.5	36050.7	22882.4	42485.3	31490.7	43277.9	33761.6	31948.9	46286.6	23734.8	24830.7	489	HexCer	44	1	None	None	None	None	None	None	None	None	None	None	None	None	None	None	None	None	None	LCB d18:0	266.286	4.99	18	0	0	12045.6	0	20915.3	7061.1
HexCer 50:2	HexCer d19:1/31:1	856.722	H98 C50 O9 N1	-1.78	24856.5	31916.9	20584.7	32533.5	36050.7	22882.4	42485.3	31490.7	43277.9	33761.6	31948.9	46286.6	23734.8	24830.7	489	HexCer	44	1	None	None	None	None	None	None	None	None	None	None	None	None	None	None	None	None	None	LCB d19:1	278.286	5.97	19	1	10816.9	5417.7	7667	6905.6	0
HexCer 50:2	HexCer d19:0/31:2	856.722	H98 C50 O9 N1	-1.78	24856.5	31916.9	20584.7	32533.5	36050.7	22882.4	42485.3	31490.7	43277.9	33761.6	31948.9	46286.6	23734.8	24830.7	489	HexCer	44	1	None	None	None	None	None	None	None	None	None	None	None	None	None	None	None	None	None	LCB d19:0	280.301	4.39	19	0	97541.3	115861	127164	122544	269092
HexCer 50:2	HexCer d20:1/30:1	856.722	H98 C50 O9 N1	-1.78	24856.5	31916.9	20584.7	32533.5	36050.7	22882.4	42485.3	31490.7	43277.9	33761.6	31948.9	46286.6	23734.8	24830.7	489	HexCer	44	1	None	None	None	None	None	None	None	None	None	None	None	None	None	None	None	None	None	LCB d20:1	292.3	1.53	20	1	457278	681919	813999	652085	725035
HexCer 50:2	HexCer d20:0/30:2	856.722	H98 C50 O9 N1	-1.78	24856.5	31916.9	20584.7	32533.5	36050.7	22882.4	42485.3	31490.7	43277.9	33761.6	31948.9	46286.6	23734.8	24830.7	489	HexCer	44	1	None	None	None	None	None	None	None	None	None	None	None	None	None	None	None	None	None	LCB d20:0	294.317	4.39	20	0	0	0	0	0	9656.9
HexCer 50:2	HexCer d21:0/29:2	856.722	H98 C50 O9 N1	-1.78	24856.5	31916.9	20584.7	32533.5	36050.7	22882.4	42485.3	31490.7	43277.9	33761.6	31948.9	46286.6	23734.8	24830.7	489	HexCer	44	1	None	None	None	None	None	None	None	None	None	None	None	None	None	None	None	None	None	LCB d21:0	308.333	4.56	21	0	0	8499.3	0	0	0
HexCer 50:2	HexCer d22:1/28:1	856.722	H98 C50 O9 N1	-1.78	24856.5	31916.9	20584.7	32533.5	36050.7	22882.4	42485.3	31490.7	43277.9	33761.6	31948.9	46286.6	23734.8	24830.7	489	HexCer	44	1	None	None	None	None	None	None	None	None	None	None	None	None	None	None	None	None	None	LCB d22:1	320.332	3.84	22	1	19328.5	60287.9	8868.9	51942.6	34351.4
HexCer 51:7	HexCer d18:1/33:6	860.659	H90 C51 O9 N1	-2.14	0	0	213.1	65.1	0	0	0	0	0	0	0	133	0	0	0	HexCer	45	6	None	None	None	None	None	None	None	None	None	None	None	None	None	None	None	None	None	LCB d18:1	264.27	3.73	18	1	1129.8	0	0	0	0
HexCer 51:6	HexCer d15:2/36:4	862.677	H92 C51 O9 N1	0.67	5682.7	4947.2	3585.4	4357	8745.8	5961.6	7312	4933	6409	4895.8	5014.8	11257.9	6825	5605.8	65	HexCer	45	5	None	None	None	None	None	None	None	None	None	None	None	None	None	None	None	None	None	LCB d15:2	220.209	15.88	15	2	0	0	0	0	0
[truncated: 1,195 more rows]
[truncated: 100 more columns]

## Sheet: S. Table 4
Supplementary Table 4. Lipidomic profiles of the AAV-infected M1 cortices (Negative mode)
[truncated: 394 more rows]
[truncated: 69 more columns]
