# Supplementary material for: The Troyer syndrome protein spartin mediates selective autophagy of lipid droplets
Source: Nat Cell Biol. 2023 Jul 13;25(8):1101–10. doi: 10.1038/s41556-023-01178-w (PMC10415183; doi:10.1038/s41556-023-01178-w)
Supplement: Source Data Fig. 1 — Statistical source data. [file 41556_2023_1178_MOESM4_ESM.xlsx]

## Sheet: Figure 1b
	Figure 1b
	group	ld_area	num_lds	cell_mask_area	spartin_sum_intensity	spartin_mean_intensity	spartin_sum_in_ld	spartin_mean_in_ld	frac_spartin_mean_in_ld
	24 h	41331	568	825739	26648577	32.2724	7232631	174.993	5.42237
	24 h	109350	1248	1206637	33025559	27.3699	12370566	113.128	4.1333
	24 h	32718	385	1069086	20011985	18.7188	5336569	163.108	8.7136
	24 h	40646	541	765721	17247789	22.5249	4125502	101.498	4.50605
	24 h	38998	493	639020	30008719	46.9605	10319981	264.628	5.63513
	24 h	28556	333	788011	16980581	21.5487	3777734	132.292	6.13923
	30 min	14978	215	713067	15345850	21.5209	369390	24.6622	1.14596
	30 min	6394	94	479598	28555867	59.5413	1043325	163.173	2.74049
	30 min	5724	79	350331	29959720	85.5183	592876	103.577	1.21117
	30 min	6516	89	378826	39054973	103.095	855456	131.285	1.27344
	30 min	25439	337	823929	75112186	91.1634	3003234	118.056	1.295
	30 min	30867	418	989524	47597411	48.1013	1978660	64.1028	1.33266
	30 min	24219	302	746722	45498557	60.9311	2234693	92.2702	1.51434
	30 min	31649	415	1052670	98744209	93.8036	3339792	105.526	1.12497
	30 min	31324	414	815998	32088266	39.324	2078963	66.3697	1.68777
	30 min	19976	245	759693	37242933	49.0237	1788084	89.5116	1.82589

## Sheet: Figure 1d
	Figure 1d
	group	PLIN3_spartin_LD_Correlation	PLIN3_spartin_Correlation	LD_PLIN3_Correlation	LD_spartin_Correlation
	30min	0.506421	0.189789	0.670772	0.206183
	30min	0.403502	0.198817	0.77412	0.199198
	30min	0.32939	0.175629	0.724847	0.184412
	30min	0.343544	0.198195	0.733376	0.154785
	30min	0.0704695	0.117167	0.7742	0.134919
	30min	0.124848	0.116546	0.743846	0.117509
	24OA	-0.148613	0.621462	0.805796	0.782349
	24OA	-0.0756614	0.639721	0.837434	0.743613
	24OA	-0.258857	0.417371	0.754808	0.700379
	24OA	-0.332286	0.378311	0.71866	0.666804
	24OA	-0.106528	0.589544	0.750514	0.748933
	24OA	0.00056992	0.488746	0.734125	0.579825

## Sheet: Figure 1g
	Figure 1g
	Group	LD_area	Number_LDs	Cell_mask_area	Spartin_sum_intensity	Spartin_mean_intensity	Spartin_sum_in_LD	Spartin_mean_in_LD	Fraction_spartin_mean_in_LD
	#1_108-666	25934	207	712941	119580915	167.729	14464800	557.754	3.32533
	#1_108-666	40168	358	1050581	28515054	27.1422	8762803	218.154	8.03745
	#1_108-666	40118	428	748145	12582780	16.8186	6522924	162.593	9.66746
	#1_108-666	33782	306	555742	13190258	23.7345	5259100	155.678	6.55913
	#2_delUBR	38101	384	833214	28316827	33.9851	14159777	371.638	10.9353
	#2_delUBR	25834	326	885633	61379550	69.3059	24084249	932.269	13.4515
	#2_delUBR	34336	392	702125	39223203	55.8636	20694315	602.7	10.7888
	#2_delUBR	45715	477	967316	47262788	48.8597	24358415	532.832	10.9053
	#2_delUBR	50308	469	734913	20902011	28.4415	11823825	235.029	8.26359
	#3_380-666	59531	609	656191	104486863	159.232	62175287	1044.42	6.55908
	#3_380-666	57867	554	685785	79072948	115.303	44185826	763.576	6.62235
	#3_380-666	57117	597	970460	130471773	134.443	59026072	1033.42	7.68669
	#3_380-666	56860	646	809881	88175577	108.875	48450915	852.109	7.82651
	#3_380-666	34860	416	705502	88872280	125.97	41991787	1204.58	9.56244
	#4_1-380	30537	276	693241	514498569	742.164	24040917	787.272	1.06078
	#4_1-380	19102	191	537324	148168588	275.753	5536829	289.856	1.05114
	#4_1-380	36440	319	755883	205752905	272.202	11634731	319.285	1.17297
	#4_1-380	48802	453	506000	184750	0.365119	8381	0.171735	0.470353
	#4_1-380	21985	242	576278	417096098	723.776	17780557	808.759	1.11742

## Sheet: Figure 1j
	Figure 1j
	Group	LD_area	number_LDs	cell_mask_area	spartin_sum_intensity	spartin_mean_intensity	spartin_sum_in_LD	spartin_mean_in_LD	fraction_spartin_sum_in_LD	fraction_spartin_mean_in_LD
	AH1	58926	506	765829	212415119	277.366	34423772	584.186	0.162059	2.10619
	AH1	52912	416	518157	111120316	214.453	15464322	292.265	0.139167	1.36284
	AH1	35100	304	871151	595208360	683.244	47217305	1345.22	0.079329	1.96888
	AH1	36005	371	589692	326713033	554.04	38576211	1071.41	0.118074	1.93382
	AH1	55931	517	738675	149679207	202.632	16678370	298.195	0.111427	1.47161
	AH1	88311	929	788285	786000289	997.102	123285514	1396.04	0.156852	1.4001
	AH1	43693	378	542912	391746918	721.566	43367229	992.544	0.110702	1.37554
	AH1	30500	283	558738	683288358	1222.91	47643102	1562.07	0.0697262	1.27733
	AH1	47406	491	640692	118426188	184.841	13889869	292.998	0.117287	1.58514
	AH1	39264	385	692154	144608535	208.925	15699522	399.845	0.108566	1.91382
	AH1	62969	788	914722	507776412	555.116	55692568	884.444	0.109679	1.59326
	AH1	54149	703	863053	474338336	549.605	46439664	857.627	0.0979041	1.56044
	AH1 + AH2	31617	353	450811	56908133	126.235	11427169	361.425	0.2008	2.86311
	AH1 + AH2	68588	585	563930	229781671	407.465	67429311	983.107	0.293449	2.41274
	AH1 + AH2	35960	364	571329	114505628	200.42	20105618	559.111	0.175586	2.7897
	AH1 + AH2	29866	273	404612	73083453	180.626	15822434	529.781	0.216498	2.93303
	AH1 + AH2	21201	243	321745	116101408	360.849	18979986	895.24	0.163478	2.48093
	AH1 + AH2	20889	243	366242	87933742	240.097	12329484	590.238	0.140213	2.45833
	AH1 + AH2	32680	330	517543	447038800	863.771	68677819	2101.52	0.153628	2.43296
	AH1 + AH2	41847	372	435787	143837801	330.064	24960435	596.469	0.173532	1.80713
	AH1 + AH2	33159	335	725752	693503689	955.566	70236827	2118.18	0.101278	2.21668
	AH1 + AH2	39060	365	380182	335984259	883.746	72049208	1844.58	0.214442	2.08723
	AH1 + AH2	36063	477	569467	171583015	301.305	24239887	672.154	0.141272	2.23081
	AH1 + AH2	34037	405	585225	339069575	579.383	45483603	1336.3	0.134142	2.30642
	6HR-A (AHs)	62481	623	799300	152690102	191.03	10478722	167.711	0.0686274	0.877929
	6HR-A (AHs)	33318	307	780253	281234803	360.441	14670811	440.327	0.0521657	1.22164
	6HR-A (AHs)	63288	683	853728	335857427	393.401	23201241	366.598	0.0690806	0.931868
	6HR-A (AHs)	35852	340	434299	102074308	235.032	8194416	228.562	0.0802789	0.972472
	6HR-A (AHs)	34164	332	468997	445116961	949.083	30165473	882.961	0.0677698	0.930331
	6HR-A (AHs)	34708	356	437870	442734294	1011.11	28774205	829.037	0.064992	0.819928
	6HR-A (AHs)	30423	316	512863	492119846	959.554	25387466	834.483	0.051588	0.869657
	6HR-A (AHs)	63558	625	722047	1499437988	2076.65	118746126	1868.31	0.0791938	0.899676
	6HR-A (AHs)	33737	336	444708	803226982	1806.19	49722543	1473.83	0.0619035	0.815988
	6HR-A (AHs)	11654	152	351436	54409475	154.82	1446133	124.089	0.0265787	0.801503
	6HR-A (AHs)	38766	469	886576	315445122	355.802	13781469	355.504	0.043689	0.999164
	6HR-A (AHs)	38425	373	877065	267577527	305.083	11356406	295.547	0.0424416	0.968744
	6HR-A (AHs)	38126	398	573865	698712201	1217.56	37310220	978.603	0.0533986	0.803744
	6HR-A (AHs)	44891	450	461090	77115101	167.245	5826542	129.793	0.0755564	0.776065
	6HR-A (FL)	25969	235	301872	44727420	148.167	3865783	148.861	0.0864298	1.00469
	6HR-A (FL)	79109	592	511364	499130864	976.077	74295043	939.148	0.148849	0.962165
	6HR-A (FL)	23321	316	620562	202298855	325.993	8643154	370.617	0.0427247	1.13689
	6HR-A (FL)	58474	453	559806	123534782	220.674	12472641	213.302	0.100965	0.966594
	6HR-A (FL)	27146	314	310416	119557728	385.153	9873151	363.706	0.0825806	0.944314
	6HR-A (FL)	18216	202	791720	469897277	593.514	11601724	636.897	0.0246899	1.0731
	6HR-A (FL)	65663	530	614290	30680128	49.944	3256206	49.5897	0.106134	0.992904
	6HR-A (FL)	19565	221	518642	877265759	1691.47	35968277	1838.4	0.0410004	1.08687
	6HR-A (FL)	22917	229	300204	32021430	106.666	2305028	100.582	0.0719839	0.942962
	6HR-A (FL)	40649	360	393186	201839427	513.343	21377312	525.9	0.105912	1.02446
	6HR-A (FL)	69600	804	707818	455159195	643.046	50696487	728.398	0.111382	1.13273
	6HR-A (FL)	50509	516	452005	362595434	802.193	45645828	903.717	0.125886	1.12656
	6HR-A (FL)	20659	224	327439	28632019	87.4423	1592736	77.0965	0.0556278	0.881684
