# Supplementary material for: The Troyer syndrome protein spartin mediates selective autophagy of lipid droplets
Source: Nat Cell Biol. 2023 Jul 13;25(8):1101–10. doi: 10.1038/s41556-023-01178-w (PMC10415183; doi:10.1038/s41556-023-01178-w)
Supplement: Source Data Fig. 2 — Statistical source data. [file 41556_2023_1178_MOESM5_ESM.xlsx]

## Sheet: Figure 2b
	Figure 2b
	Group	Pearson's coefficient	Area	ch0_mean	ch0_min	ch0_max	ch0_std	ch1_mean	ch1_min	ch1_max	ch1_std	min_gray	dilation
	OA withdrawal	0.181746	46332	660.731	58	4095	507.263	174.194	58	565	37.6965	250	160
	OA withdrawal	0.11116	21623	736.721	94	4095	577.082	186.137	64	2330	85.5684	250	160
	OA withdrawal	0.514904	28634	694.948	113	3545	449.134	168.416	89	439	33.3096	250	160
	OA withdrawal	0.306768	124290	153.449	41	498	20.6457	352.009	146	1950	160.993	250	160
	OA withdrawal	0.174565	108567	352.323	53	4095	458.982	269.831	135	2123	50.4575	250	160
	OA withdrawal	0.381666	108588	200.36	68	733	40.2498	383.763	108	3085	217.533	250	160
	OA loading	-0.0294989	58573	454.236	90	3226	370.113	157.063	59	1164	57.4798	250	160
	OA loading	-0.0669814	21141	519.855	69	3519	451.94	183.741	50	927	79.0702	250	160
	OA loading	-0.151038	18236	569.838	74	3451	476.999	173.308	64	724	75.1866	250	160
	OA loading	0.187534	6542	603.567	105	2965	412.04	145.286	62	500	32.4334	250	160
	OA loading	0.15891	29820	749.181	105	4095	682.437	134.566	43	524	32.4769	250	160
	OA loading	-0.0221593	8270	730.883	106	4095	622.329	152.184	73	696	50.5474	250	160

## Sheet: Figure 2d
	Figure 2d
	Group	Pearson's coefficient	Area	ch0_mean	ch0_min	ch0_max	ch0_std	ch1_mean	ch1_min	ch1_max	ch1_std	min_gray	dilation
	WT	0.463098	11676	1284.6	350	4095	790.245	1284.6	350	4095	790.245	350	160
	WT	0.670644	4381	1343.63	350	4095	708.318	1343.63	350	4095	708.318	350	160
	WT	0.651242	8433	1432.92	350	4095	817.62	1432.92	350	4095	817.62	350	160
	WT	0.308745	23359	1046.5	350	4095	691.591	1046.5	350	4095	691.591	350	160
	WT	0.385551	7108	1107.39	350	3996	592.934	1107.39	350	3996	592.934	350	160
	WT	0.355073	3550	1463.98	350	3784	622.297	1463.98	350	3784	622.297	350	160
	WT	0.486469	18405	1151.35	350	4095	608.529	1151.35	350	4095	608.529	350	160
	WT	0.438736	16254	1538.03	350	4095	776.901	1538.03	350	4095	776.901	350	160
	WT	0.305294	12536	937.711	350	3027	405.41	937.711	350	3027	405.41	350	160
	WT	0.153031	4318	2226.9	350	3695	582.591	2226.9	350	3695	582.591	350	160
	WT	0.349168	13844	1568.09	350	4095	719.463	1568.09	350	4095	719.463	350	160
	WT	0.670281	24563	1335.99	350	4095	796.109	1335.99	350	4095	796.109	350	160
	KO	0.335305	4146	1446.03	351	4095	683.367	1446.03	351	4095	683.367	350	160
	KO	-0.186716	979	1317.29	351	3604	553.575	1317.29	351	3604	553.575	350	160
	KO	0.359157	11798	1146.61	350	4095	721.41	1146.61	350	4095	721.41	350	160
	KO	-0.251726	3786	1359.48	350	4095	731.388	1359.48	350	4095	731.388	350	160
	KO	0.30132	1598	1190.2	353	2557	504.292	1190.2	353	2557	504.292	350	160
	KO	-0.172516	3969	1270.27	350	4095	807.191	1270.27	350	4095	807.191	350	160
	KO	-0.370299	122	913.803	354	2680	406.227	913.803	354	2680	406.227	350	160
	KO	-0.0056355	2685	1644.03	351	4095	851.859	1644.03	351	4095	851.859	350	160
	KO	0.286537	10226	1124.25	350	3388	573.811	1124.25	350	3388	573.811	350	160
	KO	0.173577	6032	1222.95	350	4095	807.119	1222.95	350	4095	807.119	350	160
	KO	-0.0944459	4246	888.949	350	2712	520.199	888.949	350	2712	520.199	350	160
	KO	-0.355494	3313	1452.49	350	4095	856.402	1452.49	350	4095	856.402	350	160
	KO	-0.348126	2171	1160.04	350	2822	643.567	1160.04	350	2822	643.567	350	160
	KO	0.236019	20548	1099.88	350	4095	793.997	1099.88	350	4095	793.997	350	160

## Sheet: Figure 2h
	Figure 2g
	Group	Pearson's coefficient	Area	ch0_mean	ch0_min	ch0_max	ch0_std	ch1_mean	ch1_min	ch1_max	ch1_std	min_gray	dilation
	WT	-0.052411	5568	1381.15	350	4095	723.658	1381.15	350	4095	723.658	350	160
	WT	0.419252	7288	1498.25	350	3522	575.826	1498.25	350	3522	575.826	350	160
	WT	0.685622	46703	819.646	350	3777	568.51	819.646	350	3777	568.51	350	160
	WT	0.261675	3537	1626.57	350	4095	798.212	1626.57	350	4095	798.212	350	160
	WT	0.585031	27577	1628.42	350	4095	1001.28	1628.42	350	4095	1001.28	350	160
	WT	0.311406	49436	791.394	350	4095	575.185	791.394	350	4095	575.185	350	160
	WT	-0.0276178	3131	640.921	350	1408	176.892	640.921	350	1408	176.892	350	160
	WT	0.414956	24084	1104.97	350	3178	456.45	1104.97	350	3178	456.45	350	160
	FIP200KO	-0.1051	4085	1041.79	350	3060	581.682	1041.79	350	3060	581.682	350	160
	FIP200KO	-0.414387	643	1330.33	350	3752	721.338	1330.33	350	3752	721.338	350	160
	FIP200KO	-0.15184	6034	609.988	350	2815	344.655	609.988	350	2815	344.655	350	160
	FIP200KO	-0.23795	1633	1146.54	350	3450	758.583	1146.54	350	3450	758.583	350	160
	FIP200KO	-0.0748668	2214	1174.44	350	3646	663.408	1174.44	350	3646	663.408	350	160
	FIP200KO	-0.0258116	8743	525.437	350	3987	275.946	525.437	350	3987	275.946	350	160
	FIP200KO	-0.113642	463	841.605	351	2262	466.817	841.605	351	2262	466.817	350	160
	FIP200KO	-0.254488	1709	837.279	350	2934	520.075	837.279	350	2934	520.075	350	160
	FIP200KO	0.0561413	504	602.262	350	1349	164.879	602.262	350	1349	164.879	350	160
	FIP200KO	0.00441943	7198	961.181	350	4095	681.273	961.181	350	4095	681.273	350	160
	FIP200KO	-0.29594	142	731.289	356	1454	264.875	731.289	356	1454	264.875	350	160
	ATG7KO	-0.431918	517	1286.71	350	4095	1229.93	1286.71	350	4095	1229.93	350	160
	ATG7KO	0.0370205	15584	901.134	350	3779	580.609	901.134	350	3779	580.609	350	160
	ATG7KO	0.0931841	4036	1096.01	350	3261	648.52	1096.01	350	3261	648.52	350	160
	ATG7KO	-0.210005	1138	1030.08	350	2688	576.567	1030.08	350	2688	576.567	350	160
	ATG7KO	-0.100305	14654	861.788	350	4095	658.421	861.788	350	4095	658.421	350	160
	ATG7KO	-0.301888	1288	852.12	350	3697	632.822	852.12	350	3697	632.822	350	160
	ATG7KO	-0.0798996	2909	723.455	350	3062	499.006	723.455	350	3062	499.006	350	160
	ATG7KO	-0.0342711	21248	907.906	350	4095	490.116	907.906	350	4095	490.116	350	160
	ATG7KO	-0.242512	756	642.398	350	2929	367.78	642.398	350	2929	367.78	350	160
	ATG7KO	0.0877584	1699	1166.07	350	2987	642.066	1166.07	350	2987	642.066	350	160
	ATG7KO	-0.108526	414	680.268	350	2547	393.535	680.268	350	2547	393.535	350	160
	ATG7KO	-0.134905	401	791.803	350	2111	422.504	791.803	350	2111	422.504	350	160
	ATG7KO	-0.115341	1177	886.828	350	3117	647.993	886.828	350	3117	647.993	350	160
	ATG5KO	-0.114032	518	1358.64	352	2321	522.232	1358.64	352	2321	522.232	350	160
	ATG5KO	-0.358061	310	907.439	350	2738	682.299	907.439	350	2738	682.299	350	160
	ATG5KO	-0.0805767	408	1863.56	353	3700	800.639	1863.56	353	3700	800.639	350	160
