# Supplementary material for: The Troyer syndrome protein spartin mediates selective autophagy of lipid droplets
Source: Nat Cell Biol. 2023 Jul 13;25(8):1101–10. doi: 10.1038/s41556-023-01178-w (PMC10415183; doi:10.1038/s41556-023-01178-w)
Supplement: Source Data Fig. 3 — Statistical source data. [file 41556_2023_1178_MOESM7_ESM.xlsx]

## Sheet: Figure 3d
	Figure 3d
	Group	Pearson's coefficient	Area	ch0_mean	ch0_min	ch0_max	ch0_std	ch1_mean	ch1_min	ch1_max	ch1_std	min_gray	dilation
	FL	0.586949	21205	939.979	350	4030	577.316	939.979	350	4030	577.316	350	160
	FL	0.609934	21625	1208.2	350	4095	776.859	1208.2	350	4095	776.859	350	160
	FL	0.475899	11316	1143.9	350	3626	570.338	1143.9	350	3626	570.338	350	160
	FL	0.250963	2849	623.363	350	1479	198.089	623.363	350	1479	198.089	350	160
	FL	0.49437	8777	1099.63	350	3780	563.279	1099.63	350	3780	563.279	350	160
	FL	0.362287	7646	1157.83	350	3414	629.753	1157.83	350	3414	629.753	350	160
	FL	0.558899	13670	1513.5	350	4095	824.429	1513.5	350	4095	824.429	350	160
	FL	0.420688	24789	1097.61	350	3178	455.057	1097.61	350	3178	455.057	350	160
	FL	0.654317	25471	1099.68	350	4095	771.722	1099.68	350	4095	771.722	350	160
	FL	0.607539	43809	1071.84	350	4095	645.345	1071.84	350	4095	645.345	350	160
	delUBR	-0.0468759	384	1337.07	350	4095	925.534	1337.07	350	4095	925.534	350	160
	delUBR	-0.478739	319	1394.71	350	4095	1011.62	1394.71	350	4095	1011.62	350	160
	delUBR	-0.216265	157	763.879	353	1329	299.768	763.879	353	1329	299.768	350	160
	delUBR	-0.140604	3165	908.756	350	3295	664.593	908.756	350	3295	664.593	350	160
	delUBR	-0.231346	597	988.035	350	3080	760.002	988.035	350	3080	760.002	350	160
	delUBR	-0.36635	841	735.92	350	2082	390.162	735.92	350	2082	390.162	350	160
	delUBR	-0.123458	4412	755.532	350	2800	461.191	755.532	350	2800	461.191	350	160
	delUBR	0.148092	129	494.767	352	1208	174.914	494.767	352	1208	174.914	350	160
	delUBR	-0.285987	3106	775.827	350	2768	470.868	775.827	350	2768	470.868	350	160
	delUBR	-0.0860554	3321	772.089	350	2982	429.848	772.089	350	2982	429.848	350	160

## Sheet: Figure 3g
	Figure 3g
	Group	Pearson's coefficient	Area	ch0_mean	ch0_min	ch0_max	ch0_std	ch1_mean	ch1_min	ch1_max	ch1_std	min_gray	dilation
	Spartin-WT	0.146225	7366	501.404	300	3231	288.351	1038.2	300	4095	733.128	300	250
	Spartin-WT	0.393095	2789	446.702	300	1590	173.282	729.999	300	2080	368.514	300	250
	Spartin-WT	0.258422	1939	428.55	300	1026	127.57	1574.35	300	4095	1106.97	300	250
	Spartin-WT	0.353563	30042	418.268	300	2505	204.381	517.861	300	4095	469.757	300	250
	Spartin-WT	0.401393	3221	512.572	300	2374	290.494	660.451	300	2577	382.346	300	250
	Spartin-ΔLIR	-0.0835051	1116	646.03	300	1880	339.474	696.201	377	1413	171.821	300	250
	Spartin-ΔLIR	-0.282322	3609	792.963	300	3040	565.285	612.953	308	2631	345.402	300	250
	Spartin-ΔLIR	-0.125718	15681	528.423	300	3054	391.601	720.443	301	3690	195.136	300	250
	Spartin-ΔLIR	0.0910658	211627	353.416	300	3716	101.049	801.226	300	4095	162.888	300	250
	Spartin-ΔLIR	-0.245732	4066	658.464	300	2291	369.089	568.486	300	2696	443.137	300	250
	Spartin-WT	0.211395	63059	344.639	250	4095	200.636	462.197	250	3055	329.699	250	150
	Spartin-WT	0.325162	3766	543.509	250	3393	405.251	470.153	250	3131	416.715	250	150
	Spartin-WT	0.225528	1787	814.85	250	4095	730.155	407.821	250	1283	180.453	250	150
	Spartin-WT	0.217072	49259	380.29	250	4095	290.426	466.517	250	3710	297.532	250	150
	Spartin-WT	0.155353	33	342.242	253	514	70.3907	307.606	251	435	59.504	250	150
	Spartin-WT	0.0928339	9032	405.446	250	3635	397.467	374.569	250	2418	220.206	250	150
	Spartin-WT	0.487995	3231	482.575	250	2458	333.454	404.028	250	1915	192.045	250	150
	Spartin-WT	0.0336349	1099	591.804	250	3385	457.252	484.628	250	1107	209.258	250	150
	Spartin-WT	0.188642	1384	450.336	250	1872	225.346	995.463	250	3971	803.08	250	150
	Spartin-WT	0.0559873	97	431.577	251	850	157.886	1769.29	261	3939	1354.78	250	150
	Spartin-WT	0.132632	15410	347.763	250	3330	219.804	597.122	250	3558	455.955	250	150
	Spartin-ΔLIR	-0.113138	238	316.134	250	638	68.3224	937.277	250	2812	481.003	250	150
	Spartin-ΔLIR	-0.0157745	16323	302.516	250	2152	72.1706	281.489	250	2254	116.754	250	150
	Spartin-ΔLIR	-0.0685491	342	293.825	250	382	31.289	552.751	250	1446	274.414	250	150
	Spartin-ΔLIR	0.238866	65440	276.789	250	2041	37.235	358.366	250	3834	203.016	250	150
	Spartin-ΔLIR	-0.0832397	142	389.366	250	776	117.348	649.183	250	2127	464.058	250	150
	Spartin-ΔLIR	0.073102	5206	312.392	250	1839	122.73	677.795	250	3812	517.445	250	150
	Spartin-ΔLIR	-0.194641	40	287.775	250	398	38.0049	983.2	250	2985	766.019	250	150
	Spartin-ΔLIR	0.392366	360	293.353	250	703	79.6597	519.658	250	2845	566.077	250	150
	Spartin-ΔLIR	-0.329982	201	378.214	250	1042	144.319	1630.84	250	3479	879.508	250	150
	Spartin-ΔLIR	-0.0573849	430	259.577	250	378	13.2139	285.288	250	955	54.4088	250	150
