# Supplementary material for: The Troyer syndrome protein spartin mediates selective autophagy of lipid droplets
Source: Nat Cell Biol. 2023 Jul 13;25(8):1101–10. doi: 10.1038/s41556-023-01178-w (PMC10415183; doi:10.1038/s41556-023-01178-w)
Supplement: Source Data Fig. 4 — Statistical source data. [file 41556_2023_1178_MOESM9_ESM.xlsx]

## Sheet: Fig. 4c
	Fig. 4c
	Genotype	Condition	Cell	Area	561/488 ratio		Mean	Normalized value (by WT 500 nM OA)
	WT	Basal	1	9832	0.867			2.21126
	WT	Basal	2	9012	0.845			2.15515
	WT	Basal	3	10731	0.481			1.22678
	WT	Basal	4	2730	0.685			1.74708
	WT	Basal	5	20071	0.684			1.74453
	WT	Basal	6	8294	0.61			1.55579
	WT	Basal	7	11813	0.552			1.40786
	WT	Basal	8	6646	0.765			1.95112
	WT	Basal	9	2609	0.687			1.75218
	WT	Basal	10	17821	0.685			1.74708
	WT	Basal	11	4971	0.608			1.55069
	WT	Basal	12	9381	0.466			1.18852
	WT	500 nM OA	1	45018	0.084		0.392083	0.21424
	WT	500 nM OA	2	25832	0.693			1.76748
	WT	500 nM OA	3	12253	0.685			1.74708
	WT	500 nM OA	4	33984	0.549			1.40021
	WT	500 nM OA	5	37299	0.617			1.57365
	WT	500 nM OA	6	28756	0.072			0.183634
	WT	500 nM OA	7	21840	0.515			1.3135
	WT	500 nM OA	8	25663	0.249			0.635069
	WT	500 nM OA	9	35550	0.174			0.443783
	WT	500 nM OA	10	35699	0.566			1.44357
	WT	500 nM OA	11	26713	0.332			0.846759
	WT	500 nM OA	12	16037	0.169			0.431031
	WT	500 nM OA + CM 3h	1	45875	0.722			1.84145
	WT	500 nM OA + CM 3h	2	22518	1.391			3.54772
	WT	500 nM OA + CM 3h	3	11983	0.872			2.22402
	WT	500 nM OA + CM 3h	4	17460	0.862			2.19851
	WT	500 nM OA + CM 3h	5	12030	0.446			1.13751
	WT	500 nM OA + CM 3h	6	18490	0.883			2.25207
	WT	500 nM OA + CM 3h	7	10377	0.995			2.53773
	WT	500 nM OA + CM 3h	8	5329	1.338			3.41254
	WT	500 nM OA + CM 3h	9	17108	0.648			1.65271
	WT	500 nM OA + CM 3h	10	16378	1.236			3.15239
	WT	500 nM OA + CM 3h	11	11569	1.242			3.16769
	WT	500 nM OA + CM 3h	12	4135	1.893			4.82806
	WT	500 nM OA + CM 3h+ Baf A1 3h	1	15294	0.764			1.94857
	WT	500 nM OA + CM 3h+ Baf A1 3h	2	15637	0.6			1.53029
	WT	500 nM OA + CM 3h+ Baf A1 3h	3	21982	0.707			1.80319
	WT	500 nM OA + CM 3h+ Baf A1 3h	4	14900	0.624			1.5915
	WT	500 nM OA + CM 3h+ Baf A1 3h	5	16766	0.218			0.556004
	WT	500 nM OA + CM 3h+ Baf A1 3h	6	11558	0.565			1.44102
	WT	500 nM OA + CM 3h+ Baf A1 3h	7	9905	0.396			1.00999
	WT	500 nM OA + CM 3h+ Baf A1 3h	8	21233	0.543			1.38491
	WT	500 nM OA + CM 3h+ Baf A1 3h	9	10447	0.449			1.14516
	WT	500 nM OA + CM 3h+ Baf A1 3h	10	33418	0.096			0.244846
	WT	500 nM OA + CM 3h+ Baf A1 3h	11	44160	0.723			1.844
	WT	500 nM OA + CM 3h+ Baf A1 3h	12	20581	0.638			1.62721
	Spartin KO	500 nM OA + CM 3h	1	170710	0.714			1.82104
	Spartin KO	500 nM OA + CM 3h	2	145258	0.212			0.540701
	Spartin KO	500 nM OA + CM 3h	3	36506	0.665			1.69607
	Spartin KO	500 nM OA + CM 3h	4	80589	0.346			0.882465
	Spartin KO	500 nM OA + CM 3h	5	60549	0.653			1.66546
	Spartin KO	500 nM OA + CM 3h	6	63798	0.434			1.10691
	Spartin KO	500 nM OA + CM 3h	7	55219	0.299			0.762593
	Spartin KO	500 nM OA + CM 3h	8	21613	0.565			1.44102
	Spartin KO	500 nM OA + CM 3h	9	41862	0.609			1.55324
	Spartin KO	500 nM OA + CM 3h	10	14542	0.631			1.60935
	Spartin KO	500 nM OA + CM 3h	11	64891	0.442			1.12731
	Spartin KO	500 nM OA + CM 3h	12	20848	0.693			1.76748
	ATG7 KO	500 nM OA + CM 3h	1	37545	0.42			1.0712
	ATG7 KO	500 nM OA + CM 3h	2	33675	0.617			1.57365
	ATG7 KO	500 nM OA + CM 3h	3	57037	0.691			1.76238
	ATG7 KO	500 nM OA + CM 3h	4	48845	0.693			1.76748
	ATG7 KO	500 nM OA + CM 3h	5	79639	0.513			1.3084
	ATG7 KO	500 nM OA + CM 3h	6	114795	0.44			1.12221
	ATG7 KO	500 nM OA + CM 3h	7	53535	0.746			1.90266
	ATG7 KO	500 nM OA + CM 3h	8	77684	0.58			1.47928
	ATG7 KO	500 nM OA + CM 3h	9	76882	0.446			1.13751
	ATG7 KO	500 nM OA + CM 3h	10	96974	0.392			0.999787
	ATG7 KO	500 nM OA + CM 3h	11	41928	0.528			1.34665
	ATG7 KO	500 nM OA + CM 3h	12	57233	0.515			1.3135

## Sheet: Fig. 4e
	Fig. 4e
	Genotype	Condition	Cell	Area	561/488 ratio		Mean	Normalized value (by KO + no transfection)
	Spartin KO	no transfection	1	7271	0.079		0.100307	0.787579
	Spartin KO	no transfection	2	34477	0.004			0.0398774
	Spartin KO	no transfection	3	12891	0.058			0.578222
	Spartin KO	no transfection	4	18293	0.125			1.24617
	Spartin KO	no transfection	5	24592	0.341			3.39955
	Spartin KO	no transfection	6	3783	0.104			1.03681
	Spartin KO	no transfection	7	33044	0.005			0.0498468
	Spartin KO	no transfection	8	37095	0.022			0.219326
	Spartin KO	no transfection	9	37209	0.261			2.602
	Spartin KO	no transfection	10	21015	0.144			1.43559
	Spartin KO	no transfection	11	20524	0.06			0.598161
	Spartin KO	no transfection	12	27569	0.0006892			0.00687088
	Spartin KO	+ Spartin WT	1	6408	0.212			2.1135
	Spartin KO	+ Spartin WT	2	10844	0.212			2.1135
	Spartin KO	+ Spartin WT	3	6602	0.576			5.74235
	Spartin KO	+ Spartin WT	4	8425	0.759			7.56674
	Spartin KO	+ Spartin WT	5	3607	0.533			5.31366
	Spartin KO	+ Spartin WT	6	3986	0.429			4.27685
	Spartin KO	+ Spartin WT	7	11187	0.566			5.64265
	Spartin KO	+ Spartin WT	8	3185	0.395			3.93789
	Spartin KO	+ Spartin WT	9	5627	0.237			2.36274
	Spartin KO	+ Spartin WT	10	15674	0.523			5.21397
	Spartin KO	+ Spartin WT	11	6502	1.347			13.4287
	Spartin KO	+ Spartin ΔLIR	1	2671	0.1			0.996935
	Spartin KO	+ Spartin ΔLIR	2	2849	0.097			0.967027
	Spartin KO	+ Spartin ΔLIR	3	1638	0.005			0.0498468
	Spartin KO	+ Spartin ΔLIR	4	22182	0.041			0.408743
	Spartin KO	+ Spartin ΔLIR	5	9918	0.063			0.628069
	Spartin KO	+ Spartin ΔLIR	6	1753	0.06			0.598161
	Spartin KO	+ Spartin ΔLIR	7	1169	0.061			0.60813
	Spartin KO	+ Spartin ΔLIR	8	10009	0.005			0.0498468
	Spartin KO	+ Spartin ΔLIR	9	2035	0.014			0.139571
	Spartin KO	+ Spartin ΔLIR	10	6630	0.037			0.368866
	Spartin KO	+ Spartin ΔLIR	11	17907	0.021			0.209356
	Spartin KO	+ Spartin ΔLIR	12	8318	0.015			0.14954
	Spartin KO	+ Spartin 6HR-A	1	7281	0.021			0.209356
	Spartin KO	+ Spartin 6HR-A	2	12623	0.04			0.398774
	Spartin KO	+ Spartin 6HR-A	3	20823	0.076			0.757671
	Spartin KO	+ Spartin 6HR-A	4	1901	0.092			0.91718
	Spartin KO	+ Spartin 6HR-A	5	4949	0.061			0.60813
	Spartin KO	+ Spartin 6HR-A	6	13141	0.05			0.498468
	Spartin KO	+ Spartin 6HR-A	7	29223	0.007			0.0697855
	Spartin KO	+ Spartin 6HR-A	8	28744	0.032			0.319019
	Spartin KO	+ Spartin 6HR-A	9	5150	0.15			1.4954
	Spartin KO	+ Spartin 6HR-A	10	3900	0.123			1.22623
	Spartin KO	+ Spartin 6HR-A	11	5623	0.015			0.14954

## Sheet: Fig. 4g
	Fig. 4e
		TG intensity	Mean	Normalized value (by WT)
	WT	17473.2	14429	1.21098
	WT	12252.1		0.84913
	WT	13561.6		0.939887
	Spartin KO	22153.5	23584.1	1.53535
	Spartin KO	22209.4		1.53923
	Spartin KO	26389.4		1.82892

## Sheet: Fig. 4h
	Fig. 4f
	Genotype	OA incubation	TG intensity	Normarlized value by (Spartin KO 3h, highest value)
	WT	30 min	1120.33	4.75721
	WT	30 min	1307.16	5.55053
	WT	30 min	1322.82	5.61701
	KO	30 min	1623.99	6.89586
	KO	30 min	1665.48	7.07201
	KO	30 min	1405.99	5.97018
	WT	1 h	4125.66	17.5185
	WT	1 h	4285.49	18.1972
	WT	1 h	4041.49	17.1611
	KO	1 h	4399.66	18.682
	KO	1 h	5606.58	23.8069
	KO	1 h	5021.22	21.3213
	WT	3 h	18867.4	80.1154
	WT	3 h	18432.5	78.2687
	WT	3 h	16898.3	71.7542
	KO	3 h	23550.2	100
	KO	3 h	18857.6	80.0739
	KO	3 h	17507.5	74.3411

## Sheet: Fig. 4j
	Fig. 4h
	Genotype	OA withdrawal	Cell	Cell area	LD area	LD/area	Mean	Normarlized by (WT 0h)
	WT	0h	1	1643.91	207.999	0.126527	0.154989	0.816358
	WT	0h	2	1672.64	195.395	0.116818		0.753717
	WT	0h	3	1385.89	189.08	0.136432		0.880265
	WT	0h	4	1800.47	268.51	0.149133		0.962215
	WT	0h	5	1791.93	264.215	0.147447		0.951338
	WT	0h	6	1641.06	292.511	0.178245		1.15005
	WT	0h	7	1395.47	253.711	0.18181		1.17305
	WT	0h	8	2529.38	567.547	0.224382		1.44772
	WT	0h	9	1566.91	260.002	0.165933		1.07061
	WT	0h	10	1345.01	334.796	0.248918		1.60603
	WT	0h	11	1568.85	187.109	0.119265		0.769505
	WT	0h	12	1351.34	174.751	0.129317		0.834357
	WT	0h	13	1490.52	201.098	0.134918		0.870498
	WT	0h	14	1622.68	207.295	0.127748		0.824239
	WT	0h	15	1477.69	203.845	0.137948		0.890048
	WT	6h	1	4724.15	207.225	0.043865		0.28302
	WT	6h	2	2332.04	58.364	0.0250271		0.161476
	WT	6h	3	3409.47	135.212	0.0396578		0.255874
	WT	6h	4	1596.38	51.498	0.0322592		0.208138
	WT	6h	5	2023.86	26.723	0.013204		0.0851929
	WT	6h	6	2110.69	102.538	0.0485803		0.313442
	WT	6h	7	1900.43	118.805	0.0625149		0.403349
	WT	6h	8	1849.43	132.782	0.071796		0.463231
	WT	6h	9	2026.33	131.562	0.0649261		0.418907
	WT	6h	10	2190.84	149.823	0.0683861		0.441231
	WT	6h	11	2421.59	223.725	0.0923875		0.596089
	WT	6h	12	3534.43	459.563	0.130024		0.838925
	WT	6h	13	2123.44	186.898	0.0880167		0.567888
	WT	6h	14	2555.36	236.964	0.0927321		0.598312
	WT	6h	15	2880.36	197.73	0.0686477		0.442919
	WT	24h	1	2341.1	35.114	0.014999		0.0967741
	WT	24h	2	2196.73	11.83	0.00538528		0.0347461
	WT	24h	3	1723.47	10.75	0.00623741		0.0402441
	WT	24h	4	1980.09	5.422	0.00273826		0.0176674
	WT	24h	5	3173.91	15.28	0.00481425		0.0310618
	WT	24h	6	2460.26	20.89	0.00849096		0.0547841
	WT	24h	7	4553.79	29.528	0.00648427		0.0418369
	WT	24h	8	2176.81	9.94	0.00456631		0.029462
	WT	24h	9	2614.78	20.879	0.00798499		0.0515196
	WT	24h	10	2740.24	18.743	0.00683991		0.0441315
	WT	24h	11	2728.34	76.39	0.0279987		0.180649
	WT	24h	12	1870.24	6.643	0.00355194		0.0229173
	WT	24h	13	2199.2	16.407	0.00746046		0.0481353
	WT	24h	14	1313.32	7.992	0.00608535		0.039263
	WT	24h	15	1862.31	52.918	0.0284152		0.183337
	Spartin KO	0h	1	1934.83	433.239	0.223916		1.44472
	Spartin KO	0h	2	1147.42	278.099	0.24237		1.56378
	Spartin KO	0h	3	2084.76	333.176	0.159815		1.03114
	Spartin KO	0h	4	1529.9	343.516	0.224536		1.44871
	Spartin KO	0h	5	2170.71	371.495	0.17114		1.1042
	Spartin KO	0h	6	1731.34	380.942	0.220028		1.41963
	Spartin KO	0h	7	1828.6	231.072	0.126365		0.815316
	Spartin KO	0h	8	1395.75	277.465	0.198792		1.28262
	Spartin KO	0h	9	1412.1	370.427	0.262323		1.69252
	Spartin KO	0h	10	2585.99	512.082	0.198021		1.27764
	Spartin KO	0h	11	1784.72	349.642	0.195908		1.26401
	Spartin KO	0h	12	1729.55	295.034	0.170584		1.10062
	Spartin KO	0h	13	1738.69	353.562	0.203349		1.31202
	Spartin KO	0h	14	2586.25	492.166	0.190301		1.22783
	Spartin KO	0h	15	2112.12	445.667	0.211004		1.36141
	Spartin KO	0h	16	2596.26	437.041	0.168335		1.0861
	Spartin KO	0h	17	1923.96	347.436	0.180584		1.16514
	Spartin KO	6h	1	2246.24	263.581	0.117343		0.757103
	Spartin KO	6h	2	2070.6	207.6	0.100261		0.646887
	Spartin KO	6h	3	1448.35	118.218	0.0816224		0.526632
	Spartin KO	6h	4	1345.16	110.648	0.0822565		0.530723
	Spartin KO	6h	5	1971.92	358.679	0.181893		1.17358
	Spartin KO	6h	6	2411.32	270.447	0.112157		0.723643
	Spartin KO	6h	7	2762.13	228.526	0.0827355		0.533813
	Spartin KO	6h	8	2135.95	205.476	0.0961989		0.620681
	Spartin KO	6h	9	2756.43	230.685	0.0836899		0.539972
	Spartin KO	6h	10	2030.34	186.721	0.0919656		0.593367
	Spartin KO	6h	11	2147.03	235.638	0.109751		0.708118
	Spartin KO	6h	12	1948.95	215.569	0.110608		0.713649
	Spartin KO	6h	13	1459.68	114.224	0.0782528		0.504891
	Spartin KO	6h	14	1353.57	160.022	0.118222		0.762774
	Spartin KO	6h	15	1943.27	296.349	0.152501		0.983942
	Spartin KO	6h	16	1592.31	177.11	0.111228		0.717652
	Spartin KO	6h	17	1555.61	167.65	0.107771		0.695346
	Spartin KO	6h	18	1234.3	133.134	0.107862		0.695931
	Spartin KO	24h	1	1991.14	191.862	0.096358		0.621707
	Spartin KO	24h	2	1477.13	126.421	0.0855856		0.552203
	Spartin KO	24h	3	1503.56	185.712	0.123515		0.796924
	Spartin KO	24h	4	2076.63	133.393	0.0642352		0.414449
	Spartin KO	24h	5	1737.59	100.367	0.0577622		0.372685
	Spartin KO	24h	6	1627.48	125.166	0.0769078		0.496213
	Spartin KO	24h	7	1944.99	188.458	0.0968941		0.625166
	Spartin KO	24h	8	1764.55	150.058	0.0850405		0.548686
	Spartin KO	24h	9	1252.9	129.578	0.103422		0.667287
	Spartin KO	24h	10	1129.15	111.211	0.0984905		0.635466
	Spartin KO	24h	11	1738.32	92.668	0.053309		0.343952
	Spartin KO	24h	12	1360.37	90.427	0.0664725		0.428884
	Spartin KO	24h	13	1799.59	128.851	0.0716001		0.461968
	Spartin KO	24h	14	1783.26	98.208	0.0550723		0.35533
	Spartin KO	24h	15	1465.92	95.649	0.0652484		0.420986
	Spartin KO	24h	16	1975.62	233.842	0.118364		0.763689
	Spartin KO	24h	17	2080.81	241.705	0.116159		0.749464
	Spartin KO	24h	18	1624.22	132.489	0.0815709		0.5263

## Sheet: Fig. 4k
	Fig. 4i
	Genotype	Chase (h)	TG intensity	Mean	Normalized by (each genotype 0h)	TG clearance (1 - TG leftover)
	WT	0h	30480.4	33265.5	0.916276
		0h	34184.3		1.02762
		0h	35131.8		1.0561
		3h	18080.1		0.54351	0.45649
		3h	18753		0.563738	0.436262
		3h	19835.2		0.59627	0.40373
	Spartin KO	0h	39624.5	42421.3	0.934071
		0h	43042.1		1.01463
		0h	44597.3		1.0513
		3h	32413.8		0.764094	0.235906
		3h	36366.6		0.857272	0.142728
		3h	32222.5		0.759582	0.240418
	ATG7 KO	0h	26764.1	41231.1	0.649125
		0h	45192.2		1.09607
		0h	51736.9		1.2548
		3h	31095.5		0.754177	0.245823
		3h	29637.7		0.718821	0.281179
		3h	31116.8		0.754693	0.245307

## Sheet: Fig. 4l
	Fig. 4j
	Genotype	siRNA	Chase (h)	TG intensity	Mean	Normalized by (each genotype 0h)	TG clearance (1 - TG leftover)
	WT	Control	0h	53769.9	55903.7	0.96183
	WT	Control	0h	55162.4		0.98674
	WT	Control	0h	58778.8		1.05143
	WT	Control	3h	21697.2		0.388117	0.611883
	WT	Control	3h	21776.8		0.389542	0.610458
	WT	Control	3h	24190.3		0.432713	0.567287
	Spartin KO	Control	0h	79015.5	82583	0.956801
	Spartin KO	Control	0h	82078.3		0.993889
	Spartin KO	Control	0h	86655.2		1.04931
	Spartin KO	Control	3h	47734.4		0.578017	0.421983
	Spartin KO	Control	3h	52498.7		0.635709	0.364291
	Spartin KO	Control	3h	51672.9		0.625709	0.374291
	WT	ATGL siRNA	0h	77816.6	87609.3	0.888223
	WT	ATGL siRNA	0h	101097		1.15395
	WT	ATGL siRNA	0h	83914.3		0.957825
	WT	ATGL siRNA	3h	46637		0.532329	0.467671
	WT	ATGL siRNA	3h	50009.8		0.570828	0.429172
	WT	ATGL siRNA	3h	43623.2		0.497929	0.502071
	Spartin KO	ATGL siRNA	0h	85992.3	79389.9	1.08316
	Spartin KO	ATGL siRNA	0h	80146.2		1.00953
	Spartin KO	ATGL siRNA	0h	72031.1		0.907309
	Spartin KO	ATGL siRNA	3h	49742.9		0.626565	0.373435
	Spartin KO	ATGL siRNA	3h	57828		0.728406	0.271594
	Spartin KO	ATGL siRNA	3h	60816.3		0.766046	0.233954
