# Supplementary material for: The Troyer syndrome protein spartin mediates selective autophagy of lipid droplets
Source: Nat Cell Biol. 2023 Jul 13;25(8):1101–10. doi: 10.1038/s41556-023-01178-w (PMC10415183; doi:10.1038/s41556-023-01178-w)
Supplement: Source Data Fig. 5 — Statistical source data. [file 41556_2023_1178_MOESM11_ESM.xlsx]

## Sheet: Fig. 5c
	Fig. 5c
	Genotype	WT	Spartin KO1	Spartin KO3		WT	Spartin KO1	Spartin KO3
	Condition	Basal	Basal	Basal		100nM OA	100nM OA	100nM OA
	Cell1	0	9	6		17	19	13
	Cell2	1	5	6		10	9	18
	Cell3	0	2	5		7	15	14
	Cell4	1	3	6		5	25	12
	Cell5	2	6	6		4	7	10
	Cell6	4	3	8		4	23	23
	Cell7	3	4	6		9	12	24
	Cell8	6	3	7		9	14	20
	Cell9	2	8	6		9	15	15
	Cell10	7	14	6		12	14	9
	Cell11					12	18	14
	Cell12					13		12

## Sheet: Fig. 5g
	Detection of LDs from raw data files														Fig. 5j
	idx	file	ld_y	ld_x	ld_radius	ld_mean_intensity	ld_sum_intensity	corrcoef	cell_id	in_cell	S20CT	total_cell_area			Samples	Original image file name	Count_LDs	Area (mm^2)	#LD per mm^2
0	0	353-M1-mScarlet-S20CT-Bdp-63x-003.czi	391	1934	8	9146.86	2789792	-0.675854	0	FALSE	TRUE	840349			mSc-I	321-M1-mScarlet-Bdp-63x-001.czi	6	18211.5	0.000329462
1	1	353-M1-mScarlet-S20CT-Bdp-63x-003.czi	292	98	7	8099.44	2016761	-0.673646	0	FALSE	TRUE	840349			mSc-I	321-M1-mScarlet-Bdp-63x-002.czi	1		5.49104e-05
2	2	353-M1-mScarlet-S20CT-Bdp-63x-003.czi	805	1800	8	9049.82	2760196	-0.762738	7	TRUE	TRUE	840349			mSc-I	321-M1-mScarlet-Bdp-63x-003.czi	58		0.0031848
3	3	353-M1-mScarlet-S20CT-Bdp-63x-003.czi	1003	1367	8	9152.41	2791484	-0.908752	10	TRUE	TRUE	840349			mSc-I	352-M1-mScarlet-Bdp-63x-001.czi	31		0.00170222
4	4	353-M1-mScarlet-S20CT-Bdp-63x-003.czi	921	2023	5	7487.01	1085617	-0.638551	0	FALSE	TRUE	840349			mSc-I	352-M1-mScarlet-Bdp-63x-002.czi	92		0.00505175
5	5	353-M1-mScarlet-S20CT-Bdp-63x-003.czi	469	1592	8	8586.39	2618848	-0.667056	2	TRUE	TRUE	840349			mSc-I	352-M1-mScarlet-Bdp-63x-003.czi	41		0.00225132
6	6	353-M1-mScarlet-S20CT-Bdp-63x-003.czi	1768	444	6	7616.56	1469997	-0.559425	0	FALSE	TRUE	840349			mSc-I	353-M1-mScarlet-Bdp-63x-001.czi	29		0.0015924
7	7	353-M1-mScarlet-S20CT-Bdp-63x-003.czi	1314	1278	5	7418.11	1075626	-0.661706	0	FALSE	TRUE	840349			mSc-I	353-M1-mScarlet-Bdp-63x-002.czi	4		0.000219641
8	8	353-M1-mScarlet-S20CT-Bdp-63x-003.czi	215	1127	6	7668.69	1480058	-0.557856	0	FALSE	TRUE	840349			mSc-I	353-M1-mScarlet-Bdp-63x-003.czi	0		0
9	9	353-M1-mScarlet-S20CT-Bdp-63x-003.czi	963	1836	5	7345.18	1065051	-0.422725	0	FALSE	TRUE	840349			Spartin-DN	321-M1-mScarlet-S20CT-Bdp-63x-001.czi	368		0.020207
10	10	353-M1-mScarlet-S20CT-Bdp-63x-003.czi	1383	131	6	7014.22	1353745	-0.303818	0	FALSE	TRUE	840349			Spartin-DN	321-M1-mScarlet-S20CT-Bdp-63x-002.czi	401		0.0220191
11	11	353-M1-mScarlet-S20CT-Bdp-63x-003.czi	341	145	5	7072.89	1025569	-0.300705	0	FALSE	TRUE	840349			Spartin-DN	321-M1-mScarlet-S20CT-Bdp-63x-003.czi	376		0.0206463
12	12	353-M1-mScarlet-S20CT-Bdp-63x-003.czi	1155	1201	6	7856.21	1516248	-0.59132	12	TRUE	TRUE	840349			Spartin-DN	352-M1-mScarlet-S20CT-Bdp-63x-001.czi	691		0.0379431
13	13	353-M1-mScarlet-S20CT-Bdp-63x-003.czi	187	1289	8	7509.7	2290458	-0.669511	0	FALSE	TRUE	840349			Spartin-DN	352-M1-mScarlet-S20CT-Bdp-63x-002.czi	261		0.0143316
14	14	353-M1-mScarlet-S20CT-Bdp-63x-003.czi	789	1754	5	7682.15	1113912	-0.734049	7	TRUE	TRUE	840349			Spartin-DN	352-M1-mScarlet-S20CT-Bdp-63x-003.czi	360		0.0197677
15	15	353-M1-mScarlet-S20CT-Bdp-63x-003.czi	1504	1136	6	7110.88	1372400	-0.344507	17	TRUE	TRUE	840349			Spartin-DN	353-M1-mScarlet-S20CT-Bdp-63x-001.czi	373		0.0204816
16	16	353-M1-mScarlet-S20CT-Bdp-63x-003.czi	744	617	7	7052.24	1756009	-0.732398	0	FALSE	TRUE	840349			Spartin-DN	353-M1-mScarlet-S20CT-Bdp-63x-002.czi	177		0.00971913
17	17	353-M1-mScarlet-S20CT-Bdp-63x-003.czi	1514	596	4	6730.28	733601	0.0214296	0	FALSE	TRUE	840349			Spartin-DN	353-M1-mScarlet-S20CT-Bdp-63x-003.czi	545		0.0299261
18	18	353-M1-mScarlet-S20CT-Bdp-63x-003.czi	1070	754	5	7116.41	1031880	-0.462467	0	FALSE	TRUE	840349			Spartin-DN	660-M1-mScarlet-S20CT-Bdp-63x-001.czi	181		0.00993877
19	19	353-M1-mScarlet-S20CT-Bdp-63x-003.czi	1413	1936	5	6484.13	940199	-0.254538	0	FALSE	TRUE	840349			Spartin-DN	660-M1-mScarlet-S20CT-Bdp-63x-002.czi	116		0.0063696
20	20	353-M1-mScarlet-S20CT-Bdp-63x-003.czi	1698	1349	7	7448.74	1854737	-0.791641	20	TRUE	TRUE	840349			Spartin-DN	660-M1-mScarlet-S20CT-Bdp-63x-003.czi	238		0.0130687
21	21	353-M1-mScarlet-S20CT-Bdp-63x-003.czi	1662	448	5	6780.57	983182	-0.289398	0	FALSE	TRUE	840349			Spartin-DN	661-M1-mScarlet-S20CT-Bdp-63x-001.czi	151		0.00829146
22	22	353-M1-mScarlet-S20CT-Bdp-63x-003.czi	781	1781	6	7644.9	1475465	-0.619904	7	TRUE	TRUE	840349			Spartin-DN	661-M1-mScarlet-S20CT-Bdp-63x-002.czi	308		0.0169124
23	23	353-M1-mScarlet-S20CT-Bdp-63x-003.czi	642	657	5	6717.74	974073	-0.213849	0	FALSE	TRUE	840349			Spartin-DN	661-M1-mScarlet-S20CT-Bdp-63x-003.czi	518		0.0284436
24	24	353-M1-mScarlet-S20CT-Bdp-63x-003.czi	792	1078	5	6564.59	951865	-0.54805	0	FALSE	TRUE	840349			Spartin-DN	662-M1-mScarlet-S20CT-Bdp-63x-001.czi	306		0.0168026
25	25	353-M1-mScarlet-S20CT-Bdp-63x-003.czi	2010	1194	6	6717.65	1296507	-0.0451833	0	FALSE	TRUE	840349			Spartin-DN	662-M1-mScarlet-S20CT-Bdp-63x-002.czi	336		0.0184499
26	26	353-M1-mScarlet-S20CT-Bdp-63x-003.czi	473	1622	5	6761.83	980465	-0.688968	2	TRUE	TRUE	840349			Spartin-DN	662-M1-mScarlet-S20CT-Bdp-63x-003.czi	599		0.0328913
27	27	353-M1-mScarlet-S20CT-Bdp-63x-003.czi	1160	1184	4	7959.06	867538	-0.89863	12	TRUE	TRUE	840349			Spartin-FL	660-M1-mScarlet-S20FL-Bdp-63x-001.czi	0		0
28	28	353-M1-mScarlet-S20CT-Bdp-63x-003.czi	741	1769	7	6753.59	1681644	-0.792784	7	TRUE	TRUE	840349			Spartin-FL	660-M1-mScarlet-S20FL-Bdp-63x-002.czi	0		0
29	29	353-M1-mScarlet-S20CT-Bdp-63x-003.czi	584	367	4	6594.78	718831	0.157728	0	FALSE	TRUE	840349			Spartin-FL	660-M1-mScarlet-S20FL-Bdp-63x-003.czi	0		0
30	30	353-M1-mScarlet-S20CT-Bdp-63x-003.czi	948	1641	6	6149.45	1186843	-0.299392	0	FALSE	TRUE	840349			Spartin-FL	661-M1-mScarlet-S20FL-Bdp-63x-001.czi	2		0.000109821
31	31	353-M1-mScarlet-S20CT-Bdp-63x-003.czi	526	1444	4	6508.56	709433	-0.268678	0	FALSE	TRUE	840349			Spartin-FL	661-M1-mScarlet-S20FL-Bdp-63x-002.czi	1		5.49104e-05
32	32	353-M1-mScarlet-S20CT-Bdp-63x-003.czi	1522	1427	4	6496.7	708140	-0.239608	0	FALSE	TRUE	840349			Spartin-FL	661-M1-mScarlet-S20FL-Bdp-63x-003.czi	0		0
33	33	353-M1-mScarlet-S20CT-Bdp-63x-003.czi	818	1773	4	6045.29	658937	-0.36726	7	TRUE	TRUE	840349			Spartin-FL	662-M1-mScarlet-S20FL-Bdp-63x-001.czi	0		0
34	34	353-M1-mScarlet-S20CT-Bdp-63x-003.czi	779	672	6	5955.59	1149429	-0.0104987	0	FALSE	TRUE	840349			Spartin-FL	662-M1-mScarlet-S20FL-Bdp-63x-002.czi	0		0
35	35	353-M1-mScarlet-S20CT-Bdp-63x-003.czi	1490	95	4	5431.76	592062	0.64077	0	FALSE	TRUE	840349			Spartin-FL	662-M1-mScarlet-S20FL-Bdp-63x-003.czi	1		5.49104e-05
36	36	353-M1-mScarlet-S20CT-Bdp-63x-003.czi	1120	447	4	6153.55	670737	-0.304048	11	TRUE	TRUE	840349
37	37	353-M1-mScarlet-S20CT-Bdp-63x-003.czi	724	1505	4	5977.84	651585	-0.228671	0	FALSE	TRUE	840349
38	38	353-M1-mScarlet-S20CT-Bdp-63x-003.czi	277	1515	4	5843.16	636904	-0.657903	2	TRUE	TRUE	840349
39	39	353-M1-mScarlet-S20CT-Bdp-63x-003.czi	347	1998	4	6021.89	656386	0.373446	0	FALSE	TRUE	840349
40	40	353-M1-mScarlet-S20CT-Bdp-63x-003.czi	962	1332	8	7951.3	2425145	-0.762452	10	TRUE	TRUE	840349
41	41	353-M1-mScarlet-S20CT-Bdp-63x-003.czi	329	1975	5	5817.03	843469	-0.0837313	0	FALSE	TRUE	840349
42	42	353-M1-mScarlet-S20CT-Bdp-63x-003.czi	716	138	4	6065.3	661118	-0.405701	0	FALSE	TRUE	840349
43	43	353-M1-mScarlet-S20CT-Bdp-63x-003.czi	931	219	4	5651.61	616026	-0.235558	0	FALSE	TRUE	840349
44	44	353-M1-mScarlet-S20CT-Bdp-63x-003.czi	1408	1760	4	5775.5	629529	-0.585724	0	FALSE	TRUE	840349
45	45	353-M1-mScarlet-S20CT-Bdp-63x-003.czi	741	1994	4	5800.59	632264	0.428438	0	FALSE	TRUE	840349
46	46	353-M1-mScarlet-S20CT-Bdp-63x-003.czi	1780	1762	4	5596.72	610042	-0.37564	0	FALSE	TRUE	840349
47	47	353-M1-mScarlet-S20CT-Bdp-63x-003.czi	852	495	6	5542.5	1069702	-0.265646	8	TRUE	TRUE	840349
48	48	353-M1-mScarlet-S20CT-Bdp-63x-003.czi	95	1650	4	5161.13	562563	0.00837371	0	FALSE	TRUE	840349
49	49	353-M1-mScarlet-S20CT-Bdp-63x-003.czi	1174	1135	4	5459.05	595036	-0.197558	12	TRUE	TRUE	840349
50	50	353-M1-mScarlet-S20CT-Bdp-63x-003.czi	821	695	6	5566.44	1074322	-0.418416	0	FALSE	TRUE	840349
51	51	353-M1-mScarlet-S20CT-Bdp-63x-003.czi	1005	1213	6	5518.66	1065102	-0.702111	0	FALSE	TRUE	840349
52	52	353-M1-mScarlet-S20CT-Bdp-63x-003.czi	23	980	5	5441.08	788956	-0.44674	0	FALSE	TRUE	840349
53	53	353-M1-mScarlet-S20CT-Bdp-63x-003.czi	1577	128	6	5794.05	1118251	-0.332167	0	FALSE	TRUE	840349
54	54	353-M1-mScarlet-S20CT-Bdp-63x-003.czi	818	1732	4	5762.72	628137	-0.110202	7	TRUE	TRUE	840349
55	55	353-M1-mScarlet-S20CT-Bdp-63x-003.czi	1965	615	6	5673.64	1095012	-0.513064	21	TRUE	TRUE	840349
56	56	353-M1-mScarlet-S20CT-Bdp-63x-003.czi	1901	698	4	5209.21	567804	-0.144808	0	FALSE	TRUE	840349
57	57	353-M1-mScarlet-S20CT-Bdp-63x-003.czi	1734	497	3	5356.41	369592	0.346709	0	FALSE	TRUE	840349
58	58	353-M1-mScarlet-S20CT-Bdp-63x-003.czi	171	949	4	4922.4	536542	-0.363162	0	FALSE	TRUE	840349
59	59	353-M1-mScarlet-S20CT-Bdp-63x-003.czi	838	1643	4	5343.71	582464	-0.267683	0	FALSE	TRUE	840349
60	60	353-M1-mScarlet-S20CT-Bdp-63x-003.czi	286	135	4	4902.89	534415	-0.0543895	0	FALSE	TRUE	840349
61	61	353-M1-mScarlet-S20CT-Bdp-63x-003.czi	1696	243	4	5653.22	616201	0.0513891	0	FALSE	TRUE	840349
62	62	353-M1-mScarlet-S20CT-Bdp-63x-003.czi	1044	1597	4	5325.04	580429	-0.0566792	0	FALSE	TRUE	840349
63	63	353-M1-mScarlet-S20CT-Bdp-63x-003.czi	430	457	8	6372.66	1943660	0.174979	4	TRUE	TRUE	840349
64	64	353-M1-mScarlet-S20CT-Bdp-63x-003.czi	1744	1868	5	5005.11	725741	0.23861	0	FALSE	TRUE	840349
65	65	353-M1-mScarlet-S20CT-Bdp-63x-003.czi	1804	238	4	5458.72	595001	-0.400405	0	FALSE	TRUE	840349
66	66	353-M1-mScarlet-S20CT-Bdp-63x-003.czi	1049	67	3	5183.94	357692	0.634383	0	FALSE	TRUE	840349
67	67	353-M1-mScarlet-S20CT-Bdp-63x-003.czi	923	1262	8	6079.16	1854145	-0.677914	9	TRUE	TRUE	840349
68	68	353-M1-mScarlet-S20CT-Bdp-63x-003.czi	659	540	5	5591.08	810707	-0.221704	0	FALSE	TRUE	840349
69	69	353-M1-mScarlet-S20CT-Bdp-63x-003.czi	1460	781	7	5695.95	1418291	-0.449791	0	FALSE	TRUE	840349
70	70	353-M1-mScarlet-S20CT-Bdp-63x-003.czi	879	1282	7	5734.1	1427792	-0.818361	9	TRUE	TRUE	840349
71	71	353-M1-mScarlet-S20CT-Bdp-63x-003.czi	1977	1160	7	5280.92	1314948	0.154204	0	FALSE	TRUE	840349
72	72	353-M1-mScarlet-S20CT-Bdp-63x-003.czi	1784	235	4	5005.78	545630	0.784528	0	FALSE	TRUE	840349
73	73	353-M1-mScarlet-S20CT-Bdp-63x-003.czi	488	676	4	4691.61	511385	0.183705	0	FALSE	TRUE	840349
74	74	353-M1-mScarlet-S20CT-Bdp-63x-003.czi	1956	1344	4	4477.29	488025	0.356879	0	FALSE	TRUE	840349
75	75	353-M1-mScarlet-S20CT-Bdp-63x-003.czi	1251	191	4	4416.37	481384	0.143197	0	FALSE	TRUE	840349
76	76	353-M1-mScarlet-S20CT-Bdp-63x-003.czi	1468	54	6	5412.95	1044699	0.171636	0	FALSE	TRUE	840349
77	77	353-M1-mScarlet-S20CT-Bdp-63x-003.czi	1141	65	4	5439.16	592868	-0.185969	0	FALSE	TRUE	840349
78	78	353-M1-mScarlet-S20CT-Bdp-63x-003.czi	1464	576	4	4604.97	501942	-0.0296876	0	FALSE	TRUE	840349
79	79	353-M1-mScarlet-S20CT-Bdp-63x-003.czi	1691	359	6	5309.93	1024816	-0.580026	0	FALSE	TRUE	840349
80	80	353-M1-mScarlet-S20CT-Bdp-63x-003.czi	719	1069	3	4440.78	306414	0.528935	0	FALSE	TRUE	840349
81	81	353-M1-mScarlet-S20CT-Bdp-63x-003.czi	1941	2037	4	4534.22	494230	0.145189	0	FALSE	TRUE	840349
82	82	353-M1-mScarlet-S20CT-Bdp-63x-003.czi	632	1416	4	5034.06	548713	-0.118361	0	FALSE	TRUE	840349
83	83	353-M1-mScarlet-S20CT-Bdp-63x-003.czi	779	1831	4	4047.78	441208	-0.497244	7	TRUE	TRUE	840349
84	84	353-M1-mScarlet-S20CT-Bdp-63x-003.czi	2024	394	4	4952.94	539871	-0.147796	0	FALSE	TRUE	840349
85	85	353-M1-mScarlet-S20CT-Bdp-63x-003.czi	1166	990	6	5402.19	1042623	0.165679	0	FALSE	TRUE	840349
86	86	353-M1-mScarlet-S20CT-Bdp-63x-003.czi	907	1727	4	4392.63	478797	0.232253	0	FALSE	TRUE	840349
87	87	353-M1-mScarlet-S20CT-Bdp-63x-003.czi	1368	1226	4	4391.94	478722	0.301904	0	FALSE	TRUE	840349
88	88	353-M1-mScarlet-S20CT-Bdp-63x-003.czi	325	1230	3	4664.43	321846	0.154924	0	FALSE	TRUE	840349
89	89	353-M1-mScarlet-S20CT-Bdp-63x-003.czi	35	713	7	4757.84	1184703	-0.798571	1	TRUE	TRUE	840349
90	90	353-M1-mScarlet-S20CT-Bdp-63x-003.czi	571	394	4	4458.22	485946	0.0529827	0	FALSE	TRUE	840349
91	91	353-M1-mScarlet-S20CT-Bdp-63x-003.czi	535	180	3	4303.64	296951	0.551174	0	FALSE	TRUE	840349
92	92	353-M1-mScarlet-S20CT-Bdp-63x-003.czi	151	1940	4	4281.6	466694	0.210012	0	FALSE	TRUE	840349
93	93	353-M1-mScarlet-S20CT-Bdp-63x-003.czi	601	1435	4	4152.33	452604	0.704391	0	FALSE	TRUE	840349
94	94	353-M1-mScarlet-S20CT-Bdp-63x-003.czi	78	1464	3	4638.75	320074	0.0705582	0	FALSE	TRUE	840349
95	95	353-M1-mScarlet-S20CT-Bdp-63x-003.czi	13	232	5	4721.51	684619	-0.698463	0	FALSE	TRUE	840349
96	96	353-M1-mScarlet-S20CT-Bdp-63x-003.czi	1743	1728	3	4395.39	303282	0.348331	0	FALSE	TRUE	840349
97	97	353-M1-mScarlet-S20CT-Bdp-63x-003.czi	784	472	6	4811.95	928707	-0.25	8	TRUE	TRUE	840349
98	98	353-M1-mScarlet-S20CT-Bdp-63x-003.czi	1808	637	3	3937.49	271687	0.757798	0	FALSE	TRUE	840349
99	99	353-M1-mScarlet-S20CT-Bdp-63x-003.czi	1302	208	4	4438.68	483816	0.246971	0	FALSE	TRUE	840349
100	100	353-M1-mScarlet-S20CT-Bdp-63x-003.czi	621	681	3	4523.97	312154	0.7596	0	FALSE	TRUE	840349
101	101	353-M1-mScarlet-S20CT-Bdp-63x-003.czi	1936	988	3	4126.57	284733	0.379438	0	FALSE	TRUE	840349
102	102	353-M1-mScarlet-S20CT-Bdp-63x-003.czi	179	135	4	4224.5	460471	0.0110453	0	FALSE	TRUE	840349
103	103	353-M1-mScarlet-S20CT-Bdp-63x-003.czi	324	1510	3	3897.29	268913	0.517923	2	TRUE	TRUE	840349
104	104	353-M1-mScarlet-S20CT-Bdp-63x-003.czi	1306	1300	4	3962.22	431882	-0.186874	0	FALSE	TRUE	840349
105	105	353-M1-mScarlet-S20CT-Bdp-63x-003.czi	1132	77	3	4906	338514	0.120945	0	FALSE	TRUE	840349
106	106	353-M1-mScarlet-S20CT-Bdp-63x-003.czi	1541	72	3	4555.22	314310	0.156626	0	FALSE	TRUE	840349
107	107	353-M1-mScarlet-S20CT-Bdp-63x-003.czi	452	205	3	4284.74	295647	-0.199172	0	FALSE	TRUE	840349
108	108	353-M1-mScarlet-S20CT-Bdp-63x-003.czi	1928	1058	4	3998.64	435852	0.768721	0	FALSE	TRUE	840349
109	109	353-M1-mScarlet-S20CT-Bdp-63x-003.czi	1597	536	3	4290.33	296033	0.681546	0	FALSE	TRUE	840349
110	110	353-M1-mScarlet-S20CT-Bdp-63x-003.czi	1139	1306	4	3980.59	433884	-0.201825	0	FALSE	TRUE	840349
111	111	353-M1-mScarlet-S20CT-Bdp-63x-003.czi	465	793	3	3984.61	274938	0.302243	0	FALSE	TRUE	840349
112	112	353-M1-mScarlet-S20CT-Bdp-63x-003.czi	1779	801	3	4099.49	282865	-0.0691072	0	FALSE	TRUE	840349
113	113	353-M1-mScarlet-S20CT-Bdp-63x-003.czi	1053	1351	4	6300.66	686772	-0.808916	10	TRUE	TRUE	840349
114	114	353-M1-mScarlet-S20CT-Bdp-63x-003.czi	894	519	3	4172.62	287911	0.0671911	8	TRUE	TRUE	840349
115	115	353-M1-mScarlet-S20CT-Bdp-63x-003.czi	529	749	3	4918.19	339355	-0.107159	0	FALSE	TRUE	840349
116	116	353-M1-mScarlet-S20CT-Bdp-63x-003.czi	1246	449	8	4427.55	1350403	0.447762	16	TRUE	TRUE	840349
117	117	353-M1-mScarlet-S20CT-Bdp-63x-003.czi	1420	533	3	4169.52	287697	-0.161148	0	FALSE	TRUE	840349
118	118	353-M1-mScarlet-S20CT-Bdp-63x-003.czi	803	1042	4	4273.5	465812	0.511	0	FALSE	TRUE	840349
119	119	353-M1-mScarlet-S20CT-Bdp-63x-003.czi	1392	415	4	3768.97	410818	0.642713	0	FALSE	TRUE	840349
120	120	353-M1-mScarlet-S20CT-Bdp-63x-003.czi	1973	1662	4	3708.42	404218	-0.0881032	0	FALSE	TRUE	840349
121	121	353-M1-mScarlet-S20CT-Bdp-63x-003.czi	198	1226	3	4170.68	287777	0.324799	0	FALSE	TRUE	840349
122	122	353-M1-mScarlet-S20CT-Bdp-63x-003.czi	263	1337	3	3919.16	270422	0.0737224	0	FALSE	TRUE	840349
123	123	353-M1-mScarlet-S20CT-Bdp-63x-003.czi	857	205	3	3668.12	253100	0.546076	0	FALSE	TRUE	840349
124	124	353-M1-mScarlet-S20CT-Bdp-63x-003.czi	868	241	3	3804.39	262503	0.185362	0	FALSE	TRUE	840349
125	125	353-M1-mScarlet-S20CT-Bdp-63x-003.czi	1878	1462	4	3611.66	393671	0.199198	0	FALSE	TRUE	840349
126	126	353-M1-mScarlet-S20CT-Bdp-63x-003.czi	501	389	6	4268.75	823869	0.72981	0	FALSE	TRUE	840349
127	127	353-M1-mScarlet-S20CT-Bdp-63x-003.czi	927	701	4	4292.72	467907	0.0694698	0	FALSE	TRUE	840349
128	128	353-M1-mScarlet-S20CT-Bdp-63x-003.czi	1907	399	2	4142.22	186400	0.320581	0	FALSE	TRUE	840349
129	129	353-M1-mScarlet-S20CT-Bdp-63x-003.czi	1536	1344	4	3992.56	435189	0.761423	0	FALSE	TRUE	840349
130	130	353-M1-mScarlet-S20CT-Bdp-63x-003.czi	694	248	3	3661.93	252673	0.0139961	0	FALSE	TRUE	840349
131	131	353-M1-mScarlet-S20CT-Bdp-63x-003.czi	856	729	3	3694.45	254917	-0.0254985	0	FALSE	TRUE	840349
132	132	353-M1-mScarlet-S20CT-Bdp-63x-003.czi	2021	91	4	3379.49	368364	0.708151	0	FALSE	TRUE	840349
133	133	353-M1-mScarlet-S20CT-Bdp-63x-003.czi	1596	669	3	3733.77	257630	0.824533	0	FALSE	TRUE	840349
134	134	353-M1-mScarlet-S20CT-Bdp-63x-003.czi	1522	1657	3	3662.84	252736	0.705438	0	FALSE	TRUE	840349
135	135	353-M1-mScarlet-S20CT-Bdp-63x-003.czi	1638	367	3	4210.38	290516	0.169037	0	FALSE	TRUE	840349
136	136	353-M1-mScarlet-S20CT-Bdp-63x-003.czi	1458	536	2	4132.27	185952	0.193816	0	FALSE	TRUE	840349
137	137	353-M1-mScarlet-S20CT-Bdp-63x-003.czi	368	487	5	3955.46	573542	-0.234095	0	FALSE	TRUE	840349
138	138	353-M1-mScarlet-S20CT-Bdp-63x-003.czi	426	1767	4	3326.81	362622	0.278254	0	FALSE	TRUE	840349
139	139	353-M1-mScarlet-S20CT-Bdp-63x-003.czi	877	810	3	3851.87	265779	0.151053	0	FALSE	TRUE	840349
140	140	353-M1-mScarlet-S20CT-Bdp-63x-003.czi	1555	450	4	3578.68	390076	-0.0156353	0	FALSE	TRUE	840349
141	141	353-M1-mScarlet-S20CT-Bdp-63x-003.czi	1681	675	3	3847.8	265498	-0.191651	0	FALSE	TRUE	840349
142	142	353-M1-mScarlet-S20CT-Bdp-63x-003.czi	897	1885	4	3816.47	415995	-0.444287	0	FALSE	TRUE	840349
143	143	353-M1-mScarlet-S20CT-Bdp-63x-003.czi	1280	1847	3	3753.28	258976	0.565773	0	FALSE	TRUE	840349
144	144	353-M1-mScarlet-S20CT-Bdp-63x-003.czi	303	147	4	3410.91	371789	0.780814	0	FALSE	TRUE	840349
145	145	353-M1-mScarlet-S20CT-Bdp-63x-003.czi	2031	436	3	3496.43	241254	0.347045	0	FALSE	TRUE	840349
146	146	353-M1-mScarlet-S20CT-Bdp-63x-003.czi	817	1156	3	3676.36	253669	0.781991	0	FALSE	TRUE	840349
147	147	353-M1-mScarlet-S20CT-Bdp-63x-003.czi	1081	743	3	4393.43	303147	0.396778	0	FALSE	TRUE	840349
148	148	353-M1-mScarlet-S20CT-Bdp-63x-003.czi	747	1134	2	3817.47	171786	0.585315	6	TRUE	TRUE	840349
149	149	353-M1-mScarlet-S20CT-Bdp-63x-003.czi	1584	933	7	3915.28	974905	0.285085	0	FALSE	TRUE	840349
150	150	353-M1-mScarlet-S20CT-Bdp-63x-003.czi	1935	1471	4	3338.99	363950	0.0356651	0	FALSE	TRUE	840349
151	151	353-M1-mScarlet-S20CT-Bdp-63x-003.czi	1154	1692	2	3720.49	167422	0.280371	0	FALSE	TRUE	840349
152	152	353-M1-mScarlet-S20CT-Bdp-63x-003.czi	418	652	6	3779.34	729413	0.382985	0	FALSE	TRUE	840349
153	153	353-M1-mScarlet-S20CT-Bdp-63x-003.czi	1730	742	3	3527.59	243404	0.717416	0	FALSE	TRUE	840349
154	154	353-M1-mScarlet-S20CT-Bdp-63x-003.czi	515	1600	4	3929	428261	-0.134048	2	TRUE	TRUE	840349
155	155	353-M1-mScarlet-S20CT-Bdp-63x-003.czi	1743	393	4	3676.17	400703	0.431464	0	FALSE	TRUE	840349
156	156	353-M1-mScarlet-S20CT-Bdp-63x-003.czi	1777	583	4	3861.09	420859	-0.060614	0	FALSE	TRUE	840349
157	157	353-M1-mScarlet-S20CT-Bdp-63x-003.czi	975	1941	4	3961.53	431807	0.230062	13	TRUE	TRUE	840349
158	158	353-M1-mScarlet-S20CT-Bdp-63x-003.czi	1675	496	3	3680.14	253930	0.375225	0	FALSE	TRUE	840349
159	159	353-M1-mScarlet-S20CT-Bdp-63x-003.czi	109	1147	5	3612.27	523779	0.661365	0	FALSE	TRUE	840349
160	160	353-M1-mScarlet-S20CT-Bdp-63x-003.czi	824	1605	3	3464.33	239039	0.622969	0	FALSE	TRUE	840349
161	161	353-M1-mScarlet-S20CT-Bdp-63x-003.czi	363	1266	4	3974.84	433258	-0.100085	0	FALSE	TRUE	840349
162	162	353-M1-mScarlet-S20CT-Bdp-63x-003.czi	1055	1308	8	5124.65	1563018	-0.430204	10	TRUE	TRUE	840349
163	163	353-M1-mScarlet-S20CT-Bdp-63x-003.czi	1380	1113	3	3429.33	236624	-0.00245891	0	FALSE	TRUE	840349
164	164	353-M1-mScarlet-S20CT-Bdp-63x-003.czi	1062	476	4	3686.08	401783	-0.0776689	11	TRUE	TRUE	840349
165	165	353-M1-mScarlet-S20CT-Bdp-63x-003.czi	392	268	3	3392.01	234049	0.251831	0	FALSE	TRUE	840349
166	166	353-M1-mScarlet-S20CT-Bdp-63x-003.czi	932	1919	3	3675.77	253628	-0.397817	0	FALSE	TRUE	840349
167	167	353-M1-mScarlet-S20CT-Bdp-63x-003.czi	585	349	3	3407.03	235085	0.717638	0	FALSE	TRUE	840349
168	168	353-M1-mScarlet-S20CT-Bdp-63x-003.czi	1869	1003	3	3265.65	225330	0.464637	0	FALSE	TRUE	840349
169	169	353-M1-mScarlet-S20CT-Bdp-63x-003.czi	1018	600	2	3809.84	171443	0.252018	0	FALSE	TRUE	840349
170	170	353-M1-mScarlet-S20CT-Bdp-63x-003.czi	914	603	3	3379.58	233191	0.525888	8	TRUE	TRUE	840349
171	171	353-M1-mScarlet-S20CT-Bdp-63x-003.czi	757	274	5	3899.83	565475	-0.0826137	0	FALSE	TRUE	840349
172	172	353-M1-mScarlet-S20CT-Bdp-63x-003.czi	591	414	3	3538.43	244152	0.844024	0	FALSE	TRUE	840349
173	173	353-M1-mScarlet-S20CT-Bdp-63x-003.czi	146	486	2	3646.09	164074	0.5965	0	FALSE	TRUE	840349
174	174	353-M1-mScarlet-S20CT-Bdp-63x-003.czi	1658	809	4	3229.23	351986	0.565036	0	FALSE	TRUE	840349
175	175	353-M1-mScarlet-S20CT-Bdp-63x-003.czi	1910	1166	3	3387.54	233740	0.153307	0	FALSE	TRUE	840349
176	176	353-M1-mScarlet-S20CT-Bdp-63x-003.czi	1784	380	2	3498.24	157421	0.403506	0	FALSE	TRUE	840349
177	177	353-M1-mScarlet-S20CT-Bdp-63x-003.czi	1743	1993	4	3608.48	393324	-0.457239	0	FALSE	TRUE	840349
178	178	353-M1-mScarlet-S20CT-Bdp-63x-003.czi	1144	1904	2	3616.02	162721	0.6449	13	TRUE	TRUE	840349
179	179	353-M1-mScarlet-S20CT-Bdp-63x-003.czi	1003	75	3	3563.97	245914	0.53058	0	FALSE	TRUE	840349
180	180	353-M1-mScarlet-S20CT-Bdp-63x-003.czi	1229	395	7	3839.45	956023	0.808595	0	FALSE	TRUE	840349
181	181	353-M1-mScarlet-S20CT-Bdp-63x-003.czi	1171	967	3	3847.46	265475	-0.22375	0	FALSE	TRUE	840349
182	182	353-M1-mScarlet-S20CT-Bdp-63x-003.czi	1111	406	4	3477.26	379021	0.684004	11	TRUE	TRUE	840349
183	183	353-M1-mScarlet-S20CT-Bdp-63x-003.czi	827	1805	4	5165.17	563003	-0.265953	7	TRUE	TRUE	840349
184	184	353-M1-mScarlet-S20CT-Bdp-63x-003.czi	871	1766	2	3559.51	160178	0.596605	7	TRUE	TRUE	840349
185	185	353-M1-mScarlet-S20CT-Bdp-63x-003.czi	1788	1010	3	3473.48	239670	0.748551	0	FALSE	TRUE	840349
186	186	353-M1-mScarlet-S20CT-Bdp-63x-003.czi	2000	852	3	3447.9	237905	0.586466	0	FALSE	TRUE	840349
187	187	353-M1-mScarlet-S20CT-Bdp-63x-003.czi	687	1926	4	3705.72	403924	-0.104471	0	FALSE	TRUE	840349
188	188	353-M1-mScarlet-S20CT-Bdp-63x-003.czi	1021	179	2	3499.84	157493	0.737351	0	FALSE	TRUE	840349
189	189	353-M1-mScarlet-S20CT-Bdp-63x-003.czi	712	873	3	3431.35	236763	0.235829	0	FALSE	TRUE	840349
190	190	353-M1-mScarlet-S20CT-Bdp-63x-003.czi	2028	170	3	3165.93	218449	0.44794	0	FALSE	TRUE	840349
191	191	353-M1-mScarlet-S20CT-Bdp-63x-003.czi	141	121	6	3377.49	651856	0.192899	0	FALSE	TRUE	840349
192	192	353-M1-mScarlet-S20CT-Bdp-63x-003.czi	31	959	3	3261.2	225023	0.634736	0	FALSE	TRUE	840349
193	193	353-M1-mScarlet-S20CT-Bdp-63x-003.czi	71	369	3	3485.41	240493	0.091718	0	FALSE	TRUE	840349
194	194	353-M1-mScarlet-S20CT-Bdp-63x-003.czi	1528	1043	4	3435.75	374497	0.58929	0	FALSE	TRUE	840349
195	195	353-M1-mScarlet-S20CT-Bdp-63x-003.czi	1011	840	4	3329.6	362926	0.626321	0	FALSE	TRUE	840349
196	196	353-M1-mScarlet-S20CT-Bdp-63x-003.czi	1433	1389	2	3474.44	156350	-0.0559534	0	FALSE	TRUE	840349
197	197	353-M1-mScarlet-S20CT-Bdp-63x-003.czi	529	1304	4	3666.13	399608	0.748186	6	TRUE	TRUE	840349
198	198	353-M1-mScarlet-S20CT-Bdp-63x-003.czi	807	1752	3	4081.86	281648	-0.299867	7	TRUE	TRUE	840349
199	199	353-M1-mScarlet-S20CT-Bdp-63x-003.czi	623	1662	4	3443.41	375332	-0.23294	0	FALSE	TRUE	840349
200	200	353-M1-mScarlet-S20CT-Bdp-63x-003.czi	186	622	4	3084.99	336264	0.638978	0	FALSE	TRUE	840349
201	201	353-M1-mScarlet-S20CT-Bdp-63x-003.czi	1817	1594	3	3341.01	230530	0.205953	19	TRUE	TRUE	840349
202	202	353-M1-mScarlet-S20CT-Bdp-63x-003.czi	1641	415	4	3087.21	336506	0.561775	0	FALSE	TRUE	840349
203	203	353-M1-mScarlet-S20CT-Bdp-63x-003.czi	1880	608	4	3070.71	334707	0.600691	0	FALSE	TRUE	840349
204	204	353-M1-mScarlet-S20CT-Bdp-63x-003.czi	1250	1152	5	3371.34	488845	0.767993	0	FALSE	TRUE	840349
205	205	353-M1-mScarlet-S20CT-Bdp-63x-003.czi	935	1322	5	4791	694695	-0.25489	10	TRUE	TRUE	840349
206	206	353-M1-mScarlet-S20CT-Bdp-63x-003.czi	247	470	4	3155.57	343957	0.613318	0	FALSE	TRUE	840349
207	207	353-M1-mScarlet-S20CT-Bdp-63x-003.czi	1660	1052	2	3555.64	160004	0.501438	0	FALSE	TRUE	840349
208	208	353-M1-mScarlet-S20CT-Bdp-63x-003.czi	1478	114	4	3362.79	366544	0.865801	0	FALSE	TRUE	840349
209	209	353-M1-mScarlet-S20CT-Bdp-63x-003.czi	1946	1011	4	3353.77	365561	-0.331392	0	FALSE	TRUE	840349
210	210	353-M1-mScarlet-S20CT-Bdp-63x-003.czi	448	844	3	2991.45	206410	0.73885	5	TRUE	TRUE	840349
211	211	353-M1-mScarlet-S20CT-Bdp-63x-003.czi	1254	135	4	3252.6	354533	0.742393	0	FALSE	TRUE	840349
212	212	353-M1-mScarlet-S20CT-Bdp-63x-003.czi	456	277	3	3000.62	207043	0.293985	0	FALSE	TRUE	840349
213	213	353-M1-mScarlet-S20CT-Bdp-63x-003.czi	910	142	4	3310.9	360888	0.71859	0	FALSE	TRUE	840349
214	214	353-M1-mScarlet-S20CT-Bdp-63x-003.czi	591	1816	2	3570.09	160654	0.191844	0	FALSE	TRUE	840349
215	215	353-M1-mScarlet-S20CT-Bdp-63x-003.czi	519	646	4	3237.27	352862	0.891559	0	FALSE	TRUE	840349
216	216	353-M1-mScarlet-S20CT-Bdp-63x-003.czi	1999	1687	4	3456.31	376738	-0.255778	0	FALSE	TRUE	840349
217	217	353-M1-mScarlet-S20CT-Bdp-63x-003.czi	1011	89	4	3233.51	352453	0.494043	0	FALSE	TRUE	840349
218	218	353-M1-mScarlet-S20CT-Bdp-63x-003.czi	238	1884	4	2918.81	318150	0.415961	0	FALSE	TRUE	840349
219	219	353-M1-mScarlet-S20CT-Bdp-63x-003.czi	1678	1455	3	3126.71	215743	0.818267	0	FALSE	TRUE	840349
220	220	353-M1-mScarlet-S20CT-Bdp-63x-003.czi	757	1793	5	4072.2	590469	-0.67721	7	TRUE	TRUE	840349
221	221	353-M1-mScarlet-S20CT-Bdp-63x-003.czi	286	968	6	3875.29	747931	0.0448039	0	FALSE	TRUE	840349
222	222	353-M1-mScarlet-S20CT-Bdp-63x-003.czi	476	279	3	3083.97	212794	0.748019	0	FALSE	TRUE	840349
223	223	353-M1-mScarlet-S20CT-Bdp-63x-003.czi	149	25	3	2840.45	195991	0.453707	0	FALSE	TRUE	840349
224	224	353-M1-mScarlet-S20CT-Bdp-63x-003.czi	915	27	4	2837.41	309278	0.692414	0	FALSE	TRUE	840349
225	225	353-M1-mScarlet-S20CT-Bdp-63x-003.czi	1880	2034	3	3033.9	209339	-0.0609654	0	FALSE	TRUE	840349
226	226	353-M1-mScarlet-S20CT-Bdp-63x-003.czi	375	1339	2	3233.82	145522	0.267598	0	FALSE	TRUE	840349
227	227	353-M1-mScarlet-S20CT-Bdp-63x-003.czi	1657	1433	2	3144.31	141494	0.406056	0	FALSE	TRUE	840349
228	228	353-M1-mScarlet-S20CT-Bdp-63x-003.czi	1263	240	4	3144.15	342712	0.765362	0	FALSE	TRUE	840349
229	229	353-M1-mScarlet-S20CT-Bdp-63x-003.czi	310	1335	6	3294.33	635806	-0.323193	0	FALSE	TRUE	840349
230	230	353-M1-mScarlet-S20CT-Bdp-63x-003.czi	235	1910	4	2953.02	321879	0.697865	0	FALSE	TRUE	840349
231	231	353-M1-mScarlet-S20CT-Bdp-63x-003.czi	1236	1808	2	3307.6	148842	0.314564	0	FALSE	TRUE	840349
232	232	353-M1-mScarlet-S20CT-Bdp-63x-003.czi	724	820	4	2932.45	319637	0.708611	0	FALSE	TRUE	840349
233	233	353-M1-mScarlet-S20CT-Bdp-63x-003.czi	1375	1238	3	3197.46	220625	0.55418	0	FALSE	TRUE	840349
234	234	353-M1-mScarlet-S20CT-Bdp-63x-003.czi	1709	1708	3	3003.38	207233	0.227357	19	TRUE	TRUE	840349
235	235	353-M1-mScarlet-S20CT-Bdp-63x-003.czi	314	290	2	3091.27	139107	0.394682	0	FALSE	TRUE	840349
236	236	353-M1-mScarlet-S20CT-Bdp-63x-003.czi	1118	1163	2	3152.09	141844	0.533581	12	TRUE	TRUE	840349
237	237	353-M1-mScarlet-S20CT-Bdp-63x-003.czi	466	1814	3	3174.03	219008	0.475966	0	FALSE	TRUE	840349
238	238	353-M1-mScarlet-S20CT-Bdp-63x-003.czi	1698	1645	2	3287.16	147922	0.0245143	19	TRUE	TRUE	840349
239	239	353-M1-mScarlet-S20CT-Bdp-63x-003.czi	1050	601	3	2803.9	193469	0.459188	0	FALSE	TRUE	840349
240	240	353-M1-mScarlet-S20CT-Bdp-63x-003.czi	1717	420	2	2952.07	132843	0.748158	0	FALSE	TRUE	840349
241	241	353-M1-mScarlet-S20CT-Bdp-63x-003.czi	1014	1073	3	3033.35	209301	0.849814	12	TRUE	TRUE	840349
242	242	353-M1-mScarlet-S20CT-Bdp-63x-003.czi	1313	289	2	3513.4	158103	0.452966	0	FALSE	TRUE	840349
243	243	353-M1-mScarlet-S20CT-Bdp-63x-003.czi	789	1534	4	2916.52	317901	0.668584	0	FALSE	TRUE	840349
244	244	353-M1-mScarlet-S20CT-Bdp-63x-003.czi	533	1485	2	3183.84	143273	0.389844	0	FALSE	TRUE	840349
245	245	353-M1-mScarlet-S20CT-Bdp-63x-003.czi	632	180	2	2857.87	128604	0.513456	0	FALSE	TRUE	840349
246	246	353-M1-mScarlet-S20CT-Bdp-63x-003.czi	227	576	2	2859.6	128682	0.578365	0	FALSE	TRUE	840349
247	247	353-M1-mScarlet-S20CT-Bdp-63x-003.czi	1607	794	2	3096.53	139344	0.0320304	0	FALSE	TRUE	840349
248	248	353-M1-mScarlet-S20CT-Bdp-63x-003.czi	107	2008	3	2750.03	189752	0.600076	0	FALSE	TRUE	840349
249	249	353-M1-mScarlet-S20CT-Bdp-63x-003.czi	1066	1187	3	3049.01	210382	0.538534	12	TRUE	TRUE	840349
250	250	353-M1-mScarlet-S20CT-Bdp-63x-003.czi	485	1572	4	4861.44	529897	-0.299248	2	TRUE	TRUE	840349
251	251	353-M1-mScarlet-S20CT-Bdp-63x-003.czi	2003	1265	2	2948.04	132662	0.131347	0	FALSE	TRUE	840349
252	252	353-M1-mScarlet-S20CT-Bdp-63x-003.czi	1407	1004	2	2955.76	133009	0.385102	0	FALSE	TRUE	840349
253	253	353-M1-mScarlet-S20CT-Bdp-63x-003.czi	1511	562	3	2896.03	199826	0.612996	0	FALSE	TRUE	840349
254	254	353-M1-mScarlet-S20CT-Bdp-63x-003.czi	1000	867	4	3055.84	333087	0.388979	0	FALSE	TRUE	840349
255	255	353-M1-mScarlet-S20CT-Bdp-63x-003.czi	1870	585	4	2803.22	305551	0.853213	0	FALSE	TRUE	840349
256	256	353-M1-mScarlet-S20CT-Bdp-63x-003.czi	194	1680	3	2675.41	184603	0.731241	0	FALSE	TRUE	840349
257	257	353-M1-mScarlet-S20CT-Bdp-63x-003.czi	250	362	2	2900.18	130508	0.751686	0	FALSE	TRUE	840349
258	258	353-M1-mScarlet-S20CT-Bdp-63x-003.czi	943	1226	8	4282.7	1306223	0.11318	9	TRUE	TRUE	840349
259	259	353-M1-mScarlet-S20CT-Bdp-63x-003.czi	1967	386	3	2877.12	198521	0.115093	0	FALSE	TRUE	840349
260	260	353-M1-mScarlet-S20CT-Bdp-63x-003.czi	1777	1477	4	2614.66	284998	0.330304	0	FALSE	TRUE	840349
261	261	353-M1-mScarlet-S20CT-Bdp-63x-003.czi	781	1678	2	2888.56	129985	0.0400716	7	TRUE	TRUE	840349
262	262	353-M1-mScarlet-S20CT-Bdp-63x-003.czi	692	178	2	2939.13	132261	0.347825	0	FALSE	TRUE	840349
263	263	353-M1-mScarlet-S20CT-Bdp-63x-003.czi	1822	151	4	2866.57	312456	0.232757	0	FALSE	TRUE	840349
264	264	353-M1-mScarlet-S20CT-Bdp-63x-003.czi	1513	1124	2	4029.04	181307	0.35305	17	TRUE	TRUE	840349
265	265	353-M1-mScarlet-S20CT-Bdp-63x-003.czi	1353	1570	3	3026.72	208844	0.291894	0	FALSE	TRUE	840349
266	266	353-M1-mScarlet-S20CT-Bdp-63x-003.czi	1216	531	2	2638.24	118721	0.631805	0	FALSE	TRUE	840349
267	267	353-M1-mScarlet-S20CT-Bdp-63x-003.czi	844	91	2	2849.56	128230	0.560763	0	FALSE	TRUE	840349
268	268	353-M1-mScarlet-S20CT-Bdp-63x-003.czi	624	868	4	2769.75	301903	0.722289	0	FALSE	TRUE	840349
269	269	353-M1-mScarlet-S20CT-Bdp-63x-003.czi	891	1176	3	2915.7	201183	0.774701	9	TRUE	TRUE	840349
270	270	353-M1-mScarlet-S20CT-Bdp-63x-003.czi	1778	407	2	2624.07	118083	0.746728	0	FALSE	TRUE	840349
271	271	353-M1-mScarlet-S20CT-Bdp-63x-003.czi	1697	1285	4	2861.88	311945	0.658479	17	TRUE	TRUE	840349
272	272	353-M1-mScarlet-S20CT-Bdp-63x-003.czi	1681	148	4	3026.72	329912	0.229102	0	FALSE	TRUE	840349
273	273	353-M1-mScarlet-S20CT-Bdp-63x-003.czi	470	6	4	2930.94	319473	0.00612235	0	FALSE	TRUE	840349
274	274	353-M1-mScarlet-S20CT-Bdp-63x-003.czi	614	1942	2	2916.29	131233	0.774628	0	FALSE	TRUE	840349
275	275	353-M1-mScarlet-S20CT-Bdp-63x-003.czi	1264	566	2	2617.22	117775	0.375894	16	TRUE	TRUE	840349
276	276	353-M1-mScarlet-S20CT-Bdp-63x-003.czi	1121	1654	2	2860.8	128736	0.635106	0	FALSE	TRUE	840349
277	277	353-M1-mScarlet-S20CT-Bdp-63x-003.czi	1718	729	3	2743.38	189293	0.552575	0	FALSE	TRUE	840349
278	278	353-M1-mScarlet-S20CT-Bdp-63x-003.czi	514	1870	2	2429.38	109322	0.538316	0	FALSE	TRUE	840349
279	279	353-M1-mScarlet-S20CT-Bdp-63x-003.czi	1266	110	4	2951.44	321707	0.696293	0	FALSE	TRUE	840349
280	280	353-M1-mScarlet-S20CT-Bdp-63x-003.czi	1501	1310	8	2998.36	914501	0.797412	17	TRUE	TRUE	840349
281	281	353-M1-mScarlet-S20CT-Bdp-63x-003.czi	558	2025	2	2789.78	125540	0.743488	0	FALSE	TRUE	840349
282	282	353-M1-mScarlet-S20CT-Bdp-63x-003.czi	282	586	3	2737.77	188906	0.337501	0	FALSE	TRUE	840349
283	283	353-M1-mScarlet-S20CT-Bdp-63x-003.czi	1563	1646	2	2254.09	101434	0.802482	0	FALSE	TRUE	840349
284	284	353-M1-mScarlet-S20CT-Bdp-63x-003.czi	1917	903	3	2541.16	175340	0.556629	0	FALSE	TRUE	840349
285	285	353-M1-mScarlet-S20CT-Bdp-63x-003.czi	1536	1707	2	2728.64	122789	0.494714	0	FALSE	TRUE	840349
286	286	353-M1-mScarlet-S20CT-Bdp-63x-003.czi	131	920	2	2660.24	119711	0.671659	0	FALSE	TRUE	840349
287	287	353-M1-mScarlet-S20CT-Bdp-63x-003.czi	1353	1921	4	2824.14	307831	0.574104	0	FALSE	TRUE	840349
288	288	353-M1-mScarlet-S20CT-Bdp-63x-003.czi	403	453	5	4203.52	609510	-0.0809659	4	TRUE	TRUE	840349
289	289	353-M1-mScarlet-S20CT-Bdp-63x-003.czi	1003	1048	2	2937.76	132199	0.862325	0	FALSE	TRUE	840349
290	290	353-M1-mScarlet-S20CT-Bdp-63x-003.czi	1267	1051	4	2798.73	305062	0.361631	0	FALSE	TRUE	840349
291	291	353-M1-mScarlet-S20CT-Bdp-63x-003.czi	361	375	2	2843.27	127947	0.556753	0	FALSE	TRUE	840349
292	292	353-M1-mScarlet-S20CT-Bdp-63x-003.czi	502	2012	3	2868.83	197949	0.708016	0	FALSE	TRUE	840349
293	293	353-M1-mScarlet-S20CT-Bdp-63x-003.czi	665	481	2	2795.29	125788	0.724078	0	FALSE	TRUE	840349
294	294	353-M1-mScarlet-S20CT-Bdp-63x-003.czi	93	820	3	2653.36	183082	0.717792	0	FALSE	TRUE	840349
295	295	353-M1-mScarlet-S20CT-Bdp-63x-003.czi	814	1873	4	2655	289395	0.27952	7	TRUE	TRUE	840349
296	296	353-M1-mScarlet-S20CT-Bdp-63x-003.czi	873	1111	4	2878.91	313801	0.205078	0	FALSE	TRUE	840349
297	297	353-M1-mScarlet-S20CT-Bdp-63x-003.czi	433	240	3	2555.62	176338	0.2855	0	FALSE	TRUE	840349
298	298	353-M1-mScarlet-S20CT-Bdp-63x-003.czi	1006	329	3	2715.45	187366	0.478842	11	TRUE	TRUE	840349
299	299	353-M1-mScarlet-S20CT-Bdp-63x-003.czi	1851	692	2	2725.16	122632	0.337578	0	FALSE	TRUE	840349
300	300	353-M1-mScarlet-S20CT-Bdp-63x-003.czi	1476	295	3	2947.52	203379	0.781046	0	FALSE	TRUE	840349
301	301	353-M1-mScarlet-S20CT-Bdp-63x-003.czi	1081	1497	5	2667.84	386837	0.832678	0	FALSE	TRUE	840349
302	302	353-M1-mScarlet-S20CT-Bdp-63x-003.czi	631	1862	3	2678.14	184792	-0.0713887	0	FALSE	TRUE	840349
303	303	353-M1-mScarlet-S20CT-Bdp-63x-003.czi	1839	649	6	2642.33	509970	0.222488	0	FALSE	TRUE	840349
304	304	353-M1-mScarlet-S20CT-Bdp-63x-003.czi	654	1283	6	3146.51	607276	0.707942	6	TRUE	TRUE	840349
305	305	353-M1-mScarlet-S20CT-Bdp-63x-003.czi	543	1994	2	2698.2	121419	0.210074	0	FALSE	TRUE	840349
306	306	353-M1-mScarlet-S20CT-Bdp-63x-003.czi	719	1943	3	2620.01	180781	0.774775	0	FALSE	TRUE	840349
307	307	353-M1-mScarlet-S20CT-Bdp-63x-003.czi	1174	752	3	2703.12	186515	0.708538	14	TRUE	TRUE	840349
308	308	353-M1-mScarlet-S20CT-Bdp-63x-003.czi	300	1054	3	2688.74	185523	0.461236	0	FALSE	TRUE	840349
309	309	353-M1-mScarlet-S20CT-Bdp-63x-003.czi	1448	647	4	3073.47	335008	0.284447	0	FALSE	TRUE	840349
310	310	353-M1-mScarlet-S20CT-Bdp-63x-003.czi	320	427	2	2535.49	114097	0.643382	0	FALSE	TRUE	840349
311	311	353-M1-mScarlet-S20CT-Bdp-63x-003.czi	1301	2030	2	2279.82	102592	0.52615	0	FALSE	TRUE	840349
312	312	353-M1-mScarlet-S20CT-Bdp-63x-003.czi	1068	1366	7	4197.51	1045179	0.164827	10	TRUE	TRUE	840349
313	313	353-M1-mScarlet-S20CT-Bdp-63x-003.czi	1807	978	4	2244.03	244599	0.49043	0	FALSE	TRUE	840349
314	314	353-M1-mScarlet-S20CT-Bdp-63x-003.czi	527	249	3	2828.2	195146	0.198158	0	FALSE	TRUE	840349
315	315	353-M1-mScarlet-S20CT-Bdp-63x-003.czi	1952	848	2	2652.56	119365	0.629203	0	FALSE	TRUE	840349
316	316	353-M1-mScarlet-S20CT-Bdp-63x-003.czi	701	1615	2	2847.07	128118	0.616076	0	FALSE	TRUE	840349
317	317	353-M1-mScarlet-S20CT-Bdp-63x-003.czi	1766	177	3	2716.64	187448	0.660786	0	FALSE	TRUE	840349
318	318	353-M1-mScarlet-S20CT-Bdp-63x-003.czi	1085	1460	5	2724.28	395020	0.396962	0	FALSE	TRUE	840349
319	319	353-M1-mScarlet-S20CT-Bdp-63x-003.czi	1317	1179	4	2582.67	281511	0.39393	0	FALSE	TRUE	840349
320	320	353-M1-mScarlet-S20CT-Bdp-63x-003.czi	1717	1721	3	2673.28	184456	-0.141168	19	TRUE	TRUE	840349
321	321	353-M1-mScarlet-S20CT-Bdp-63x-003.czi	1691	1136	4	3202.64	349088	0.525137	17	TRUE	TRUE	840349
322	322	353-M1-mScarlet-S20CT-Bdp-63x-003.czi	655	872	3	2438.17	168234	0.876208	0	FALSE	TRUE	840349
323	323	353-M1-mScarlet-S20CT-Bdp-63x-003.czi	1139	1061	2	2736.51	123143	0.914968	12	TRUE	TRUE	840349
324	324	353-M1-mScarlet-S20CT-Bdp-63x-003.czi	681	1678	3	2684.97	185263	0.113735	0	FALSE	TRUE	840349
325	325	353-M1-mScarlet-S20CT-Bdp-63x-003.czi	27	431	4	2373.85	258750	0.685302	0	FALSE	TRUE	840349
326	326	353-M1-mScarlet-S20CT-Bdp-63x-003.czi	1639	1524	2	2384.91	107321	0.684652	0	FALSE	TRUE	840349
327	327	353-M1-mScarlet-S20CT-Bdp-63x-003.czi	1900	37	3	2670.3	184251	0.559211	0	FALSE	TRUE	840349
328	328	353-M1-mScarlet-S20CT-Bdp-63x-003.czi	670	713	6	2768.02	534228	0.0707062	0	FALSE	TRUE	840349
329	329	353-M1-mScarlet-S20CT-Bdp-63x-003.czi	395	851	3	2909.33	200744	0.196552	0	FALSE	TRUE	840349
330	330	353-M1-mScarlet-S20CT-Bdp-63x-003.czi	347	992	3	2740.71	189109	0.790721	0	FALSE	TRUE	840349
331	331	353-M1-mScarlet-S20CT-Bdp-63x-003.czi	859	1576	2	2417.67	108795	0.746866	0	FALSE	TRUE	840349
332	332	353-M1-mScarlet-S20CT-Bdp-63x-003.czi	1293	750	2	2714.73	122163	0.519382	0	FALSE	TRUE	840349
333	333	353-M1-mScarlet-S20CT-Bdp-63x-003.czi	1428	163	3	2730.23	188386	0.547801	0	FALSE	TRUE	840349
334	334	353-M1-mScarlet-S20CT-Bdp-63x-003.czi	1917	1403	3	2442.43	168528	0.542625	0	FALSE	TRUE	840349
335	335	353-M1-mScarlet-S20CT-Bdp-63x-003.czi	2034	1707	3	2386.32	164656	0.371963	0	FALSE	TRUE	840349
336	336	353-M1-mScarlet-S20CT-Bdp-63x-003.czi	813	6	2	2909.11	130910	0.3188	0	FALSE	TRUE	840349
337	337	353-M1-mScarlet-S20CT-Bdp-63x-003.czi	1933	392	2	2382.13	107196	0.608182	0	FALSE	TRUE	840349
338	338	353-M1-mScarlet-S20CT-Bdp-63x-003.czi	397	1262	3	2683.9	185189	0.574249	6	TRUE	TRUE	840349
339	339	353-M1-mScarlet-S20CT-Bdp-63x-003.czi	954	1015	4	2761.84	301041	0.339677	0	FALSE	TRUE	840349
340	340	353-M1-mScarlet-S20CT-Bdp-63x-003.czi	1383	1158	2	2292.33	103155	0.714401	0	FALSE	TRUE	840349
341	341	353-M1-mScarlet-S20CT-Bdp-63x-003.czi	601	1813	2	2912.16	131047	0.587783	0	FALSE	TRUE	840349
342	342	353-M1-mScarlet-S20CT-Bdp-63x-003.czi	749	192	4	2624.06	286023	0.827857	0	FALSE	TRUE	840349
343	343	353-M1-mScarlet-S20CT-Bdp-63x-003.czi	594	808	3	2716.91	187467	0.431861	0	FALSE	TRUE	840349
344	344	353-M1-mScarlet-S20CT-Bdp-63x-003.czi	772	1049	3	2526.23	174310	0.597656	0	FALSE	TRUE	840349
345	345	353-M1-mScarlet-S20CT-Bdp-63x-003.czi	1835	1524	2	2490.91	112091	0.469918	0	FALSE	TRUE	840349
346	346	353-M1-mScarlet-S20CT-Bdp-63x-003.czi	123	1045	3	2412.8	166483	0.237908	0	FALSE	TRUE	840349
347	347	353-M1-mScarlet-S20CT-Bdp-63x-003.czi	755	1170	7	2963.31	737864	0.789699	6	TRUE	TRUE	840349
348	348	353-M1-mScarlet-S20CT-Bdp-63x-003.czi	997	301	2	2625	118125	0.755601	0	FALSE	TRUE	840349
349	349	353-M1-mScarlet-S20CT-Bdp-63x-003.czi	1926	357	7	2929.62	729476	0.242302	0	FALSE	TRUE	840349
350	350	353-M1-mScarlet-S20CT-Bdp-63x-003.czi	1228	1867	2	2219.87	99894	0.638692	0	FALSE	TRUE	840349
351	351	353-M1-mScarlet-S20CT-Bdp-63x-003.czi	2013	938	2	2759.15	148994	0.494441	0	FALSE	TRUE	840349
352	352	353-M1-mScarlet-S20CT-Bdp-63x-003.czi	1396	1057	2	2494.6	112257	0.648071	0	FALSE	TRUE	840349
353	353	353-M1-mScarlet-S20CT-Bdp-63x-003.czi	75	437	4	2418.74	263643	0.446071	0	FALSE	TRUE	840349
354	354	353-M1-mScarlet-S20CT-Bdp-63x-003.czi	1282	1737	2	2393.42	107704	0.287849	0	FALSE	TRUE	840349
355	355	353-M1-mScarlet-S20CT-Bdp-63x-003.czi	445	18	2	2338.2	105219	0.44385	0	FALSE	TRUE	840349
356	356	353-M1-mScarlet-S20CT-Bdp-63x-003.czi	1994	1478	6	2410.94	465312	0.635946	0	FALSE	TRUE	840349
357	357	353-M1-mScarlet-S20CT-Bdp-63x-003.czi	1929	730	2	2200.16	99007	0.493318	0	FALSE	TRUE	840349
358	358	353-M1-mScarlet-S20CT-Bdp-63x-003.czi	695	1332	4	2512.18	273828	0.223883	0	FALSE	TRUE	840349
359	359	353-M1-mScarlet-S20CT-Bdp-63x-003.czi	1659	1343	2	2429.07	109308	0.356813	20	TRUE	TRUE	840349
360	360	353-M1-mScarlet-S20CT-Bdp-63x-003.czi	1455	1253	6	2635.65	508681	0.947472	17	TRUE	TRUE	840349
361	361	353-M1-mScarlet-S20CT-Bdp-63x-003.czi	304	1178	2	2273.96	102328	0.348354	0	FALSE	TRUE	840349
362	362	353-M1-mScarlet-S20CT-Bdp-63x-003.czi	1877	1988	2	2422.16	108997	0.33006	0	FALSE	TRUE	840349
363	363	353-M1-mScarlet-S20CT-Bdp-63x-003.czi	207	145	2	2364.56	106405	0.67156	0	FALSE	TRUE	840349
364	364	353-M1-mScarlet-S20CT-Bdp-63x-003.czi	1650	375	3	3109.77	214574	0.0639266	0	FALSE	TRUE	840349
365	365	353-M1-mScarlet-S20CT-Bdp-63x-003.czi	1061	1328	3	4439.7	306339	0.24649	10	TRUE	TRUE	840349
366	366	353-M1-mScarlet-S20CT-Bdp-63x-003.czi	552	213	3	2763.1	190654	0.676459	0	FALSE	TRUE	840349
367	367	353-M1-mScarlet-S20CT-Bdp-63x-003.czi	2031	861	2	2314.09	104134	0.725118	0	FALSE	TRUE	840349
368	368	353-M1-mScarlet-S20CT-Bdp-63x-003.czi	127	220	3	2524.1	174163	0.368779	0	FALSE	TRUE	840349
369	369	353-M1-mScarlet-S20CT-Bdp-63x-003.czi	322	1458	4	2192.38	238969	0.549847	0	FALSE	TRUE	840349
370	370	353-M1-mScarlet-S20CT-Bdp-63x-003.czi	908	1577	2	2522.31	113504	0.287752	0	FALSE	TRUE	840349
371	371	353-M1-mScarlet-S20CT-Bdp-63x-003.czi	709	1300	2	2509.82	112942	0.250812	0	FALSE	TRUE	840349
372	372	353-M1-mScarlet-S20CT-Bdp-63x-003.czi	812	1673	2	2628.82	118297	0.440982	0	FALSE	TRUE	840349
373	373	353-M1-mScarlet-S20CT-Bdp-63x-003.czi	1019	425	2	2428.44	109280	0.322279	11	TRUE	TRUE	840349
374	374	353-M1-mScarlet-S20CT-Bdp-63x-003.czi	717	8	4	2815.02	306837	-0.340422	0	FALSE	TRUE	840349
375	375	353-M1-mScarlet-S20CT-Bdp-63x-003.czi	990	809	3	2370.1	163537	0.530068	0	FALSE	TRUE	840349
376	376	353-M1-mScarlet-S20CT-Bdp-63x-003.czi	20	1080	2	2302.13	103596	0.320613	0	FALSE	TRUE	840349
377	377	353-M1-mScarlet-S20CT-Bdp-63x-003.czi	753	969	3	2417.77	166826	0.839231	0	FALSE	TRUE	840349
378	378	353-M1-mScarlet-S20CT-Bdp-63x-003.czi	518	240	3	2580.87	178080	0.615	0	FALSE	TRUE	840349
379	379	353-M1-mScarlet-S20CT-Bdp-63x-003.czi	985	1093	3	2471.13	170508	0.889458	12	TRUE	TRUE	840349
380	380	353-M1-mScarlet-S20CT-Bdp-63x-003.czi	29	307	2	2376.76	106954	0.744258	0	FALSE	TRUE	840349
381	381	353-M1-mScarlet-S20CT-Bdp-63x-003.czi	1189	515	2	2352.78	105875	0.352198	0	FALSE	TRUE	840349
382	382	353-M1-mScarlet-S20CT-Bdp-63x-003.czi	1271	599	3	2623.91	181050	0.647309	15	TRUE	TRUE	840349
383	383	353-M1-mScarlet-S20CT-Bdp-63x-003.czi	1180	1742	3	2421.61	167091	0.449566	0	FALSE	TRUE	840349
384	384	353-M1-mScarlet-S20CT-Bdp-63x-003.czi	1855	1796	3	2416.84	166762	0.058443	0	FALSE	TRUE	840349
385	385	353-M1-mScarlet-S20CT-Bdp-63x-003.czi	1297	240	2	2600.36	117016	0.592057	0	FALSE	TRUE	840349
386	386	353-M1-mScarlet-S20CT-Bdp-63x-003.czi	163	2005	3	2444.43	168666	0.233342	0	FALSE	TRUE	840349
387	387	353-M1-mScarlet-S20CT-Bdp-63x-003.czi	1967	1533	2	2368.51	106583	0.673813	0	FALSE	TRUE	840349
388	388	353-M1-mScarlet-S20CT-Bdp-63x-003.czi	1320	996	2	2283.18	102743	0.771126	0	FALSE	TRUE	840349
389	389	353-M1-mScarlet-S20CT-Bdp-63x-003.czi	1211	1551	4	2276.97	248190	0.406034	0	FALSE	TRUE	840349
390	390	353-M1-mScarlet-S20CT-Bdp-63x-003.czi	1987	251	4	2415.14	263250	0.562502	0	FALSE	TRUE	840349
391	391	353-M1-mScarlet-S20CT-Bdp-63x-003.czi	1884	322	2	2511.53	113019	0.67449	0	FALSE	TRUE	840349
392	392	353-M1-mScarlet-S20CT-Bdp-63x-003.czi	1614	620	2	2267.84	102053	0.788267	0	FALSE	TRUE	840349
393	393	353-M1-mScarlet-S20CT-Bdp-63x-003.czi	1674	1117	3	2622.45	180949	0.75389	17	TRUE	TRUE	840349
394	394	353-M1-mScarlet-S20CT-Bdp-63x-003.czi	1209	548	2	2413.8	108621	0.397414	0	FALSE	TRUE	840349
395	395	353-M1-mScarlet-S20CT-Bdp-63x-003.czi	1937	1675	2	2337.89	105205	0.151144	0	FALSE	TRUE	840349
396	396	353-M1-mScarlet-S20CT-Bdp-63x-003.czi	1035	28	2	2386.33	107385	0.546128	0	FALSE	TRUE	840349
397	397	353-M1-mScarlet-S20CT-Bdp-63x-003.czi	493	1138	3	2406.81	166070	0.114744	6	TRUE	TRUE	840349
398	398	353-M1-mScarlet-S20CT-Bdp-63x-003.czi	431	1264	2	2446.4	110088	0.616002	6	TRUE	TRUE	840349
399	399	353-M1-mScarlet-S20CT-Bdp-63x-003.czi	449	247	2	1975.67	88905	0.633859	0	FALSE	TRUE	840349
400	400	353-M1-mScarlet-S20CT-Bdp-63x-003.czi	1626	1109	2	2381.71	107177	0.314313	17	TRUE	TRUE	840349
401	401	353-M1-mScarlet-S20CT-Bdp-63x-003.czi	851	185	2	2328.13	104766	0.601687	0	FALSE	TRUE	840349
402	402	353-M1-mScarlet-S20CT-Bdp-63x-003.czi	1421	298	2	2642.49	118912	0.608076	0	FALSE	TRUE	840349
403	403	353-M1-mScarlet-S20CT-Bdp-63x-003.czi	635	106	4	2183.9	238045	0.572521	0	FALSE	TRUE	840349
404	404	353-M1-mScarlet-S20CT-Bdp-63x-003.czi	1582	1395	4	2660.41	289985	-0.0807458	0	FALSE	TRUE	840349
405	405	353-M1-mScarlet-S20CT-Bdp-63x-003.czi	420	171	6	2621.36	505922	0.0123339	0	FALSE	TRUE	840349
406	406	353-M1-mScarlet-S20CT-Bdp-63x-003.czi	1264	1918	5	2484.1	360195	0.485337	0	FALSE	TRUE	840349
407	407	353-M1-mScarlet-S20CT-Bdp-63x-003.czi	530	1862	2	2409.44	108425	0.276326	0	FALSE	TRUE	840349
408	408	353-M1-mScarlet-S20CT-Bdp-63x-003.czi	1151	521	2	2331.64	104924	0.435635	0	FALSE	TRUE	840349
409	409	353-M1-mScarlet-S20CT-Bdp-63x-003.czi	650	934	2	2168.82	97597	0.641683	0	FALSE	TRUE	840349
410	410	353-M1-mScarlet-S20CT-Bdp-63x-003.czi	979	759	2	2152.33	96855	0.827123	0	FALSE	TRUE	840349
411	411	353-M1-mScarlet-S20CT-Bdp-63x-003.czi	2015	2026	2	2074.98	93374	0.398631	0	FALSE	TRUE	840349
412	412	353-M1-mScarlet-S20CT-Bdp-63x-003.czi	296	1699	4	2176.27	237213	-0.107377	2	TRUE	TRUE	840349
413	413	353-M1-mScarlet-S20CT-Bdp-63x-003.czi	1631	208	2	2342.42	105409	0.488543	0	FALSE	TRUE	840349
414	414	353-M1-mScarlet-S20CT-Bdp-63x-003.czi	669	598	3	2546.2	175688	0.351566	0	FALSE	TRUE	840349
415	415	353-M1-mScarlet-S20CT-Bdp-63x-003.czi	1332	708	4	2543.02	277189	0.678535	0	FALSE	TRUE	840349
416	416	353-M1-mScarlet-S20CT-Bdp-63x-003.czi	1716	1222	2	2371.16	106702	0.14551	17	TRUE	TRUE	840349
417	417	353-M1-mScarlet-S20CT-Bdp-63x-003.czi	1572	612	4	2208.14	240687	0.807196	0	FALSE	TRUE	840349
418	418	353-M1-mScarlet-S20CT-Bdp-63x-003.czi	1334	1910	3	2443.26	168585	0.725948	0	FALSE	TRUE	840349
419	419	353-M1-mScarlet-S20CT-Bdp-63x-003.czi	1320	45	2	2601.76	117079	0.385588	0	FALSE	TRUE	840349
420	420	353-M1-mScarlet-S20CT-Bdp-63x-003.czi	1105	1433	2	2457.78	110600	0.619949	0	FALSE	TRUE	840349
421	421	353-M1-mScarlet-S20CT-Bdp-63x-003.czi	32	1093	3	2353.54	162394	0.760969	0	FALSE	TRUE	840349
422	422	353-M1-mScarlet-S20CT-Bdp-63x-003.czi	138	1035	2	2119.67	95385	0.741963	0	FALSE	TRUE	840349
423	423	353-M1-mScarlet-S20CT-Bdp-63x-003.czi	1335	1013	3	2153.28	148576	0.881673	0	FALSE	TRUE	840349
424	424	353-M1-mScarlet-S20CT-Bdp-63x-003.czi	904	1540	3	2198.41	151690	0.705844	0	FALSE	TRUE	840349
425	425	353-M1-mScarlet-S20CT-Bdp-63x-003.czi	556	695	2	2072.58	93266	0.897678	0	FALSE	TRUE	840349
426	426	353-M1-mScarlet-S20CT-Bdp-63x-003.czi	565	889	5	2287.51	331689	-0.359712	5	TRUE	TRUE	840349
427	427	353-M1-mScarlet-S20CT-Bdp-63x-003.czi	414	1042	2	2118.04	95312	0.870528	0	FALSE	TRUE	840349
428	428	353-M1-mScarlet-S20CT-Bdp-63x-003.czi	1707	1114	6	2732.5	527373	0.775982	17	TRUE	TRUE	840349
429	429	353-M1-mScarlet-S20CT-Bdp-63x-003.czi	608	593	3	2242.19	154711	0.848612	0	FALSE	TRUE	840349
430	430	353-M1-mScarlet-S20CT-Bdp-63x-003.czi	1448	250	2	2441.47	109866	0.375378	0	FALSE	TRUE	840349
431	431	353-M1-mScarlet-S20CT-Bdp-63x-003.czi	1712	30	4	2491.61	271585	0.601347	0	FALSE	TRUE	840349
432	432	353-M1-mScarlet-S20CT-Bdp-63x-003.czi	559	1004	5	2300.16	333523	0.296649	5	TRUE	TRUE	840349
433	433	353-M1-mScarlet-S20CT-Bdp-63x-003.czi	1230	1294	2	2242.67	100920	0.919715	0	FALSE	TRUE	840349
434	434	353-M1-mScarlet-S20CT-Bdp-63x-003.czi	1863	96	3	2133.3	147198	0.533524	0	FALSE	TRUE	840349
435	435	353-M1-mScarlet-S20CT-Bdp-63x-003.czi	111	1894	2	2168.78	97595	0.500732	0	FALSE	TRUE	840349
436	436	353-M1-mScarlet-S20CT-Bdp-63x-003.czi	374	2029	3	2161.12	149117	0.237964	0	FALSE	TRUE	840349
437	437	353-M1-mScarlet-S20CT-Bdp-63x-003.czi	1498	958	2	2369.13	106611	-0.00671785	0	FALSE	TRUE	840349
438	438	353-M1-mScarlet-S20CT-Bdp-63x-003.czi	892	323	2	2329.82	104842	0.534203	0	FALSE	TRUE	840349
439	439	353-M1-mScarlet-S20CT-Bdp-63x-003.czi	565	789	2	2199.89	98995	0.352281	0	FALSE	TRUE	840349
440	440	353-M1-mScarlet-S20CT-Bdp-63x-003.czi	24	530	3	2148.2	148226	0.33401	0	FALSE	TRUE	840349
441	441	353-M1-mScarlet-S20CT-Bdp-63x-003.czi	11	1983	3	2246.72	155024	0.602347	0	FALSE	TRUE	840349
442	442	353-M1-mScarlet-S20CT-Bdp-63x-003.czi	1251	1421	2	2299.71	103487	0.822793	0	FALSE	TRUE	840349
443	443	353-M1-mScarlet-S20CT-Bdp-63x-003.czi	204	31	2	2257.09	101569	0.658701	0	FALSE	TRUE	840349
444	444	353-M1-mScarlet-S20CT-Bdp-63x-003.czi	968	18	3	2411.19	166372	0.632199	0	FALSE	TRUE	840349
445	445	353-M1-mScarlet-S20CT-Bdp-63x-003.czi	231	1992	2	2069.51	93128	0.441547	0	FALSE	TRUE	840349
446	446	353-M1-mScarlet-S20CT-Bdp-63x-003.czi	970	744	2	2428.58	109286	0.264783	0	FALSE	TRUE	840349
447	447	353-M1-mScarlet-S20CT-Bdp-63x-003.czi	1854	555	4	2417.47	263504	0.864405	0	FALSE	TRUE	840349
448	448	353-M1-mScarlet-S20CT-Bdp-63x-003.czi	114	367	4	2118.13	230876	0.798423	0	FALSE	TRUE	840349
449	449	353-M1-mScarlet-S20CT-Bdp-63x-003.czi	1933	475	2	1946.02	87571	0.32956	0	FALSE	TRUE	840349
450	450	353-M1-mScarlet-S20CT-Bdp-63x-003.czi	967	392	4	2328	253752	0.615665	11	TRUE	TRUE	840349
451	451	353-M1-mScarlet-S20CT-Bdp-63x-003.czi	1422	1278	8	2388.38	728457	0.828795	17	TRUE	TRUE	840349
452	452	353-M1-mScarlet-S20CT-Bdp-63x-003.czi	1499	1720	2	2507.16	112822	0.615631	0	FALSE	TRUE	840349
453	453	353-M1-mScarlet-S20CT-Bdp-63x-003.czi	1961	1439	2	2091.29	94108	0.190933	0	FALSE	TRUE	840349
454	454	353-M1-mScarlet-S20CT-Bdp-63x-003.czi	2032	384	2	2795.82	125812	0.507265	0	FALSE	TRUE	840349
455	455	353-M1-mScarlet-S20CT-Bdp-63x-003.czi	782	312	2	2212.13	99546	0.741536	0	FALSE	TRUE	840349
456	456	353-M1-mScarlet-S20CT-Bdp-63x-003.czi	801	490	3	2320.71	160129	0.841958	8	TRUE	TRUE	840349
457	457	353-M1-mScarlet-S20CT-Bdp-63x-003.czi	1381	217	3	2218.88	153103	0.650339	0	FALSE	TRUE	840349
458	458	353-M1-mScarlet-S20CT-Bdp-63x-003.czi	1675	1413	2	2137.29	96178	-0.0111508	0	FALSE	TRUE	840349
459	459	353-M1-mScarlet-S20CT-Bdp-63x-003.czi	874	331	3	2272.49	156802	0.630549	0	FALSE	TRUE	840349
460	460	353-M1-mScarlet-S20CT-Bdp-63x-003.czi	925	940	4	2373.64	258727	0.216509	0	FALSE	TRUE	840349
461	461	353-M1-mScarlet-S20CT-Bdp-63x-003.czi	8	443	2	2652.4	119358	0.627002	0	FALSE	TRUE	840349
462	462	353-M1-mScarlet-S20CT-Bdp-63x-003.czi	1008	768	2	2167.64	97544	0.761132	0	FALSE	TRUE	840349
463	463	353-M1-mScarlet-S20CT-Bdp-63x-003.czi	157	1250	2	2403.62	108163	0.540313	0	FALSE	TRUE	840349
464	464	353-M1-mScarlet-S20CT-Bdp-63x-003.czi	1073	798	2	2304.98	103724	0.803176	0	FALSE	TRUE	840349
465	465	353-M1-mScarlet-S20CT-Bdp-63x-003.czi	1638	264	3	2299.04	158634	0.54009	0	FALSE	TRUE	840349
466	466	353-M1-mScarlet-S20CT-Bdp-63x-003.czi	1110	1375	3	2318.35	159966	-0.0681952	10	TRUE	TRUE	840349
467	467	353-M1-mScarlet-S20CT-Bdp-63x-003.czi	1413	498	2	2125.69	95656	0.509072	16	TRUE	TRUE	840349
468	468	353-M1-mScarlet-S20CT-Bdp-63x-003.czi	2010	934	2	2498.46	114929	0.50458	0	FALSE	TRUE	840349
469	469	353-M1-mScarlet-S20CT-Bdp-63x-003.czi	708	984	3	2323.84	160345	0.668951	0	FALSE	TRUE	840349
470	470	353-M1-mScarlet-S20CT-Bdp-63x-003.czi	654	798	3	2182.3	150579	0.908888	0	FALSE	TRUE	840349
471	471	353-M1-mScarlet-S20CT-Bdp-63x-003.czi	2036	51	3	2030.16	140081	0.68563	0	FALSE	TRUE	840349
472	472	353-M1-mScarlet-S20CT-Bdp-63x-003.czi	1125	1791	4	2024.13	220630	0.468571	0	FALSE	TRUE	840349
473	473	353-M1-mScarlet-S20CT-Bdp-63x-003.czi	1613	821	3	2138.67	147568	0.903093	0	FALSE	TRUE	840349
474	474	353-M1-mScarlet-S20CT-Bdp-63x-003.czi	854	1309	3	2141.57	147768	0.792233	9	TRUE	TRUE	840349
475	475	353-M1-mScarlet-S20CT-Bdp-63x-003.czi	1052	559	3	2270.52	156666	0.82646	0	FALSE	TRUE	840349
476	476	353-M1-mScarlet-S20CT-Bdp-63x-003.czi	1710	1242	2	2313.62	104113	0.639728	17	TRUE	TRUE	840349
477	477	353-M1-mScarlet-S20CT-Bdp-63x-003.czi	1762	732	4	2004.35	218474	0.856342	0	FALSE	TRUE	840349
478	478	353-M1-mScarlet-S20CT-Bdp-63x-003.czi	276	1292	3	2162.7	149226	0.446465	0	FALSE	TRUE	840349
479	479	353-M1-mScarlet-S20CT-Bdp-63x-003.czi	293	1381	3	2092.94	144413	0.818998	0	FALSE	TRUE	840349
480	480	353-M1-mScarlet-S20CT-Bdp-63x-003.czi	1164	1775	2	2332.53	104964	0.554762	0	FALSE	TRUE	840349
481	481	353-M1-mScarlet-S20CT-Bdp-63x-003.czi	1546	1133	3	2289.06	157945	0.820686	17	TRUE	TRUE	840349
482	482	353-M1-mScarlet-S20CT-Bdp-63x-003.czi	386	855	2	2531.78	113930	0.541335	0	FALSE	TRUE	840349
483	483	353-M1-mScarlet-S20CT-Bdp-63x-003.czi	1254	173	2	2485.13	111831	0.659603	0	FALSE	TRUE	840349
484	484	353-M1-mScarlet-S20CT-Bdp-63x-003.czi	356	1457	3	2038.72	140672	0.856374	0	FALSE	TRUE	840349
485	485	353-M1-mScarlet-S20CT-Bdp-63x-003.czi	1759	623	5	2335.9	338706	0.26016	0	FALSE	TRUE	840349
486	486	353-M1-mScarlet-S20CT-Bdp-63x-003.czi	426	1868	2	2195.49	98797	0.702916	0	FALSE	TRUE	840349
487	487	353-M1-mScarlet-S20CT-Bdp-63x-003.czi	697	1174	4	2920.81	318368	0.823535	6	TRUE	TRUE	840349
488	488	353-M1-mScarlet-S20CT-Bdp-63x-003.czi	258	829	3	2036.09	140490	0.67618	0	FALSE	TRUE	840349
489	489	353-M1-mScarlet-S20CT-Bdp-63x-003.czi	676	1230	8	3602.03	1098618	0.160402	6	TRUE	TRUE	840349
490	490	353-M1-mScarlet-S20CT-Bdp-63x-003.czi	972	5	2	2279	102555	0.559237	0	FALSE	TRUE	840349
491	491	353-M1-mScarlet-S20CT-Bdp-63x-003.czi	1543	1742	2	2024.27	91092	0.364226	0	FALSE	TRUE	840349
492	492	353-M1-mScarlet-S20CT-Bdp-63x-003.czi	1908	1357	8	2437.94	743571	-0.187945	20	TRUE	TRUE	840349
493	493	353-M1-mScarlet-S20CT-Bdp-63x-003.czi	1454	1359	2	2134.98	96074	0.803352	0	FALSE	TRUE	840349
494	494	353-M1-mScarlet-S20CT-Bdp-63x-003.czi	1524	1273	6	2357.84	455063	0.86456	17	TRUE	TRUE	840349
495	495	353-M1-mScarlet-S20CT-Bdp-63x-003.czi	280	799	2	2112.09	95044	0.520841	0	FALSE	TRUE	840349
496	496	353-M1-mScarlet-S20CT-Bdp-63x-003.czi	352	1736	3	2330.68	160817	0.0774661	0	FALSE	TRUE	840349
497	497	353-M1-mScarlet-S20CT-Bdp-63x-003.czi	498	25	3	2054.42	141755	0.750578	0	FALSE	TRUE	840349
498	498	353-M1-mScarlet-S20CT-Bdp-63x-003.czi	1984	22	2	2114.47	95151	0.150856	0	FALSE	TRUE	840349
499	499	353-M1-mScarlet-S20CT-Bdp-63x-003.czi	1432	428	3	2004.48	138309	0.217271	0	FALSE	TRUE	840349
500	500	353-M1-mScarlet-S20CT-Bdp-63x-003.czi	1099	197	2	2163.96	97378	0.592947	0	FALSE	TRUE	840349
501	501	353-M1-mScarlet-S20CT-Bdp-63x-003.czi	1171	220	2	2332.82	104977	0.275743	0	FALSE	TRUE	840349
502	502	353-M1-mScarlet-S20CT-Bdp-63x-003.czi	89	1315	2	2212.09	99544	0.373608	0	FALSE	TRUE	840349
503	503	353-M1-mScarlet-S20CT-Bdp-63x-003.czi	1871	1178	2	2022.82	91027	0.615756	0	FALSE	TRUE	840349
504	504	353-M1-mScarlet-S20CT-Bdp-63x-003.czi	110	14	2	2244.58	101006	0.810572	0	FALSE	TRUE	840349
505	505	353-M1-mScarlet-S20CT-Bdp-63x-003.czi	230	1732	4	1937.01	211134	0.618125	0	FALSE	TRUE	840349
506	506	353-M1-mScarlet-S20CT-Bdp-63x-003.czi	520	1559	2	1823.24	82046	0.897634	2	TRUE	TRUE	840349
507	507	353-M1-mScarlet-S20CT-Bdp-63x-003.czi	1567	1669	2	1839.96	82798	0.448987	0	FALSE	TRUE	840349
508	508	353-M1-mScarlet-S20CT-Bdp-63x-003.czi	1435	1922	2	1926.33	86685	0.542582	0	FALSE	TRUE	840349
509	509	353-M1-mScarlet-S20CT-Bdp-63x-003.czi	1620	1016	2	1683.58	75761	0.714637	0	FALSE	TRUE	840349
510	510	353-M1-mScarlet-S20CT-Bdp-63x-003.czi	1562	540	2	2099.62	94483	0.590641	0	FALSE	TRUE	840349
511	511	353-M1-mScarlet-S20CT-Bdp-63x-003.czi	1014	1820	3	2110.17	145602	0.5824	0	FALSE	TRUE	840349
512	512	353-M1-mScarlet-S20CT-Bdp-63x-003.czi	901	757	3	2107.39	145410	0.647305	0	FALSE	TRUE	840349
513	513	353-M1-mScarlet-S20CT-Bdp-63x-003.czi	893	220	2	1872.89	84280	0.503584	0	FALSE	TRUE	840349
514	514	353-M1-mScarlet-S20CT-Bdp-63x-003.czi	722	1172	4	2935.51	319971	0.816221	6	TRUE	TRUE	840349
515	515	353-M1-mScarlet-S20CT-Bdp-63x-003.czi	416	1816	4	2119.39	231014	0.472852	0	FALSE	TRUE	840349
516	516	353-M1-mScarlet-S20CT-Bdp-63x-003.czi	1423	937	2	2161.18	97253	0.729953	0	FALSE	TRUE	840349
517	517	353-M1-mScarlet-S20CT-Bdp-63x-003.czi	1202	1040	2	2191.42	98614	0.801052	0	FALSE	TRUE	840349
518	518	353-M1-mScarlet-S20CT-Bdp-63x-003.czi	1081	367	2	3663.82	164872	0.405954	11	TRUE	TRUE	840349
519	519	353-M1-mScarlet-S20CT-Bdp-63x-003.czi	289	1098	2	1743.4	78453	0.465544	0	FALSE	TRUE	840349
520	520	353-M1-mScarlet-S20CT-Bdp-63x-003.czi	931	1068	2	2092.62	94168	0.465537	0	FALSE	TRUE	840349
521	521	353-M1-mScarlet-S20CT-Bdp-63x-003.czi	659	284	3	2080.32	143542	0.716454	0	FALSE	TRUE	840349
522	522	353-M1-mScarlet-S20CT-Bdp-63x-003.czi	605	610	2	1991.78	89630	0.718424	0	FALSE	TRUE	840349
523	523	353-M1-mScarlet-S20CT-Bdp-63x-003.czi	1825	1025	3	1991.26	137397	0.482991	0	FALSE	TRUE	840349
524	524	353-M1-mScarlet-S20CT-Bdp-63x-003.czi	560	738	2	2067.8	93051	0.741098	0	FALSE	TRUE	840349
525	525	353-M1-mScarlet-S20CT-Bdp-63x-003.czi	660	1963	2	2146.71	96602	0.72899	0	FALSE	TRUE	840349
526	526	353-M1-mScarlet-S20CT-Bdp-63x-003.czi	1172	70	2	2326.67	104700	0.364505	0	FALSE	TRUE	840349
527	527	353-M1-mScarlet-S20CT-Bdp-63x-003.czi	1594	415	2	1874.13	84336	0.530372	0	FALSE	TRUE	840349
528	528	353-M1-mScarlet-S20CT-Bdp-63x-003.czi	1572	1769	2	2252.49	101362	0.634578	0	FALSE	TRUE	840349
529	529	353-M1-mScarlet-S20CT-Bdp-63x-003.czi	1670	1987	2	2151.04	96797	0.614558	0	FALSE	TRUE	840349
530	530	353-M1-mScarlet-S20CT-Bdp-63x-003.czi	1893	344	2	1747.09	78619	0.641348	0	FALSE	TRUE	840349
531	531	353-M1-mScarlet-S20CT-Bdp-63x-003.czi	75	792	2	1843.04	82937	0.391088	0	FALSE	TRUE	840349
532	532	353-M1-mScarlet-S20CT-Bdp-63x-003.czi	1962	970	2	1739.62	78283	0.685224	0	FALSE	TRUE	840349
533	533	353-M1-mScarlet-S20CT-Bdp-63x-003.czi	590	1346	3	2271.68	156746	0.522622	0	FALSE	TRUE	840349
534	534	353-M1-mScarlet-S20CT-Bdp-63x-003.czi	232	1748	2	1847.51	83138	0.741595	0	FALSE	TRUE	840349
535	535	353-M1-mScarlet-S20CT-Bdp-63x-003.czi	1315	942	2	1941.89	87385	0.737448	0	FALSE	TRUE	840349
536	536	353-M1-mScarlet-S20CT-Bdp-63x-003.czi	26	1646	4	2150.69	234425	0.515486	0	FALSE	TRUE	840349
537	537	353-M1-mScarlet-S20CT-Bdp-63x-003.czi	311	495	2	1948.56	87685	0.747083	0	FALSE	TRUE	840349
538	538	353-M1-mScarlet-S20CT-Bdp-63x-003.czi	1179	1942	2	2029.96	91348	0.420933	13	TRUE	TRUE	840349
539	539	353-M1-mScarlet-S20CT-Bdp-63x-003.czi	1097	724	2	1832.11	82445	0.808507	0	FALSE	TRUE	840349
540	540	353-M1-mScarlet-S20CT-Bdp-63x-003.czi	1418	1029	3	2002	138138	0.424633	0	FALSE	TRUE	840349
541	541	353-M1-mScarlet-S20CT-Bdp-63x-003.czi	296	1787	2	1710.91	76991	0.456694	0	FALSE	TRUE	840349
542	542	353-M1-mScarlet-S20CT-Bdp-63x-003.czi	690	1607	2	2112.09	95044	0.664111	0	FALSE	TRUE	840349
543	543	353-M1-mScarlet-S20CT-Bdp-63x-003.czi	655	2013	2	1967.18	88523	0.830454	0	FALSE	TRUE	840349
544	544	353-M1-mScarlet-S20CT-Bdp-63x-003.czi	1743	662	2	1872.8	84276	0.478355	0	FALSE	TRUE	840349
545	0	353-M1-mScarlet-S20CT-Bdp-63x-002.czi	1294	770	8	4536.71	1383697	-0.390942	0	FALSE	TRUE	893741
546	1	353-M1-mScarlet-S20CT-Bdp-63x-002.czi	1183	777	8	5454.93	1663754	-0.328184	15	TRUE	TRUE	893741
547	2	353-M1-mScarlet-S20CT-Bdp-63x-002.czi	1265	1341	8	5029.11	1533879	-0.478486	0	FALSE	TRUE	893741
548	3	353-M1-mScarlet-S20CT-Bdp-63x-002.czi	705	172	8	5678.55	1731959	-0.00721315	8	TRUE	TRUE	893741
549	4	353-M1-mScarlet-S20CT-Bdp-63x-002.czi	1937	503	8	4558.1	1390221	-0.805156	27	TRUE	TRUE	893741
550	5	353-M1-mScarlet-S20CT-Bdp-63x-002.czi	1165	655	5	3876.43	562083	0.865239	16	TRUE	TRUE	893741
551	6	353-M1-mScarlet-S20CT-Bdp-63x-002.czi	1411	461	7	3606.97	898135	-0.375146	0	FALSE	TRUE	893741
552	7	353-M1-mScarlet-S20CT-Bdp-63x-002.czi	651	27	6	4052.5	782132	-0.44695	0	FALSE	TRUE	893741
553	8	353-M1-mScarlet-S20CT-Bdp-63x-002.czi	1565	1279	5	4042.63	586182	-0.35689	0	FALSE	TRUE	893741
554	9	353-M1-mScarlet-S20CT-Bdp-63x-002.czi	1083	350	6	3674.98	709271	0.857602	0	FALSE	TRUE	893741
555	10	353-M1-mScarlet-S20CT-Bdp-63x-002.czi	1876	1424	4	3668.99	399920	-0.447394	0	FALSE	TRUE	893741
556	11	353-M1-mScarlet-S20CT-Bdp-63x-002.czi	1889	260	6	3612.05	697125	-0.0140188	0	FALSE	TRUE	893741
557	12	353-M1-mScarlet-S20CT-Bdp-63x-002.czi	1185	875	5	3396.01	492421	0.0641869	0	FALSE	TRUE	893741
558	13	353-M1-mScarlet-S20CT-Bdp-63x-002.czi	1834	617	4	3431.83	374069	-0.256404	0	FALSE	TRUE	893741
559	14	353-M1-mScarlet-S20CT-Bdp-63x-002.czi	1116	456	5	3522.76	510800	0.352322	0	FALSE	TRUE	893741
560	15	353-M1-mScarlet-S20CT-Bdp-63x-002.czi	433	1316	5	3278.91	475442	-0.0510015	5	TRUE	TRUE	893741
561	16	353-M1-mScarlet-S20CT-Bdp-63x-002.czi	339	1239	5	3207.84	465137	0.0360828	3	TRUE	TRUE	893741
562	17	353-M1-mScarlet-S20CT-Bdp-63x-002.czi	1161	1234	6	3129.75	604041	0.021274	0	FALSE	TRUE	893741
563	18	353-M1-mScarlet-S20CT-Bdp-63x-002.czi	1420	1003	6	3138.87	605801	-0.223854	0	FALSE	TRUE	893741
564	19	353-M1-mScarlet-S20CT-Bdp-63x-002.czi	671	159	8	4851.7	1479770	-0.782353	8	TRUE	TRUE	893741
565	20	353-M1-mScarlet-S20CT-Bdp-63x-002.czi	575	783	4	2925.74	318906	0.0608211	0	FALSE	TRUE	893741
566	21	353-M1-mScarlet-S20CT-Bdp-63x-002.czi	1952	1041	6	3013.55	581615	-0.307092	25	TRUE	TRUE	893741
567	22	353-M1-mScarlet-S20CT-Bdp-63x-002.czi	638	416	4	2800.1	305211	0.430186	0	FALSE	TRUE	893741
568	23	353-M1-mScarlet-S20CT-Bdp-63x-002.czi	379	1177	4	2860.94	311843	0.405691	0	FALSE	TRUE	893741
569	24	353-M1-mScarlet-S20CT-Bdp-63x-002.czi	104	366	6	2860.64	552104	-0.537217	0	FALSE	TRUE	893741
570	25	353-M1-mScarlet-S20CT-Bdp-63x-002.czi	640	159	6	4232.97	816963	-0.459194	8	TRUE	TRUE	893741
571	26	353-M1-mScarlet-S20CT-Bdp-63x-002.czi	1898	494	6	4488.71	866321	-0.69652	27	TRUE	TRUE	893741
572	27	353-M1-mScarlet-S20CT-Bdp-63x-002.czi	1073	104	4	2929.77	319345	-0.0765807	0	FALSE	TRUE	893741
573	28	353-M1-mScarlet-S20CT-Bdp-63x-002.czi	632	198	6	4109.6	793152	-0.520403	8	TRUE	TRUE	893741
574	29	353-M1-mScarlet-S20CT-Bdp-63x-002.czi	1239	459	5	2760.01	400202	-0.0120232	0	FALSE	TRUE	893741
575	30	353-M1-mScarlet-S20CT-Bdp-63x-002.czi	147	1101	6	2804.79	541325	-0.13389	0	FALSE	TRUE	893741
576	31	353-M1-mScarlet-S20CT-Bdp-63x-002.czi	1510	703	6	4047.15	781100	-0.881338	21	TRUE	TRUE	893741
577	32	353-M1-mScarlet-S20CT-Bdp-63x-002.czi	1783	1898	4	2696.12	293877	-0.331698	0	FALSE	TRUE	893741
578	33	353-M1-mScarlet-S20CT-Bdp-63x-002.czi	1577	1346	5	2851.23	413428	0.411068	0	FALSE	TRUE	893741
579	34	353-M1-mScarlet-S20CT-Bdp-63x-002.czi	1129	1921	4	2342.06	255284	0.675307	13	TRUE	TRUE	893741
580	35	353-M1-mScarlet-S20CT-Bdp-63x-002.czi	1671	910	4	2681.74	292310	0.0537588	0	FALSE	TRUE	893741
581	36	353-M1-mScarlet-S20CT-Bdp-63x-002.czi	290	788	4	2670.37	291070	0.230494	0	FALSE	TRUE	893741
582	37	353-M1-mScarlet-S20CT-Bdp-63x-002.czi	1601	689	6	3259.41	629067	-0.787436	21	TRUE	TRUE	893741
583	38	353-M1-mScarlet-S20CT-Bdp-63x-002.czi	1038	1966	6	3369.36	650286	-0.503949	13	TRUE	TRUE	893741
584	39	353-M1-mScarlet-S20CT-Bdp-63x-002.czi	1359	1125	5	3047.92	441949	-0.294032	0	FALSE	TRUE	893741
585	40	353-M1-mScarlet-S20CT-Bdp-63x-002.czi	35	337	6	2759.94	532668	-0.00375255	0	FALSE	TRUE	893741
586	41	353-M1-mScarlet-S20CT-Bdp-63x-002.czi	592	1880	4	3086.14	336389	0.268993	0	FALSE	TRUE	893741
587	42	353-M1-mScarlet-S20CT-Bdp-63x-002.czi	656	187	7	4952.49	1233171	-0.70676	8	TRUE	TRUE	893741
588	43	353-M1-mScarlet-S20CT-Bdp-63x-002.czi	1846	709	4	2523.22	275031	0.731739	0	FALSE	TRUE	893741
589	44	353-M1-mScarlet-S20CT-Bdp-63x-002.czi	1054	519	6	2420.82	467218	0.294578	0	FALSE	TRUE	893741
590	45	353-M1-mScarlet-S20CT-Bdp-63x-002.czi	1386	1609	8	4114.61	1254955	-0.406447	20	TRUE	TRUE	893741
591	46	353-M1-mScarlet-S20CT-Bdp-63x-002.czi	183	1117	5	2529.81	366823	-0.24864	0	FALSE	TRUE	893741
592	47	353-M1-mScarlet-S20CT-Bdp-63x-002.czi	1680	1278	3	2680.51	184955	0.249643	0	FALSE	TRUE	893741
593	48	353-M1-mScarlet-S20CT-Bdp-63x-002.czi	2029	590	4	2237.72	243911	0.595603	27	TRUE	TRUE	893741
594	49	353-M1-mScarlet-S20CT-Bdp-63x-002.czi	1973	1165	4	2323.96	253312	0.640844	0	FALSE	TRUE	893741
595	50	353-M1-mScarlet-S20CT-Bdp-63x-002.czi	1357	1286	6	2489.59	480491	0.0785512	18	TRUE	TRUE	893741
596	51	353-M1-mScarlet-S20CT-Bdp-63x-002.czi	1265	817	4	2363.78	257652	0.695618	0	FALSE	TRUE	893741
597	53	353-M1-mScarlet-S20CT-Bdp-63x-002.czi	1534	713	4	3513.3	382950	-0.322337	21	TRUE	TRUE	893741
598	54	353-M1-mScarlet-S20CT-Bdp-63x-002.czi	1626	1314	4	2593.4	282681	0.803898	0	FALSE	TRUE	893741
599	55	353-M1-mScarlet-S20CT-Bdp-63x-002.czi	1670	1442	4	2142.94	233580	0.738336	0	FALSE	TRUE	893741
600	56	353-M1-mScarlet-S20CT-Bdp-63x-002.czi	676	1802	3	2286.61	157776	0.689833	0	FALSE	TRUE	893741
601	57	353-M1-mScarlet-S20CT-Bdp-63x-002.czi	1831	378	6	2280.93	440219	0.508762	0	FALSE	TRUE	893741
602	58	353-M1-mScarlet-S20CT-Bdp-63x-002.czi	448	1484	4	2128.06	231959	0.727935	0	FALSE	TRUE	893741
603	59	353-M1-mScarlet-S20CT-Bdp-63x-002.czi	1464	536	4	2053.04	223781	0.709294	0	FALSE	TRUE	893741
604	60	353-M1-mScarlet-S20CT-Bdp-63x-002.czi	1181	21	3	2188.23	150988	0.575354	0	FALSE	TRUE	893741
605	61	353-M1-mScarlet-S20CT-Bdp-63x-002.czi	1381	1634	8	4151.1	1266087	-0.261015	20	TRUE	TRUE	893741
606	62	353-M1-mScarlet-S20CT-Bdp-63x-002.czi	1708	1324	4	2185.37	238205	0.0314122	0	FALSE	TRUE	893741
607	63	353-M1-mScarlet-S20CT-Bdp-63x-002.czi	736	482	4	2042.25	222605	0.187273	0	FALSE	TRUE	893741
608	64	353-M1-mScarlet-S20CT-Bdp-63x-002.czi	1097	1954	4	2061.19	224670	0.316833	13	TRUE	TRUE	893741
609	65	353-M1-mScarlet-S20CT-Bdp-63x-002.czi	1578	1878	4	1972.4	214992	0.797261	0	FALSE	TRUE	893741
610	66	353-M1-mScarlet-S20CT-Bdp-63x-002.czi	447	1725	5	2133.68	309384	0.862688	0	FALSE	TRUE	893741
611	67	353-M1-mScarlet-S20CT-Bdp-63x-002.czi	976	554	4	2098.81	228770	0.126313	0	FALSE	TRUE	893741
612	68	353-M1-mScarlet-S20CT-Bdp-63x-002.czi	1018	1472	4	2073.39	226000	-0.0683868	0	FALSE	TRUE	893741
613	69	353-M1-mScarlet-S20CT-Bdp-63x-002.czi	716	1180	5	2183.88	316663	0.938882	0	FALSE	TRUE	893741
614	70	353-M1-mScarlet-S20CT-Bdp-63x-002.czi	1465	406	8	2526.81	770676	-0.291217	19	TRUE	TRUE	893741
615	71	353-M1-mScarlet-S20CT-Bdp-63x-002.czi	1764	1374	4	2011.97	219305	0.239187	0	FALSE	TRUE	893741
616	72	353-M1-mScarlet-S20CT-Bdp-63x-002.czi	218	690	4	2069.48	225573	0.574516	0	FALSE	TRUE	893741
617	73	353-M1-mScarlet-S20CT-Bdp-63x-002.czi	1802	1902	4	2273.28	247788	0.0126865	0	FALSE	TRUE	893741
618	74	353-M1-mScarlet-S20CT-Bdp-63x-002.czi	291	866	8	2969.14	905588	-0.0579571	2	TRUE	TRUE	893741
619	75	353-M1-mScarlet-S20CT-Bdp-63x-002.czi	2033	1354	4	2084.82	227245	0.478796	0	FALSE	TRUE	893741
620	76	353-M1-mScarlet-S20CT-Bdp-63x-002.czi	1902	512	8	3873.26	1181343	0.147458	27	TRUE	TRUE	893741
621	77	353-M1-mScarlet-S20CT-Bdp-63x-002.czi	1237	1377	3	2082.09	143664	0.681418	0	FALSE	TRUE	893741
622	78	353-M1-mScarlet-S20CT-Bdp-63x-002.czi	1441	1825	4	2083.62	227115	0.160694	0	FALSE	TRUE	893741
623	79	353-M1-mScarlet-S20CT-Bdp-63x-002.czi	1145	560	5	2740.46	397366	-0.71356	16	TRUE	TRUE	893741
624	80	353-M1-mScarlet-S20CT-Bdp-63x-002.czi	1416	625	7	2374.83	591332	0.861809	0	FALSE	TRUE	893741
625	81	353-M1-mScarlet-S20CT-Bdp-63x-002.czi	1530	732	4	3122.27	340327	-0.392057	21	TRUE	TRUE	893741
626	82	353-M1-mScarlet-S20CT-Bdp-63x-002.czi	1680	823	4	2173.76	236940	0.65506	0	FALSE	TRUE	893741
627	83	353-M1-mScarlet-S20CT-Bdp-63x-002.czi	751	1290	4	2043.48	222739	0.444308	10	TRUE	TRUE	893741
628	84	353-M1-mScarlet-S20CT-Bdp-63x-002.czi	1395	1973	4	2091.5	227973	0.148374	0	FALSE	TRUE	893741
629	85	353-M1-mScarlet-S20CT-Bdp-63x-002.czi	1465	1337	4	1928.69	210227	0.407597	0	FALSE	TRUE	893741
630	86	353-M1-mScarlet-S20CT-Bdp-63x-002.czi	484	56	4	2033.95	221701	-0.00971334	0	FALSE	TRUE	893741
631	87	353-M1-mScarlet-S20CT-Bdp-63x-002.czi	1430	1956	4	2098.63	228751	0.621715	0	FALSE	TRUE	893741
632	88	353-M1-mScarlet-S20CT-Bdp-63x-002.czi	1436	481	5	2173.17	315109	0.46206	0	FALSE	TRUE	893741
633	89	353-M1-mScarlet-S20CT-Bdp-63x-002.czi	252	1830	4	2187.81	238471	0.803225	0	FALSE	TRUE	893741
634	90	353-M1-mScarlet-S20CT-Bdp-63x-002.czi	1918	494	4	3970.85	432823	-0.594972	27	TRUE	TRUE	893741
635	91	353-M1-mScarlet-S20CT-Bdp-63x-002.czi	1515	728	4	3590.75	391392	-0.665755	21	TRUE	TRUE	893741
636	92	353-M1-mScarlet-S20CT-Bdp-63x-002.czi	1911	443	4	1881.71	205106	0.472554	27	TRUE	TRUE	893741
637	93	353-M1-mScarlet-S20CT-Bdp-63x-002.czi	1134	611	5	2708.73	392766	0.0242243	16	TRUE	TRUE	893741
638	94	353-M1-mScarlet-S20CT-Bdp-63x-002.czi	1026	350	3	2122.91	146481	0.742604	0	FALSE	TRUE	893741
639	95	353-M1-mScarlet-S20CT-Bdp-63x-002.czi	1270	650	3	1972.59	136109	0.72154	0	FALSE	TRUE	893741
640	96	353-M1-mScarlet-S20CT-Bdp-63x-002.czi	393	2022	4	1893.66	206409	0.808161	0	FALSE	TRUE	893741
641	97	353-M1-mScarlet-S20CT-Bdp-63x-002.czi	1797	699	3	2056.94	141929	0.425595	0	FALSE	TRUE	893741
642	98	353-M1-mScarlet-S20CT-Bdp-63x-002.czi	1871	625	2	2088.98	94004	0.480797	0	FALSE	TRUE	893741
643	99	353-M1-mScarlet-S20CT-Bdp-63x-002.czi	1527	783	4	1910.14	208205	0.0904002	21	TRUE	TRUE	893741
644	100	353-M1-mScarlet-S20CT-Bdp-63x-002.czi	1799	343	4	1791.83	195310	0.378459	0	FALSE	TRUE	893741
645	101	353-M1-mScarlet-S20CT-Bdp-63x-002.czi	1074	1759	4	1952.19	212789	0.76297	0	FALSE	TRUE	893741
646	102	353-M1-mScarlet-S20CT-Bdp-63x-002.czi	1415	1121	3	2034.2	140360	-0.0884704	0	FALSE	TRUE	893741
647	103	353-M1-mScarlet-S20CT-Bdp-63x-002.czi	656	1577	4	1762.28	192088	0.658291	0	FALSE	TRUE	893741
648	104	353-M1-mScarlet-S20CT-Bdp-63x-002.czi	1217	801	3	2021.41	139477	0.494461	0	FALSE	TRUE	893741
649	105	353-M1-mScarlet-S20CT-Bdp-63x-002.czi	853	695	5	2102.61	304878	0.588979	0	FALSE	TRUE	893741
650	106	353-M1-mScarlet-S20CT-Bdp-63x-002.czi	165	1877	4	1850.36	201689	0.163012	0	FALSE	TRUE	893741
651	107	353-M1-mScarlet-S20CT-Bdp-63x-002.czi	1039	383	6	2313.34	446474	0.824742	0	FALSE	TRUE	893741
652	108	353-M1-mScarlet-S20CT-Bdp-63x-002.czi	1385	633	4	1840.99	200668	0.862948	0	FALSE	TRUE	893741
653	109	353-M1-mScarlet-S20CT-Bdp-63x-002.czi	112	466	6	1817.2	350719	-0.497587	0	FALSE	TRUE	893741
654	110	353-M1-mScarlet-S20CT-Bdp-63x-002.czi	82	1656	4	2204.88	240332	-0.223791	0	FALSE	TRUE	893741
655	111	353-M1-mScarlet-S20CT-Bdp-63x-002.czi	1382	1245	5	1995.78	289388	0.438552	0	FALSE	TRUE	893741
656	112	353-M1-mScarlet-S20CT-Bdp-63x-002.czi	1165	1085	4	2026.12	220847	0.337666	0	FALSE	TRUE	893741
657	113	353-M1-mScarlet-S20CT-Bdp-63x-002.czi	711	1984	3	2075.23	143191	0.718875	0	FALSE	TRUE	893741
658	114	353-M1-mScarlet-S20CT-Bdp-63x-002.czi	1629	1699	4	2062.45	224807	0.101404	0	FALSE	TRUE	893741
659	115	353-M1-mScarlet-S20CT-Bdp-63x-002.czi	271	1041	3	1761	121509	0.447658	0	FALSE	TRUE	893741
660	116	353-M1-mScarlet-S20CT-Bdp-63x-002.czi	824	1222	6	2243.95	433083	0.934255	0	FALSE	TRUE	893741
661	117	353-M1-mScarlet-S20CT-Bdp-63x-002.czi	943	453	3	1917.16	132284	0.157472	12	TRUE	TRUE	893741
662	118	353-M1-mScarlet-S20CT-Bdp-63x-002.czi	815	1340	3	2035.45	140446	0.671782	0	FALSE	TRUE	893741
663	119	353-M1-mScarlet-S20CT-Bdp-63x-002.czi	1737	361	4	1875.49	204428	0.527793	0	FALSE	TRUE	893741
664	120	353-M1-mScarlet-S20CT-Bdp-63x-002.czi	1004	1207	4	1999.46	217941	0.617236	14	TRUE	TRUE	893741
665	121	353-M1-mScarlet-S20CT-Bdp-63x-002.czi	1309	447	4	1848.63	201501	0.427157	0	FALSE	TRUE	893741
666	122	353-M1-mScarlet-S20CT-Bdp-63x-002.czi	313	1213	4	1791.51	195275	0.16212	0	FALSE	TRUE	893741
667	123	353-M1-mScarlet-S20CT-Bdp-63x-002.czi	833	1694	4	1656.92	180604	0.325657	0	FALSE	TRUE	893741
668	124	353-M1-mScarlet-S20CT-Bdp-63x-002.czi	1694	137	4	2041.61	222535	0.459224	0	FALSE	TRUE	893741
669	125	353-M1-mScarlet-S20CT-Bdp-63x-002.czi	564	583	4	1745.64	190275	0.362818	0	FALSE	TRUE	893741
670	126	353-M1-mScarlet-S20CT-Bdp-63x-002.czi	81	719	8	2245.27	684808	0.212392	1	TRUE	TRUE	893741
671	127	353-M1-mScarlet-S20CT-Bdp-63x-002.czi	1013	1137	3	1899.07	131036	0.288233	0	FALSE	TRUE	893741
672	128	353-M1-mScarlet-S20CT-Bdp-63x-002.czi	1926	1320	3	1834.88	126607	0.289833	0	FALSE	TRUE	893741
673	129	353-M1-mScarlet-S20CT-Bdp-63x-002.czi	1629	415	3	1682.04	116061	0.61109	0	FALSE	TRUE	893741
674	130	353-M1-mScarlet-S20CT-Bdp-63x-002.czi	264	62	4	1910.8	208277	-0.0409406	0	FALSE	TRUE	893741
675	131	353-M1-mScarlet-S20CT-Bdp-63x-002.czi	822	1731	3	1761.86	121568	0.104721	0	FALSE	TRUE	893741
676	132	353-M1-mScarlet-S20CT-Bdp-63x-002.czi	1496	723	6	2923.43	564222	-0.395146	21	TRUE	TRUE	893741
677	133	353-M1-mScarlet-S20CT-Bdp-63x-002.czi	6	1945	4	2100.93	229001	0.266437	0	FALSE	TRUE	893741
678	134	353-M1-mScarlet-S20CT-Bdp-63x-002.czi	320	1776	4	1717.55	187213	0.325517	0	FALSE	TRUE	893741
679	135	353-M1-mScarlet-S20CT-Bdp-63x-002.czi	761	1091	3	1701.54	117406	0.0776701	9	TRUE	TRUE	893741
680	136	353-M1-mScarlet-S20CT-Bdp-63x-002.czi	1246	46	4	1881.29	205061	0.323494	0	FALSE	TRUE	893741
681	137	353-M1-mScarlet-S20CT-Bdp-63x-002.czi	17	1565	6	1878.08	362469	0.483332	0	FALSE	TRUE	893741
682	138	353-M1-mScarlet-S20CT-Bdp-63x-002.czi	1137	1404	2	1812.02	81541	0.652157	0	FALSE	TRUE	893741
683	139	353-M1-mScarlet-S20CT-Bdp-63x-002.czi	1112	642	4	1787.46	194833	0.847181	16	TRUE	TRUE	893741
684	140	353-M1-mScarlet-S20CT-Bdp-63x-002.czi	205	1594	4	1701.78	185494	0.28972	0	FALSE	TRUE	893741
685	141	353-M1-mScarlet-S20CT-Bdp-63x-002.czi	145	1555	4	1614.02	175928	0.477117	0	FALSE	TRUE	893741
686	142	353-M1-mScarlet-S20CT-Bdp-63x-002.czi	645	1108	2	1804.89	81220	0.909106	9	TRUE	TRUE	893741
687	143	353-M1-mScarlet-S20CT-Bdp-63x-002.czi	467	1329	3	1717.04	118476	0.500687	0	FALSE	TRUE	893741
688	144	353-M1-mScarlet-S20CT-Bdp-63x-002.czi	598	1751	3	1776.1	122551	0.187035	0	FALSE	TRUE	893741
689	145	353-M1-mScarlet-S20CT-Bdp-63x-002.czi	1596	320	4	1904.05	207541	0.606792	19	TRUE	TRUE	893741
690	146	353-M1-mScarlet-S20CT-Bdp-63x-002.czi	1790	770	3	1532.09	105714	0.478733	0	FALSE	TRUE	893741
691	147	353-M1-mScarlet-S20CT-Bdp-63x-002.czi	470	63	3	1807.67	124729	0.577296	0	FALSE	TRUE	893741
692	148	353-M1-mScarlet-S20CT-Bdp-63x-002.czi	192	1253	3	1694.97	116953	0.549533	0	FALSE	TRUE	893741
693	149	353-M1-mScarlet-S20CT-Bdp-63x-002.czi	97	1653	4	2000.41	218045	-0.147512	0	FALSE	TRUE	893741
694	150	353-M1-mScarlet-S20CT-Bdp-63x-002.czi	1423	43	2	1815.38	81692	0.363917	0	FALSE	TRUE	893741
695	151	353-M1-mScarlet-S20CT-Bdp-63x-002.czi	1069	1653	5	1960.54	284278	0.169512	0	FALSE	TRUE	893741
696	152	353-M1-mScarlet-S20CT-Bdp-63x-002.czi	1166	2043	3	2065.14	142495	0.0840223	0	FALSE	TRUE	893741
697	153	353-M1-mScarlet-S20CT-Bdp-63x-002.czi	1321	1223	4	2004.78	218521	0.745622	0	FALSE	TRUE	893741
698	154	353-M1-mScarlet-S20CT-Bdp-63x-002.czi	528	543	3	1710.48	118023	0.349325	0	FALSE	TRUE	893741
699	155	353-M1-mScarlet-S20CT-Bdp-63x-002.czi	816	610	4	1625.28	177155	0.368491	0	FALSE	TRUE	893741
700	156	353-M1-mScarlet-S20CT-Bdp-63x-002.czi	337	612	8	1872.76	571192	-0.0395019	0	FALSE	TRUE	893741
701	157	353-M1-mScarlet-S20CT-Bdp-63x-002.czi	1454	23	4	1708.8	186259	-0.078673	0	FALSE	TRUE	893741
702	158	353-M1-mScarlet-S20CT-Bdp-63x-002.czi	413	1956	3	1766.71	121903	0.663373	0	FALSE	TRUE	893741
703	159	353-M1-mScarlet-S20CT-Bdp-63x-002.czi	229	780	3	1738.7	119970	0.496295	0	FALSE	TRUE	893741
704	160	353-M1-mScarlet-S20CT-Bdp-63x-002.czi	733	1502	4	1687.44	183931	0.372066	0	FALSE	TRUE	893741
705	161	353-M1-mScarlet-S20CT-Bdp-63x-002.czi	1688	1979	3	1799.52	124167	0.393452	0	FALSE	TRUE	893741
706	162	353-M1-mScarlet-S20CT-Bdp-63x-002.czi	673	25	4	2408.81	262560	-0.18785	0	FALSE	TRUE	893741
707	163	353-M1-mScarlet-S20CT-Bdp-63x-002.czi	74	1129	6	1586.78	306248	0.486052	0	FALSE	TRUE	893741
708	164	353-M1-mScarlet-S20CT-Bdp-63x-002.czi	1639	903	3	1596.62	110167	0.635091	0	FALSE	TRUE	893741
709	165	353-M1-mScarlet-S20CT-Bdp-63x-002.czi	842	673	3	1778.38	122708	0.706471	0	FALSE	TRUE	893741
710	166	353-M1-mScarlet-S20CT-Bdp-63x-002.czi	1244	1253	4	1623.54	176966	0.611871	0	FALSE	TRUE	893741
711	167	353-M1-mScarlet-S20CT-Bdp-63x-002.czi	684	902	3	1918.38	132368	0.510799	11	TRUE	TRUE	893741
712	168	353-M1-mScarlet-S20CT-Bdp-63x-002.czi	1777	2041	4	2095.74	228436	0.170147	0	FALSE	TRUE	893741
713	169	353-M1-mScarlet-S20CT-Bdp-63x-002.czi	717	1239	4	1754.84	191278	0.404295	0	FALSE	TRUE	893741
714	170	353-M1-mScarlet-S20CT-Bdp-63x-002.czi	1350	1053	4	1564.54	170535	0.652721	0	FALSE	TRUE	893741
715	171	353-M1-mScarlet-S20CT-Bdp-63x-002.czi	821	988	3	1692.41	116776	0.929844	0	FALSE	TRUE	893741
716	172	353-M1-mScarlet-S20CT-Bdp-63x-002.czi	134	438	4	1407.65	153434	0.291376	0	FALSE	TRUE	893741
717	173	353-M1-mScarlet-S20CT-Bdp-63x-002.czi	204	1027	8	2266	691130	0.773696	2	TRUE	TRUE	893741
718	174	353-M1-mScarlet-S20CT-Bdp-63x-002.czi	949	666	4	1548.14	168747	0.49412	0	FALSE	TRUE	893741
719	175	353-M1-mScarlet-S20CT-Bdp-63x-002.czi	1698	1404	3	1583.59	109268	0.318888	0	FALSE	TRUE	893741
720	176	353-M1-mScarlet-S20CT-Bdp-63x-002.czi	1070	1320	8	3154.15	962017	0.295303	14	TRUE	TRUE	893741
721	177	353-M1-mScarlet-S20CT-Bdp-63x-002.czi	888	1129	4	1727.09	188253	0.6383	0	FALSE	TRUE	893741
722	0	353-M1-mScarlet-S20CT-Bdp-63x-001.czi	1567	889	8	9676.45	2951318	-0.424625	17	TRUE	TRUE	510459
723	1	353-M1-mScarlet-S20CT-Bdp-63x-001.czi	927	993	6	7932.59	1530989	-0.646705	0	FALSE	TRUE	510459
724	2	353-M1-mScarlet-S20CT-Bdp-63x-001.czi	1541	827	6	8538.08	1647849	-0.625534	17	TRUE	TRUE	510459
725	3	353-M1-mScarlet-S20CT-Bdp-63x-001.czi	35	1576	8	7525.94	2295412	-0.803128	2	TRUE	TRUE	510459
726	4	353-M1-mScarlet-S20CT-Bdp-63x-001.czi	1103	610	8	7343.45	2239752	-0.311561	0	FALSE	TRUE	510459
727	5	353-M1-mScarlet-S20CT-Bdp-63x-001.czi	928	308	7	7015.7	1746909	-0.670099	14	TRUE	TRUE	510459
728	6	353-M1-mScarlet-S20CT-Bdp-63x-001.czi	636	1869	6	6659.93	1285366	-0.278333	0	FALSE	TRUE	510459
729	7	353-M1-mScarlet-S20CT-Bdp-63x-001.czi	1963	1131	5	6993.64	1014078	-0.399903	0	FALSE	TRUE	510459
730	8	353-M1-mScarlet-S20CT-Bdp-63x-001.czi	522	62	7	7298.91	1817429	-0.590191	7	TRUE	TRUE	510459
731	9	353-M1-mScarlet-S20CT-Bdp-63x-001.czi	1537	724	8	7935.99	2420477	-0.633838	0	FALSE	TRUE	510459
732	10	353-M1-mScarlet-S20CT-Bdp-63x-001.czi	1226	1005	6	6732.3	1299333	-0.569803	0	FALSE	TRUE	510459
733	11	353-M1-mScarlet-S20CT-Bdp-63x-001.czi	890	1247	5	6357.61	921853	-0.261558	12	TRUE	TRUE	510459
734	12	353-M1-mScarlet-S20CT-Bdp-63x-001.czi	1015	85	6	6253.03	1206835	0.23416	0	FALSE	TRUE	510459
735	13	353-M1-mScarlet-S20CT-Bdp-63x-001.czi	705	1125	6	5959.93	1150267	-0.108593	0	FALSE	TRUE	510459
736	14	353-M1-mScarlet-S20CT-Bdp-63x-001.czi	1815	54	6	6330.9	1221863	-0.433505	20	TRUE	TRUE	510459
737	15	353-M1-mScarlet-S20CT-Bdp-63x-001.czi	1489	1483	7	6283.07	1564485	-0.816607	0	FALSE	TRUE	510459
738	16	353-M1-mScarlet-S20CT-Bdp-63x-001.czi	1723	604	5	5882.26	852928	-0.4061	0	FALSE	TRUE	510459
739	17	353-M1-mScarlet-S20CT-Bdp-63x-001.czi	1669	1792	5	6218.92	901744	-0.548252	0	FALSE	TRUE	510459
740	18	353-M1-mScarlet-S20CT-Bdp-63x-001.czi	1510	720	4	6812.92	742608	-0.465391	0	FALSE	TRUE	510459
741	19	353-M1-mScarlet-S20CT-Bdp-63x-001.czi	1549	1589	5	5916.63	857911	-0.747751	0	FALSE	TRUE	510459
742	20	353-M1-mScarlet-S20CT-Bdp-63x-001.czi	1386	1460	6	5867.32	1132392	-0.180751	0	FALSE	TRUE	510459
743	21	353-M1-mScarlet-S20CT-Bdp-63x-001.czi	1824	1576	4	5832.05	635693	-0.236568	0	FALSE	TRUE	510459
744	22	353-M1-mScarlet-S20CT-Bdp-63x-001.czi	1075	450	6	5450.36	1051920	-0.0916288	0	FALSE	TRUE	510459
745	23	353-M1-mScarlet-S20CT-Bdp-63x-001.czi	761	1336	7	6382.47	1589234	-0.623744	12	TRUE	TRUE	510459
746	24	353-M1-mScarlet-S20CT-Bdp-63x-001.czi	685	1224	5	5432.9	787771	-0.5418	0	FALSE	TRUE	510459
747	25	353-M1-mScarlet-S20CT-Bdp-63x-001.czi	837	1163	6	7149.38	1379831	-0.809896	15	TRUE	TRUE	510459
748	26	353-M1-mScarlet-S20CT-Bdp-63x-001.czi	1575	861	4	6866.26	748422	-0.365724	17	TRUE	TRUE	510459
749	27	353-M1-mScarlet-S20CT-Bdp-63x-001.czi	2038	498	4	5846.94	637317	0.295315	0	FALSE	TRUE	510459
750	28	353-M1-mScarlet-S20CT-Bdp-63x-001.czi	1872	1948	4	5623.83	612998	-0.183633	0	FALSE	TRUE	510459
751	29	353-M1-mScarlet-S20CT-Bdp-63x-001.czi	245	1863	6	5475.23	1056719	-0.761305	0	FALSE	TRUE	510459
752	30	353-M1-mScarlet-S20CT-Bdp-63x-001.czi	1917	885	4	5125.24	558651	-0.569058	0	FALSE	TRUE	510459
753	31	353-M1-mScarlet-S20CT-Bdp-63x-001.czi	184	1369	4	5188.69	565567	-0.250575	0	FALSE	TRUE	510459
754	32	353-M1-mScarlet-S20CT-Bdp-63x-001.czi	348	1580	8	7117.26	2170764	-0.683937	4	TRUE	TRUE	510459
755	33	353-M1-mScarlet-S20CT-Bdp-63x-001.czi	1585	1972	7	5245.92	1306235	-0.503248	0	FALSE	TRUE	510459
756	34	353-M1-mScarlet-S20CT-Bdp-63x-001.czi	544	100	6	5641.95	1088896	-0.296371	7	TRUE	TRUE	510459
757	35	353-M1-mScarlet-S20CT-Bdp-63x-001.czi	1242	1189	4	4906.07	534762	-0.0741994	0	FALSE	TRUE	510459
758	36	353-M1-mScarlet-S20CT-Bdp-63x-001.czi	1527	772	4	4674.32	509501	0.385588	0	FALSE	TRUE	510459
759	37	353-M1-mScarlet-S20CT-Bdp-63x-001.czi	1588	927	4	4918.67	536135	-0.0990441	17	TRUE	TRUE	510459
760	38	353-M1-mScarlet-S20CT-Bdp-63x-001.czi	1151	297	4	4768.61	519778	-0.407502	0	FALSE	TRUE	510459
761	39	353-M1-mScarlet-S20CT-Bdp-63x-001.czi	1771	1025	4	4208.97	458778	0.653063	0	FALSE	TRUE	510459
762	40	353-M1-mScarlet-S20CT-Bdp-63x-001.czi	1599	2021	4	4456.05	485709	-0.345631	0	FALSE	TRUE	510459
763	41	353-M1-mScarlet-S20CT-Bdp-63x-001.czi	1732	1043	4	4843.87	527982	-0.234433	0	FALSE	TRUE	510459
764	42	353-M1-mScarlet-S20CT-Bdp-63x-001.czi	1762	1672	6	4579.69	883881	-0.355872	0	FALSE	TRUE	510459
765	43	353-M1-mScarlet-S20CT-Bdp-63x-001.czi	218	588	4	4468.97	487118	0.086861	0	FALSE	TRUE	510459
766	44	353-M1-mScarlet-S20CT-Bdp-63x-001.czi	1952	1113	4	4500.86	490594	-0.528117	0	FALSE	TRUE	510459
767	45	353-M1-mScarlet-S20CT-Bdp-63x-001.czi	520	1611	4	4501.76	490692	0.219423	0	FALSE	TRUE	510459
768	46	353-M1-mScarlet-S20CT-Bdp-63x-001.czi	1011	1735	4	4092.75	446110	0.455707	0	FALSE	TRUE	510459
769	47	353-M1-mScarlet-S20CT-Bdp-63x-001.czi	1289	962	4	4668.98	508919	-0.00888843	0	FALSE	TRUE	510459
770	48	353-M1-mScarlet-S20CT-Bdp-63x-001.czi	932	1569	4	4717.98	514260	-0.572149	0	FALSE	TRUE	510459
771	49	353-M1-mScarlet-S20CT-Bdp-63x-001.czi	1731	1586	5	4650.54	674328	-0.164919	0	FALSE	TRUE	510459
772	50	353-M1-mScarlet-S20CT-Bdp-63x-001.czi	1935	1463	8	4569.04	1393558	0.0921365	21	TRUE	TRUE	510459
773	51	353-M1-mScarlet-S20CT-Bdp-63x-001.czi	816	1820	6	5929.59	1144410	-0.655224	13	TRUE	TRUE	510459
774	52	353-M1-mScarlet-S20CT-Bdp-63x-001.czi	1631	673	4	3965.57	432247	0.311265	0	FALSE	TRUE	510459
775	53	353-M1-mScarlet-S20CT-Bdp-63x-001.czi	586	2006	4	4404.17	480054	0.155769	0	FALSE	TRUE	510459
776	54	353-M1-mScarlet-S20CT-Bdp-63x-001.czi	1373	702	4	4556.1	496615	0.127717	0	FALSE	TRUE	510459
777	55	353-M1-mScarlet-S20CT-Bdp-63x-001.czi	205	1793	4	4624.57	504078	0.435495	0	FALSE	TRUE	510459
778	56	353-M1-mScarlet-S20CT-Bdp-63x-001.czi	630	1901	4	4110.45	448039	0.733947	0	FALSE	TRUE	510459
779	57	353-M1-mScarlet-S20CT-Bdp-63x-001.czi	2029	537	4	4716.71	514121	0.0449503	0	FALSE	TRUE	510459
780	58	353-M1-mScarlet-S20CT-Bdp-63x-001.czi	318	1558	6	6374.88	1230351	-0.73355	4	TRUE	TRUE	510459
781	59	353-M1-mScarlet-S20CT-Bdp-63x-001.czi	605	1210	4	3491.57	380581	0.177306	0	FALSE	TRUE	510459
782	60	353-M1-mScarlet-S20CT-Bdp-63x-001.czi	299	1602	6	5865.53	1132048	-0.72843	4	TRUE	TRUE	510459
783	61	353-M1-mScarlet-S20CT-Bdp-63x-001.czi	1816	680	4	3759.83	409821	0.383215	0	FALSE	TRUE	510459
784	62	353-M1-mScarlet-S20CT-Bdp-63x-001.czi	1531	524	4	4232.11	461300	0.624404	0	FALSE	TRUE	510459
785	63	353-M1-mScarlet-S20CT-Bdp-63x-001.czi	772	790	3	3896.52	268860	-0.214514	0	FALSE	TRUE	510459
786	64	353-M1-mScarlet-S20CT-Bdp-63x-001.czi	560	82	6	4880.51	941939	-0.707829	7	TRUE	TRUE	510459
787	65	353-M1-mScarlet-S20CT-Bdp-63x-001.czi	1016	1203	4	3600.03	392403	0.0382362	0	FALSE	TRUE	510459
788	66	353-M1-mScarlet-S20CT-Bdp-63x-001.czi	556	1828	4	3340.38	364101	0.00751041	0	FALSE	TRUE	510459
789	67	353-M1-mScarlet-S20CT-Bdp-63x-001.czi	888	1693	4	3613.55	393877	-0.255661	13	TRUE	TRUE	510459
790	68	353-M1-mScarlet-S20CT-Bdp-63x-001.czi	1286	1357	3	4056.12	279872	0.0627634	0	FALSE	TRUE	510459
791	69	353-M1-mScarlet-S20CT-Bdp-63x-001.czi	1714	1945	4	3486.44	380022	-0.158393	0	FALSE	TRUE	510459
792	70	353-M1-mScarlet-S20CT-Bdp-63x-001.czi	1434	696	3	3848.19	265525	0.397087	0	FALSE	TRUE	510459
793	71	353-M1-mScarlet-S20CT-Bdp-63x-001.czi	1303	882	4	3583.55	390607	-0.146344	0	FALSE	TRUE	510459
794	72	353-M1-mScarlet-S20CT-Bdp-63x-001.czi	1922	1715	4	3858.39	420564	0.0706537	0	FALSE	TRUE	510459
795	73	353-M1-mScarlet-S20CT-Bdp-63x-001.czi	1179	882	4	3473.87	378652	0.225138	0	FALSE	TRUE	510459
796	74	353-M1-mScarlet-S20CT-Bdp-63x-001.czi	493	67	6	4865.9	939118	-0.153465	7	TRUE	TRUE	510459
797	75	353-M1-mScarlet-S20CT-Bdp-63x-001.czi	1439	1538	6	4001.32	772254	-0.157413	0	FALSE	TRUE	510459
798	76	353-M1-mScarlet-S20CT-Bdp-63x-001.czi	1161	1281	4	3487.25	380110	0.104554	0	FALSE	TRUE	510459
799	77	353-M1-mScarlet-S20CT-Bdp-63x-001.czi	1781	973	3	3793.42	261746	0.817493	0	FALSE	TRUE	510459
800	78	353-M1-mScarlet-S20CT-Bdp-63x-001.czi	1860	680	3	3685.06	254269	0.362667	0	FALSE	TRUE	510459
801	79	353-M1-mScarlet-S20CT-Bdp-63x-001.czi	1310	1369	4	3725.55	406085	-0.0334875	0	FALSE	TRUE	510459
802	80	353-M1-mScarlet-S20CT-Bdp-63x-001.czi	776	753	4	4127.39	449885	-0.0438391	0	FALSE	TRUE	510459
803	81	353-M1-mScarlet-S20CT-Bdp-63x-001.czi	781	1250	3	3747.65	258588	0.0529674	0	FALSE	TRUE	510459
804	82	353-M1-mScarlet-S20CT-Bdp-63x-001.czi	1596	1230	3	3789.3	261462	0.482354	0	FALSE	TRUE	510459
805	83	353-M1-mScarlet-S20CT-Bdp-63x-001.czi	447	392	6	3637.67	702071	-0.190576	0	FALSE	TRUE	510459
806	84	353-M1-mScarlet-S20CT-Bdp-63x-001.czi	331	1808	4	3527.06	384449	-0.275801	0	FALSE	TRUE	510459
807	85	353-M1-mScarlet-S20CT-Bdp-63x-001.czi	1388	581	3	3573.43	246567	0.363443	0	FALSE	TRUE	510459
808	86	353-M1-mScarlet-S20CT-Bdp-63x-001.czi	438	1099	5	3731.83	541115	0.00490369	0	FALSE	TRUE	510459
809	87	353-M1-mScarlet-S20CT-Bdp-63x-001.czi	1070	1508	4	3343.11	364399	0.256069	0	FALSE	TRUE	510459
810	88	353-M1-mScarlet-S20CT-Bdp-63x-001.czi	1281	1947	4	3605.16	392962	-0.242818	0	FALSE	TRUE	510459
811	89	353-M1-mScarlet-S20CT-Bdp-63x-001.czi	1047	430	4	3240.38	353201	0.764489	0	FALSE	TRUE	510459
812	90	353-M1-mScarlet-S20CT-Bdp-63x-001.czi	1434	1882	6	4053.27	782282	0.328596	0	FALSE	TRUE	510459
813	91	353-M1-mScarlet-S20CT-Bdp-63x-001.czi	1024	1774	3	3463.96	239013	0.0694372	0	FALSE	TRUE	510459
814	92	353-M1-mScarlet-S20CT-Bdp-63x-001.czi	655	585	5	3720.86	539524	0.396192	0	FALSE	TRUE	510459
815	93	353-M1-mScarlet-S20CT-Bdp-63x-001.czi	1962	794	3	3753.03	258959	0.419473	0	FALSE	TRUE	510459
816	94	353-M1-mScarlet-S20CT-Bdp-63x-001.czi	1134	1239	3	3342.2	230612	0.699744	0	FALSE	TRUE	510459
817	95	353-M1-mScarlet-S20CT-Bdp-63x-001.czi	1658	1900	2	3573.44	160805	0.592397	0	FALSE	TRUE	510459
818	96	353-M1-mScarlet-S20CT-Bdp-63x-001.czi	1447	1085	2	3684.31	165794	-0.0306718	0	FALSE	TRUE	510459
819	97	353-M1-mScarlet-S20CT-Bdp-63x-001.czi	1526	1000	3	3423.07	236192	0.267901	0	FALSE	TRUE	510459
820	98	353-M1-mScarlet-S20CT-Bdp-63x-001.czi	787	746	3	3957.58	273073	-0.0263773	0	FALSE	TRUE	510459
821	99	353-M1-mScarlet-S20CT-Bdp-63x-001.czi	1526	153	6	3758.59	725408	-0.698061	0	FALSE	TRUE	510459
822	100	353-M1-mScarlet-S20CT-Bdp-63x-001.czi	538	1921	3	3365.83	232242	0.488302	0	FALSE	TRUE	510459
823	101	353-M1-mScarlet-S20CT-Bdp-63x-001.czi	1734	638	4	3161.87	344644	0.349769	0	FALSE	TRUE	510459
824	102	353-M1-mScarlet-S20CT-Bdp-63x-001.czi	518	136	4	3144	342696	-0.0235439	7	TRUE	TRUE	510459
825	103	353-M1-mScarlet-S20CT-Bdp-63x-001.czi	1972	1689	4	3965.76	432268	0.0181532	0	FALSE	TRUE	510459
826	104	353-M1-mScarlet-S20CT-Bdp-63x-001.czi	838	838	3	3523.29	243107	0.833758	0	FALSE	TRUE	510459
827	105	353-M1-mScarlet-S20CT-Bdp-63x-001.czi	2003	390	3	3291.29	227099	0.55864	0	FALSE	TRUE	510459
828	106	353-M1-mScarlet-S20CT-Bdp-63x-001.czi	1161	1457	3	3176.32	219166	0.662392	0	FALSE	TRUE	510459
829	107	353-M1-mScarlet-S20CT-Bdp-63x-001.czi	1129	1340	3	3398.93	234526	0.072483	0	FALSE	TRUE	510459
830	108	353-M1-mScarlet-S20CT-Bdp-63x-001.czi	589	1940	4	3352.06	365374	0.496157	0	FALSE	TRUE	510459
831	109	353-M1-mScarlet-S20CT-Bdp-63x-001.czi	637	1526	4	3144.64	342766	0.35227	0	FALSE	TRUE	510459
832	110	353-M1-mScarlet-S20CT-Bdp-63x-001.czi	712	1517	3	3138.33	216545	0.707126	0	FALSE	TRUE	510459
833	111	353-M1-mScarlet-S20CT-Bdp-63x-001.czi	827	1179	4	4538.03	494645	-0.463836	15	TRUE	TRUE	510459
834	112	353-M1-mScarlet-S20CT-Bdp-63x-001.czi	104	1743	6	3677.17	709693	0.554963	0	FALSE	TRUE	510459
835	113	353-M1-mScarlet-S20CT-Bdp-63x-001.czi	109	1485	4	2897.12	315786	0.318429	0	FALSE	TRUE	510459
836	114	353-M1-mScarlet-S20CT-Bdp-63x-001.czi	407	1271	4	3194.79	348232	0.733494	0	FALSE	TRUE	510459
837	115	353-M1-mScarlet-S20CT-Bdp-63x-001.czi	1741	946	6	3295.9	636109	-0.305695	0	FALSE	TRUE	510459
838	116	353-M1-mScarlet-S20CT-Bdp-63x-001.czi	971	1439	3	3324.99	229424	-0.428224	0	FALSE	TRUE	510459
839	117	353-M1-mScarlet-S20CT-Bdp-63x-001.czi	341	1925	3	3328.26	229650	0.223561	0	FALSE	TRUE	510459
840	118	353-M1-mScarlet-S20CT-Bdp-63x-001.czi	1372	1878	4	3100.09	337910	0.0646136	0	FALSE	TRUE	510459
841	119	353-M1-mScarlet-S20CT-Bdp-63x-001.czi	1560	847	3	4478.14	308992	0.0586412	17	TRUE	TRUE	510459
842	120	353-M1-mScarlet-S20CT-Bdp-63x-001.czi	1749	1847	3	3460.71	238789	0.0997967	0	FALSE	TRUE	510459
843	121	353-M1-mScarlet-S20CT-Bdp-63x-001.czi	1988	1688	4	3632.78	395973	0.0908997	0	FALSE	TRUE	510459
844	122	353-M1-mScarlet-S20CT-Bdp-63x-001.czi	1900	1255	5	3409.43	494368	-0.117864	0	FALSE	TRUE	510459
845	123	353-M1-mScarlet-S20CT-Bdp-63x-001.czi	1375	329	4	2946.02	321116	0.143738	0	FALSE	TRUE	510459
846	124	353-M1-mScarlet-S20CT-Bdp-63x-001.czi	1742	705	4	3013.39	328459	0.634117	0	FALSE	TRUE	510459
847	125	353-M1-mScarlet-S20CT-Bdp-63x-001.czi	202	1260	7	3189.71	794238	0.674154	0	FALSE	TRUE	510459
848	126	353-M1-mScarlet-S20CT-Bdp-63x-001.czi	1205	553	4	2946.48	321166	0.222386	0	FALSE	TRUE	510459
849	127	353-M1-mScarlet-S20CT-Bdp-63x-001.czi	1805	988	3	3658.62	252445	0.642292	0	FALSE	TRUE	510459
850	128	353-M1-mScarlet-S20CT-Bdp-63x-001.czi	1811	1387	3	3236.06	223288	0.574597	0	FALSE	TRUE	510459
851	129	353-M1-mScarlet-S20CT-Bdp-63x-001.czi	993	1672	3	2920.42	201509	0.472288	0	FALSE	TRUE	510459
852	130	353-M1-mScarlet-S20CT-Bdp-63x-001.czi	495	1779	5	3199.64	463948	0.194577	0	FALSE	TRUE	510459
853	131	353-M1-mScarlet-S20CT-Bdp-63x-001.czi	702	931	3	3280.26	226338	0.703872	0	FALSE	TRUE	510459
854	132	353-M1-mScarlet-S20CT-Bdp-63x-001.czi	845	1181	4	4523.51	493063	-0.277694	15	TRUE	TRUE	510459
855	133	353-M1-mScarlet-S20CT-Bdp-63x-001.czi	934	1947	8	3690.44	1125583	0.629373	13	TRUE	TRUE	510459
856	134	353-M1-mScarlet-S20CT-Bdp-63x-001.czi	1380	644	6	3153.43	608612	0.647752	0	FALSE	TRUE	510459
857	135	353-M1-mScarlet-S20CT-Bdp-63x-001.czi	428	1296	4	2620.8	285667	0.554158	0	FALSE	TRUE	510459
858	136	353-M1-mScarlet-S20CT-Bdp-63x-001.czi	1383	1243	3	2958.61	204144	0.616338	0	FALSE	TRUE	510459
859	137	353-M1-mScarlet-S20CT-Bdp-63x-001.czi	1362	676	3	3232.97	223075	0.365448	0	FALSE	TRUE	510459
860	138	353-M1-mScarlet-S20CT-Bdp-63x-001.czi	1754	1140	4	2730.85	297663	0.342639	0	FALSE	TRUE	510459
861	139	353-M1-mScarlet-S20CT-Bdp-63x-001.czi	2001	1157	4	2858.82	311611	0.0734404	0	FALSE	TRUE	510459
862	140	353-M1-mScarlet-S20CT-Bdp-63x-001.czi	1887	1598	4	3323.12	362220	-0.608115	0	FALSE	TRUE	510459
863	141	353-M1-mScarlet-S20CT-Bdp-63x-001.czi	1393	1542	4	2831.28	308609	0.239994	0	FALSE	TRUE	510459
864	142	353-M1-mScarlet-S20CT-Bdp-63x-001.czi	2012	1067	3	2806.65	193659	0.780391	0	FALSE	TRUE	510459
865	143	353-M1-mScarlet-S20CT-Bdp-63x-001.czi	440	1612	4	2942.93	320779	-0.350953	0	FALSE	TRUE	510459
866	144	353-M1-mScarlet-S20CT-Bdp-63x-001.czi	1840	413	3	2800.55	193238	0.5741	0	FALSE	TRUE	510459
867	145	353-M1-mScarlet-S20CT-Bdp-63x-001.czi	1466	1361	4	2759.58	300794	0.39001	0	FALSE	TRUE	510459
868	146	353-M1-mScarlet-S20CT-Bdp-63x-001.czi	1245	900	3	3048.91	210375	0.660635	0	FALSE	TRUE	510459
869	147	353-M1-mScarlet-S20CT-Bdp-63x-001.czi	1171	1215	4	2896.58	315727	0.807201	0	FALSE	TRUE	510459
870	148	353-M1-mScarlet-S20CT-Bdp-63x-001.czi	1297	1618	3	3157.74	217884	0.778277	0	FALSE	TRUE	510459
871	149	353-M1-mScarlet-S20CT-Bdp-63x-001.czi	320	1623	8	5658.53	1725851	-0.188449	4	TRUE	TRUE	510459
872	150	353-M1-mScarlet-S20CT-Bdp-63x-001.czi	810	1351	3	3009.8	207676	-0.103246	12	TRUE	TRUE	510459
873	151	353-M1-mScarlet-S20CT-Bdp-63x-001.czi	321	1604	4	5630.62	613738	-0.042108	4	TRUE	TRUE	510459
874	152	353-M1-mScarlet-S20CT-Bdp-63x-001.czi	1154	1095	3	2666.13	183963	0.441792	0	FALSE	TRUE	510459
875	153	353-M1-mScarlet-S20CT-Bdp-63x-001.czi	995	367	3	2822.61	194760	0.309059	0	FALSE	TRUE	510459
876	154	353-M1-mScarlet-S20CT-Bdp-63x-001.czi	851	1147	4	3928.5	428206	-0.554805	15	TRUE	TRUE	510459
877	155	353-M1-mScarlet-S20CT-Bdp-63x-001.czi	1006	1596	7	3434.36	855155	0.00647062	0	FALSE	TRUE	510459
878	156	353-M1-mScarlet-S20CT-Bdp-63x-001.czi	1307	2018	3	2758.81	190358	0.324545	0	FALSE	TRUE	510459
879	157	353-M1-mScarlet-S20CT-Bdp-63x-001.czi	541	1607	3	2865.1	197692	0.477225	0	FALSE	TRUE	510459
880	158	353-M1-mScarlet-S20CT-Bdp-63x-001.czi	596	1509	3	2755.04	190098	0.579556	0	FALSE	TRUE	510459
881	159	353-M1-mScarlet-S20CT-Bdp-63x-001.czi	391	280	4	2885.51	314521	-0.239026	0	FALSE	TRUE	510459
882	160	353-M1-mScarlet-S20CT-Bdp-63x-001.czi	1387	501	3	2830.29	195290	0.526389	0	FALSE	TRUE	510459
883	161	353-M1-mScarlet-S20CT-Bdp-63x-001.czi	135	341	4	2727.58	297306	0.278595	0	FALSE	TRUE	510459
884	162	353-M1-mScarlet-S20CT-Bdp-63x-001.czi	1610	693	4	2937.01	320134	0.609601	0	FALSE	TRUE	510459
885	163	353-M1-mScarlet-S20CT-Bdp-63x-001.czi	392	1317	3	2606.84	179872	0.120288	0	FALSE	TRUE	510459
886	164	353-M1-mScarlet-S20CT-Bdp-63x-001.czi	2001	445	2	2938.82	132247	0.357414	0	FALSE	TRUE	510459
887	165	353-M1-mScarlet-S20CT-Bdp-63x-001.czi	1891	1398	3	2950.07	203555	0.281027	0	FALSE	TRUE	510459
888	166	353-M1-mScarlet-S20CT-Bdp-63x-001.czi	946	1615	3	2704.9	186638	0.157575	0	FALSE	TRUE	510459
889	167	353-M1-mScarlet-S20CT-Bdp-63x-001.czi	1507	629	3	2895.77	199808	0.436143	0	FALSE	TRUE	510459
890	168	353-M1-mScarlet-S20CT-Bdp-63x-001.czi	1375	930	4	2609.78	284466	0.643946	17	TRUE	TRUE	510459
891	169	353-M1-mScarlet-S20CT-Bdp-63x-001.czi	1829	1391	3	2798.77	193115	0.340678	0	FALSE	TRUE	510459
892	170	353-M1-mScarlet-S20CT-Bdp-63x-001.czi	551	1075	8	3109.13	948285	0.720296	0	FALSE	TRUE	510459
893	171	353-M1-mScarlet-S20CT-Bdp-63x-001.czi	1381	608	2	2627.49	118237	0.350361	0	FALSE	TRUE	510459
894	172	353-M1-mScarlet-S20CT-Bdp-63x-001.czi	1808	5	2	2918.71	131342	0.30027	0	FALSE	TRUE	510459
895	173	353-M1-mScarlet-S20CT-Bdp-63x-001.czi	2027	1703	8	3111.02	948861	0.784076	22	TRUE	TRUE	510459
896	174	353-M1-mScarlet-S20CT-Bdp-63x-001.czi	1950	191	3	2783.39	192054	0.218032	0	FALSE	TRUE	510459
897	175	353-M1-mScarlet-S20CT-Bdp-63x-001.czi	1014	425	5	2726.96	395409	0.104617	0	FALSE	TRUE	510459
898	176	353-M1-mScarlet-S20CT-Bdp-63x-001.czi	885	963	3	2753.52	189993	0.175311	0	FALSE	TRUE	510459
899	177	353-M1-mScarlet-S20CT-Bdp-63x-001.czi	1292	751	2	2737.04	123167	0.383542	0	FALSE	TRUE	510459
900	178	353-M1-mScarlet-S20CT-Bdp-63x-001.czi	603	343	4	2725.23	297050	-0.0852742	0	FALSE	TRUE	510459
901	179	353-M1-mScarlet-S20CT-Bdp-63x-001.czi	1889	1114	2	2771.42	124714	0.537874	0	FALSE	TRUE	510459
902	180	353-M1-mScarlet-S20CT-Bdp-63x-001.czi	1123	1294	5	3017.26	437502	-0.478541	0	FALSE	TRUE	510459
903	181	353-M1-mScarlet-S20CT-Bdp-63x-001.czi	385	1710	5	2852.81	413658	0.690309	0	FALSE	TRUE	510459
904	182	353-M1-mScarlet-S20CT-Bdp-63x-001.czi	338	1559	4	6113.4	666361	0.0232398	4	TRUE	TRUE	510459
905	183	353-M1-mScarlet-S20CT-Bdp-63x-001.czi	1408	1537	3	2766.93	190918	-0.298078	0	FALSE	TRUE	510459
906	184	353-M1-mScarlet-S20CT-Bdp-63x-001.czi	472	1800	3	2507.06	172987	-0.445067	0	FALSE	TRUE	510459
907	185	353-M1-mScarlet-S20CT-Bdp-63x-001.czi	55	1524	3	2571.01	177400	0.530322	0	FALSE	TRUE	510459
908	186	353-M1-mScarlet-S20CT-Bdp-63x-001.czi	797	1849	6	3788.35	731152	0.081033	13	TRUE	TRUE	510459
909	187	353-M1-mScarlet-S20CT-Bdp-63x-001.czi	792	1352	3	3304.01	227977	0.484113	12	TRUE	TRUE	510459
910	188	353-M1-mScarlet-S20CT-Bdp-63x-001.czi	314	259	4	2303.77	251111	0.45402	0	FALSE	TRUE	510459
911	189	353-M1-mScarlet-S20CT-Bdp-63x-001.czi	203	1063	3	2371.17	163611	0.131612	0	FALSE	TRUE	510459
912	190	353-M1-mScarlet-S20CT-Bdp-63x-001.czi	1042	1846	4	2753.5	300132	0.360771	13	TRUE	TRUE	510459
913	191	353-M1-mScarlet-S20CT-Bdp-63x-001.czi	329	357	2	2555.22	114985	0.592915	0	FALSE	TRUE	510459
914	192	353-M1-mScarlet-S20CT-Bdp-63x-001.czi	860	1347	3	2628.72	181382	-0.175224	12	TRUE	TRUE	510459
915	193	353-M1-mScarlet-S20CT-Bdp-63x-001.czi	1325	904	2	2837.87	127704	0.374667	0	FALSE	TRUE	510459
916	194	353-M1-mScarlet-S20CT-Bdp-63x-001.czi	1386	1258	2	2528.62	113788	0.834784	0	FALSE	TRUE	510459
917	195	353-M1-mScarlet-S20CT-Bdp-63x-001.czi	791	1373	2	2882.49	129712	-0.128466	12	TRUE	TRUE	510459
918	196	353-M1-mScarlet-S20CT-Bdp-63x-001.czi	481	1467	3	2496.09	172230	0.486592	9	TRUE	TRUE	510459
919	197	353-M1-mScarlet-S20CT-Bdp-63x-001.czi	1022	1077	2	2605	117225	0.569017	0	FALSE	TRUE	510459
920	198	353-M1-mScarlet-S20CT-Bdp-63x-001.czi	1727	1774	6	2627.54	507115	-0.081341	0	FALSE	TRUE	510459
921	199	353-M1-mScarlet-S20CT-Bdp-63x-001.czi	1563	831	3	3689.07	254546	-0.129809	17	TRUE	TRUE	510459
922	200	353-M1-mScarlet-S20CT-Bdp-63x-001.czi	1352	30	4	2629.43	286608	0.130406	0	FALSE	TRUE	510459
923	201	353-M1-mScarlet-S20CT-Bdp-63x-001.czi	1104	331	4	2491.73	271599	0.402881	0	FALSE	TRUE	510459
924	202	353-M1-mScarlet-S20CT-Bdp-63x-001.czi	1542	1619	6	2911.64	561946	0.313393	0	FALSE	TRUE	510459
925	203	353-M1-mScarlet-S20CT-Bdp-63x-001.czi	1162	1066	4	2594.26	282774	0.0156848	0	FALSE	TRUE	510459
926	204	353-M1-mScarlet-S20CT-Bdp-63x-001.czi	1903	1408	3	2662.23	183694	0.796203	0	FALSE	TRUE	510459
927	205	353-M1-mScarlet-S20CT-Bdp-63x-001.czi	2018	28	3	2476.39	170871	0.533164	0	FALSE	TRUE	510459
928	206	353-M1-mScarlet-S20CT-Bdp-63x-001.czi	1108	1779	3	2969.19	204874	0.400072	0	FALSE	TRUE	510459
929	207	353-M1-mScarlet-S20CT-Bdp-63x-001.czi	1423	500	3	2307.25	159200	0.568901	0	FALSE	TRUE	510459
930	208	353-M1-mScarlet-S20CT-Bdp-63x-001.czi	1849	1266	3	2561.93	176773	0.0716077	0	FALSE	TRUE	510459
931	209	353-M1-mScarlet-S20CT-Bdp-63x-001.czi	732	1771	2	2440.24	109811	0.383593	0	FALSE	TRUE	510459
932	210	353-M1-mScarlet-S20CT-Bdp-63x-001.czi	1142	88	4	2319.06	252778	0.441587	0	FALSE	TRUE	510459
933	211	353-M1-mScarlet-S20CT-Bdp-63x-001.czi	1844	2038	3	2494.38	172112	0.00124279	0	FALSE	TRUE	510459
934	212	353-M1-mScarlet-S20CT-Bdp-63x-001.czi	1562	913	4	3376.95	368088	0.00859703	17	TRUE	TRUE	510459
935	213	353-M1-mScarlet-S20CT-Bdp-63x-001.czi	1615	1428	4	2603.72	283805	0.412798	0	FALSE	TRUE	510459
936	214	353-M1-mScarlet-S20CT-Bdp-63x-001.czi	103	231	2	2433.31	109499	0.65256	0	FALSE	TRUE	510459
937	215	353-M1-mScarlet-S20CT-Bdp-63x-001.czi	1900	984	2	2773.29	124798	0.201327	0	FALSE	TRUE	510459
938	216	353-M1-mScarlet-S20CT-Bdp-63x-001.czi	1497	532	2	2648.09	119164	0.800697	0	FALSE	TRUE	510459
939	217	353-M1-mScarlet-S20CT-Bdp-63x-001.czi	1649	1583	5	2601.45	377210	-0.108271	0	FALSE	TRUE	510459
940	218	353-M1-mScarlet-S20CT-Bdp-63x-001.czi	986	989	3	2600.01	179401	0.393872	0	FALSE	TRUE	510459
941	219	353-M1-mScarlet-S20CT-Bdp-63x-001.czi	611	1481	2	2264.42	101899	0.752848	0	FALSE	TRUE	510459
942	220	353-M1-mScarlet-S20CT-Bdp-63x-001.czi	1424	1701	4	2680.73	292200	0.100986	18	TRUE	TRUE	510459
943	221	353-M1-mScarlet-S20CT-Bdp-63x-001.czi	2022	1213	4	2252.72	245546	0.15031	0	FALSE	TRUE	510459
944	222	353-M1-mScarlet-S20CT-Bdp-63x-001.czi	1218	1297	3	2351.1	162226	0.842054	0	FALSE	TRUE	510459
945	223	353-M1-mScarlet-S20CT-Bdp-63x-001.czi	797	1465	2	2468.11	111065	0.699523	0	FALSE	TRUE	510459
946	224	353-M1-mScarlet-S20CT-Bdp-63x-001.czi	963	485	3	2458.65	169647	0.193586	0	FALSE	TRUE	510459
947	225	353-M1-mScarlet-S20CT-Bdp-63x-001.czi	425	1886	3	2319.25	160028	0.39365	0	FALSE	TRUE	510459
948	226	353-M1-mScarlet-S20CT-Bdp-63x-001.czi	462	384	3	2725.03	188027	-0.0204515	0	FALSE	TRUE	510459
949	227	353-M1-mScarlet-S20CT-Bdp-63x-001.czi	579	1704	2	2552.36	114856	0.256264	0	FALSE	TRUE	510459
950	228	353-M1-mScarlet-S20CT-Bdp-63x-001.czi	436	1360	4	2287.11	249295	0.801477	0	FALSE	TRUE	510459
951	229	353-M1-mScarlet-S20CT-Bdp-63x-001.czi	953	515	4	2121.87	231284	0.285604	0	FALSE	TRUE	510459
952	230	353-M1-mScarlet-S20CT-Bdp-63x-001.czi	485	371	4	2134.17	232624	0.0299307	0	FALSE	TRUE	510459
953	231	353-M1-mScarlet-S20CT-Bdp-63x-001.czi	1237	1374	3	2277.51	157148	0.78108	0	FALSE	TRUE	510459
954	232	353-M1-mScarlet-S20CT-Bdp-63x-001.czi	326	1574	4	5710.29	622422	-0.522699	4	TRUE	TRUE	510459
955	233	353-M1-mScarlet-S20CT-Bdp-63x-001.czi	15	869	4	2046.67	223087	0.739027	0	FALSE	TRUE	510459
956	234	353-M1-mScarlet-S20CT-Bdp-63x-001.czi	1902	704	3	2372.49	163702	0.543464	0	FALSE	TRUE	510459
957	235	353-M1-mScarlet-S20CT-Bdp-63x-001.czi	946	1493	2	2375.64	106904	0.367297	0	FALSE	TRUE	510459
958	236	353-M1-mScarlet-S20CT-Bdp-63x-001.czi	1488	86	3	2126.46	146726	0.597849	0	FALSE	TRUE	510459
959	237	353-M1-mScarlet-S20CT-Bdp-63x-001.czi	415	841	5	2400.51	348074	0.541003	0	FALSE	TRUE	510459
960	238	353-M1-mScarlet-S20CT-Bdp-63x-001.czi	54	112	4	2219.05	241876	0.5401	0	FALSE	TRUE	510459
961	239	353-M1-mScarlet-S20CT-Bdp-63x-001.czi	589	660	3	2410.2	166304	0.815489	0	FALSE	TRUE	510459
962	240	353-M1-mScarlet-S20CT-Bdp-63x-001.czi	12	714	3	2347.99	162011	0.401497	0	FALSE	TRUE	510459
963	241	353-M1-mScarlet-S20CT-Bdp-63x-001.czi	1481	670	3	2713.01	187198	0.274719	0	FALSE	TRUE	510459
964	242	353-M1-mScarlet-S20CT-Bdp-63x-001.czi	905	1367	2	2333.02	104986	0.484469	12	TRUE	TRUE	510459
965	243	353-M1-mScarlet-S20CT-Bdp-63x-001.czi	1717	1036	2	2580.2	116109	0.77626	0	FALSE	TRUE	510459
966	244	353-M1-mScarlet-S20CT-Bdp-63x-001.czi	1531	1861	2	2103.58	94661	0.25072	0	FALSE	TRUE	510459
967	245	353-M1-mScarlet-S20CT-Bdp-63x-001.czi	1267	221	3	2320.22	160095	0.518674	0	FALSE	TRUE	510459
968	246	353-M1-mScarlet-S20CT-Bdp-63x-001.czi	576	1534	4	2078.94	226605	-0.0282726	0	FALSE	TRUE	510459
969	247	353-M1-mScarlet-S20CT-Bdp-63x-001.czi	665	1332	2	2056.51	92543	0.625446	0	FALSE	TRUE	510459
970	248	353-M1-mScarlet-S20CT-Bdp-63x-001.czi	1317	467	2	2511.04	112997	0.461568	0	FALSE	TRUE	510459
971	249	353-M1-mScarlet-S20CT-Bdp-63x-001.czi	1969	1030	2	2414.93	108672	0.537471	0	FALSE	TRUE	510459
972	250	353-M1-mScarlet-S20CT-Bdp-63x-001.czi	730	1697	3	2311.54	159496	0.137419	0	FALSE	TRUE	510459
973	251	353-M1-mScarlet-S20CT-Bdp-63x-001.czi	1467	544	2	2481.18	111653	0.516779	0	FALSE	TRUE	510459
974	252	353-M1-mScarlet-S20CT-Bdp-63x-001.czi	1352	1544	2	1947.6	87642	0.649419	0	FALSE	TRUE	510459
975	253	353-M1-mScarlet-S20CT-Bdp-63x-001.czi	646	9	4	2466.02	268796	0.189465	0	FALSE	TRUE	510459
976	254	353-M1-mScarlet-S20CT-Bdp-63x-001.czi	1520	1913	4	2325.48	253477	0.0402699	0	FALSE	TRUE	510459
977	255	353-M1-mScarlet-S20CT-Bdp-63x-001.czi	344	1258	3	2168.04	149595	0.837969	0	FALSE	TRUE	510459
978	256	353-M1-mScarlet-S20CT-Bdp-63x-001.czi	1024	376	2	2132.62	95968	0.556428	0	FALSE	TRUE	510459
979	257	353-M1-mScarlet-S20CT-Bdp-63x-001.czi	1916	1039	8	2466.89	752401	0.563515	0	FALSE	TRUE	510459
980	258	353-M1-mScarlet-S20CT-Bdp-63x-001.czi	1702	771	2	2293.56	103210	-0.0302595	0	FALSE	TRUE	510459
981	259	353-M1-mScarlet-S20CT-Bdp-63x-001.czi	1826	749	3	2228.23	153748	0.498542	0	FALSE	TRUE	510459
982	260	353-M1-mScarlet-S20CT-Bdp-63x-001.czi	580	681	7	2498.28	622071	0.581973	0	FALSE	TRUE	510459
983	261	353-M1-mScarlet-S20CT-Bdp-63x-001.czi	1383	1775	4	2209.51	240837	0.428292	18	TRUE	TRUE	510459
984	262	353-M1-mScarlet-S20CT-Bdp-63x-001.czi	1276	1816	4	2303.21	251050	0.74711	0	FALSE	TRUE	510459
985	263	353-M1-mScarlet-S20CT-Bdp-63x-001.czi	2030	1963	3	2308.29	159272	0.0225608	0	FALSE	TRUE	510459
986	264	353-M1-mScarlet-S20CT-Bdp-63x-001.czi	1626	1549	3	2105.35	145269	0.142444	0	FALSE	TRUE	510459
987	265	353-M1-mScarlet-S20CT-Bdp-63x-001.czi	1360	188	3	2225.8	153580	0.13307	0	FALSE	TRUE	510459
988	266	353-M1-mScarlet-S20CT-Bdp-63x-001.czi	1268	1311	2	2487.78	111950	0.169677	0	FALSE	TRUE	510459
989	267	353-M1-mScarlet-S20CT-Bdp-63x-001.czi	802	642	4	1936.08	211033	0.129826	0	FALSE	TRUE	510459
990	268	353-M1-mScarlet-S20CT-Bdp-63x-001.czi	1864	114	6	2110.6	407346	0.649953	20	TRUE	TRUE	510459
991	269	353-M1-mScarlet-S20CT-Bdp-63x-001.czi	1540	18	2	2107.36	94831	0.784863	0	FALSE	TRUE	510459
992	270	353-M1-mScarlet-S20CT-Bdp-63x-001.czi	952	414	2	2139.09	96259	0.688453	0	FALSE	TRUE	510459
993	271	353-M1-mScarlet-S20CT-Bdp-63x-001.czi	885	537	4	1959.42	213577	0.54355	0	FALSE	TRUE	510459
994	272	353-M1-mScarlet-S20CT-Bdp-63x-001.czi	1013	1863	7	2679.41	667173	0.712393	13	TRUE	TRUE	510459
995	273	353-M1-mScarlet-S20CT-Bdp-63x-001.czi	1350	960	4	2358.76	257105	0.871678	0	FALSE	TRUE	510459
996	274	353-M1-mScarlet-S20CT-Bdp-63x-001.czi	868	1438	4	2070.17	225649	0.436249	0	FALSE	TRUE	510459
997	275	353-M1-mScarlet-S20CT-Bdp-63x-001.czi	1347	974	3	2374.3	163827	0.0674466	0	FALSE	TRUE	510459
998	276	353-M1-mScarlet-S20CT-Bdp-63x-001.czi	629	2024	2	1975.84	88913	0.402268	0	FALSE	TRUE	510459
999	277	353-M1-mScarlet-S20CT-Bdp-63x-001.czi	947	1467	4	2055.23	224020	0.850007	0	FALSE	TRUE	510459
1000	278	353-M1-mScarlet-S20CT-Bdp-63x-001.czi	1228	271	3	2113.88	145858	-0.0408351	0	FALSE	TRUE	510459
1001	279	353-M1-mScarlet-S20CT-Bdp-63x-001.czi	1904	1579	8	2582.7	787722	0.0792771	21	TRUE	TRUE	510459
1002	280	353-M1-mScarlet-S20CT-Bdp-63x-001.czi	255	1976	2	2207.07	99318	0.594408	0	FALSE	TRUE	510459
1003	281	353-M1-mScarlet-S20CT-Bdp-63x-001.czi	991	1402	4	2083.53	227105	0.816659	0	FALSE	TRUE	510459
1004	282	353-M1-mScarlet-S20CT-Bdp-63x-001.czi	550	2018	2	1998.02	89911	0.454268	0	FALSE	TRUE	510459
1005	283	353-M1-mScarlet-S20CT-Bdp-63x-001.czi	1614	1490	4	2550.96	278055	0.233466	0	FALSE	TRUE	510459
1006	284	353-M1-mScarlet-S20CT-Bdp-63x-001.czi	1996	1297	4	2031.59	221443	0.342871	0	FALSE	TRUE	510459
1007	285	353-M1-mScarlet-S20CT-Bdp-63x-001.czi	899	929	5	2393.08	346997	0.0603156	0	FALSE	TRUE	510459
1008	286	353-M1-mScarlet-S20CT-Bdp-63x-001.czi	366	852	4	1986.82	216563	0.647445	0	FALSE	TRUE	510459
1009	287	353-M1-mScarlet-S20CT-Bdp-63x-001.czi	1777	2040	2	2158.69	97141	0.442366	0	FALSE	TRUE	510459
1010	288	353-M1-mScarlet-S20CT-Bdp-63x-001.czi	1579	272	4	2239.65	244122	0.00663967	0	FALSE	TRUE	510459
1011	289	353-M1-mScarlet-S20CT-Bdp-63x-001.czi	1189	909	2	2158.33	97125	0.513194	0	FALSE	TRUE	510459
1012	290	353-M1-mScarlet-S20CT-Bdp-63x-001.czi	1259	25	3	2112.64	145772	0.294434	0	FALSE	TRUE	510459
1013	291	353-M1-mScarlet-S20CT-Bdp-63x-001.czi	1039	990	3	2112.26	145746	0.744996	0	FALSE	TRUE	510459
1014	292	353-M1-mScarlet-S20CT-Bdp-63x-001.czi	211	256	2	1987.27	89427	0.616432	0	FALSE	TRUE	510459
1015	293	353-M1-mScarlet-S20CT-Bdp-63x-001.czi	1735	456	3	2050.12	141458	0.691796	0	FALSE	TRUE	510459
1016	294	353-M1-mScarlet-S20CT-Bdp-63x-001.czi	259	389	2	1980.91	89141	0.530764	0	FALSE	TRUE	510459
1017	295	353-M1-mScarlet-S20CT-Bdp-63x-001.czi	1206	2038	2	2061.29	92758	0.0737698	0	FALSE	TRUE	510459
1018	296	353-M1-mScarlet-S20CT-Bdp-63x-001.czi	1921	1815	6	2162.53	417369	0.513631	22	TRUE	TRUE	510459
1019	297	353-M1-mScarlet-S20CT-Bdp-63x-001.czi	43	656	3	1798.71	124111	0.847852	0	FALSE	TRUE	510459
1020	298	353-M1-mScarlet-S20CT-Bdp-63x-001.czi	1257	1727	7	2224.63	553932	-0.375517	0	FALSE	TRUE	510459
1021	299	353-M1-mScarlet-S20CT-Bdp-63x-001.czi	1897	1668	2	1951.91	87836	0.211628	0	FALSE	TRUE	510459
1022	300	353-M1-mScarlet-S20CT-Bdp-63x-001.czi	1419	1642	5	2301.52	333720	0.366571	18	TRUE	TRUE	510459
1023	301	353-M1-mScarlet-S20CT-Bdp-63x-001.czi	181	1537	2	1861.07	83748	0.353137	0	FALSE	TRUE	510459
1024	302	353-M1-mScarlet-S20CT-Bdp-63x-001.czi	600	1466	3	1929.86	133160	0.218112	10	TRUE	TRUE	510459
1025	303	353-M1-mScarlet-S20CT-Bdp-63x-001.czi	1425	1025	7	2446.72	609233	0.728367	0	FALSE	TRUE	510459
1026	304	353-M1-mScarlet-S20CT-Bdp-63x-001.czi	569	1429	2	2179.11	98060	0.583114	0	FALSE	TRUE	510459
1027	305	353-M1-mScarlet-S20CT-Bdp-63x-001.czi	1678	1881	4	2213.81	241305	0.682252	0	FALSE	TRUE	510459
1028	306	353-M1-mScarlet-S20CT-Bdp-63x-001.czi	882	832	4	1774.68	193440	0.464228	0	FALSE	TRUE	510459
1029	307	353-M1-mScarlet-S20CT-Bdp-63x-001.czi	45	27	3	1734.99	119714	0.777146	0	FALSE	TRUE	510459
1030	308	353-M1-mScarlet-S20CT-Bdp-63x-001.czi	1049	1299	3	1893.58	130657	0.55298	0	FALSE	TRUE	510459
1031	309	353-M1-mScarlet-S20CT-Bdp-63x-001.czi	1712	533	3	2221.35	153273	0.542202	0	FALSE	TRUE	510459
1032	310	353-M1-mScarlet-S20CT-Bdp-63x-001.czi	1789	402	2	1842.98	82934	0.685809	0	FALSE	TRUE	510459
1033	311	353-M1-mScarlet-S20CT-Bdp-63x-001.czi	1421	1665	4	2101.86	229103	0.793256	18	TRUE	TRUE	510459
1034	312	353-M1-mScarlet-S20CT-Bdp-63x-001.czi	1320	1681	3	1995.17	137667	0.395827	0	FALSE	TRUE	510459
1035	313	353-M1-mScarlet-S20CT-Bdp-63x-001.czi	976	1919	7	2230.69	555443	0.643828	13	TRUE	TRUE	510459
1036	314	353-M1-mScarlet-S20CT-Bdp-63x-001.czi	1086	1451	3	2087.71	144052	0.774312	0	FALSE	TRUE	510459
1037	315	353-M1-mScarlet-S20CT-Bdp-63x-001.czi	1335	2026	4	2361.79	257435	0.624342	0	FALSE	TRUE	510459
1038	316	353-M1-mScarlet-S20CT-Bdp-63x-001.czi	1744	55	2	2048.56	92185	0.0843488	0	FALSE	TRUE	510459
1039	317	353-M1-mScarlet-S20CT-Bdp-63x-001.czi	1260	1105	2	2251.73	101328	0.246611	0	FALSE	TRUE	510459
1040	318	353-M1-mScarlet-S20CT-Bdp-63x-001.czi	846	652	4	1737.93	189434	0.74951	0	FALSE	TRUE	510459
1041	319	353-M1-mScarlet-S20CT-Bdp-63x-001.czi	1834	983	2	1714.67	77160	0.741144	0	FALSE	TRUE	510459
1042	320	353-M1-mScarlet-S20CT-Bdp-63x-001.czi	1093	1634	2	2059.89	92695	0.541486	0	FALSE	TRUE	510459
1043	321	353-M1-mScarlet-S20CT-Bdp-63x-001.czi	1674	1744	3	2103.17	145119	0.747302	0	FALSE	TRUE	510459
1044	322	353-M1-mScarlet-S20CT-Bdp-63x-001.czi	522	1103	6	2356.23	454753	0.460682	0	FALSE	TRUE	510459
1045	323	353-M1-mScarlet-S20CT-Bdp-63x-001.czi	1333	607	2	1827.8	82251	0.794914	0	FALSE	TRUE	510459
1046	324	353-M1-mScarlet-S20CT-Bdp-63x-001.czi	2032	806	3	2230.23	153886	0.268596	0	FALSE	TRUE	510459
1047	325	353-M1-mScarlet-S20CT-Bdp-63x-001.czi	702	847	4	2052.91	223767	0.679457	0	FALSE	TRUE	510459
1048	326	353-M1-mScarlet-S20CT-Bdp-63x-001.czi	1713	1916	2	1966.24	88481	0.234802	0	FALSE	TRUE	510459
1049	327	353-M1-mScarlet-S20CT-Bdp-63x-001.czi	1328	1983	2	2118.4	95328	0.192371	0	FALSE	TRUE	510459
1050	328	353-M1-mScarlet-S20CT-Bdp-63x-001.czi	1045	753	2	2056.33	92535	0.801337	0	FALSE	TRUE	510459
1051	329	353-M1-mScarlet-S20CT-Bdp-63x-001.czi	971	2007	5	1929.36	279757	0.24244	0	FALSE	TRUE	510459
1052	330	353-M1-mScarlet-S20CT-Bdp-63x-001.czi	592	1110	3	1867.01	128824	0.0743879	0	FALSE	TRUE	510459
1053	331	353-M1-mScarlet-S20CT-Bdp-63x-001.czi	609	420	2	1828.38	82277	0.515644	0	FALSE	TRUE	510459
1054	332	353-M1-mScarlet-S20CT-Bdp-63x-001.czi	1843	1146	4	1966.65	214365	-0.112597	0	FALSE	TRUE	510459
1055	333	353-M1-mScarlet-S20CT-Bdp-63x-001.czi	1805	1025	2	2087.49	93937	0.109431	0	FALSE	TRUE	510459
1056	334	353-M1-mScarlet-S20CT-Bdp-63x-001.czi	55	1625	3	1985.51	137000	0.402667	0	FALSE	TRUE	510459
1057	335	353-M1-mScarlet-S20CT-Bdp-63x-001.czi	774	1515	2	2099.16	94462	0.265596	0	FALSE	TRUE	510459
1058	336	353-M1-mScarlet-S20CT-Bdp-63x-001.czi	1458	1100	4	2115.75	230617	0.774684	0	FALSE	TRUE	510459
1059	337	353-M1-mScarlet-S20CT-Bdp-63x-001.czi	597	923	2	1970.24	88661	0.680559	0	FALSE	TRUE	510459
1060	338	353-M1-mScarlet-S20CT-Bdp-63x-001.czi	1027	1452	2	1744.51	78503	0.786686	0	FALSE	TRUE	510459
1061	339	353-M1-mScarlet-S20CT-Bdp-63x-001.czi	1967	1400	3	2088.16	144083	0.429467	0	FALSE	TRUE	510459
1062	340	353-M1-mScarlet-S20CT-Bdp-63x-001.czi	643	1554	2	1923.71	86567	0.783562	0	FALSE	TRUE	510459
1063	341	353-M1-mScarlet-S20CT-Bdp-63x-001.czi	1600	471	2	2058.16	92617	0.458904	0	FALSE	TRUE	510459
1064	342	353-M1-mScarlet-S20CT-Bdp-63x-001.czi	1397	1081	2	1661.18	74753	0.857566	0	FALSE	TRUE	510459
1065	343	353-M1-mScarlet-S20CT-Bdp-63x-001.czi	1473	996	2	1720.11	77405	0.831904	0	FALSE	TRUE	510459
1066	344	353-M1-mScarlet-S20CT-Bdp-63x-001.czi	335	1896	6	2191.25	422912	0.473476	0	FALSE	TRUE	510459
1067	345	353-M1-mScarlet-S20CT-Bdp-63x-001.czi	1236	653	2	1511.8	68031	0.785732	0	FALSE	TRUE	510459
1068	346	353-M1-mScarlet-S20CT-Bdp-63x-001.czi	247	936	2	1693.24	76196	0.193345	0	FALSE	TRUE	510459
1069	347	353-M1-mScarlet-S20CT-Bdp-63x-001.czi	1284	551	4	1756.34	191441	-0.123267	0	FALSE	TRUE	510459
1070	348	353-M1-mScarlet-S20CT-Bdp-63x-001.czi	1514	287	5	1968.93	285495	0.755424	0	FALSE	TRUE	510459
1071	349	353-M1-mScarlet-S20CT-Bdp-63x-001.czi	432	1001	2	1466.49	65992	0.867841	0	FALSE	TRUE	510459
1072	350	353-M1-mScarlet-S20CT-Bdp-63x-001.czi	1357	495	4	2113.15	230333	0.37762	0	FALSE	TRUE	510459
1073	351	353-M1-mScarlet-S20CT-Bdp-63x-001.czi	782	709	4	1645.77	179389	0.45169	0	FALSE	TRUE	510459
1074	352	353-M1-mScarlet-S20CT-Bdp-63x-001.czi	1087	1232	4	1811.94	197502	0.817265	0	FALSE	TRUE	510459
1075	353	353-M1-mScarlet-S20CT-Bdp-63x-001.czi	1265	1218	2	1766.91	79511	0.380631	0	FALSE	TRUE	510459
1076	354	353-M1-mScarlet-S20CT-Bdp-63x-001.czi	1588	1479	5	2103.39	304992	0.320622	0	FALSE	TRUE	510459
1077	355	353-M1-mScarlet-S20CT-Bdp-63x-001.czi	212	1105	2	1666.44	74990	0.613216	0	FALSE	TRUE	510459
1078	356	353-M1-mScarlet-S20CT-Bdp-63x-001.czi	1095	1361	5	2104.97	305221	0.786862	0	FALSE	TRUE	510459
1079	357	353-M1-mScarlet-S20CT-Bdp-63x-001.czi	447	215	2	1875.69	84406	0.257128	0	FALSE	TRUE	510459
1080	358	353-M1-mScarlet-S20CT-Bdp-63x-001.czi	1460	1230	2	1705.64	76754	0.350829	0	FALSE	TRUE	510459
1081	359	353-M1-mScarlet-S20CT-Bdp-63x-001.czi	1676	1444	3	1976.93	136408	0.531375	0	FALSE	TRUE	510459
1082	360	353-M1-mScarlet-S20CT-Bdp-63x-001.czi	1682	2029	3	1989.43	137271	0.790886	0	FALSE	TRUE	510459
1083	361	353-M1-mScarlet-S20CT-Bdp-63x-001.czi	735	803	2	1885.96	84868	0.555824	0	FALSE	TRUE	510459
1084	362	353-M1-mScarlet-S20CT-Bdp-63x-001.czi	1786	1237	4	1668.35	181850	-0.399371	0	FALSE	TRUE	510459
1085	363	353-M1-mScarlet-S20CT-Bdp-63x-001.czi	716	1438	2	1940.33	87315	0.495428	0	FALSE	TRUE	510459
1086	364	353-M1-mScarlet-S20CT-Bdp-63x-001.czi	553	1982	2	1716.4	77238	0.599767	0	FALSE	TRUE	510459
1087	365	353-M1-mScarlet-S20CT-Bdp-63x-001.czi	1353	1189	2	1941.16	87352	0.225517	0	FALSE	TRUE	510459
1088	366	353-M1-mScarlet-S20CT-Bdp-63x-001.czi	553	1029	4	1765.3	192418	0.884452	0	FALSE	TRUE	510459
1089	367	353-M1-mScarlet-S20CT-Bdp-63x-001.czi	1325	26	4	1682.75	183420	0.597817	0	FALSE	TRUE	510459
1090	368	353-M1-mScarlet-S20CT-Bdp-63x-001.czi	860	1726	8	2080.95	634690	0.804661	13	TRUE	TRUE	510459
1091	369	353-M1-mScarlet-S20CT-Bdp-63x-001.czi	1578	1771	4	1898.05	206887	0.581747	0	FALSE	TRUE	510459
1092	370	353-M1-mScarlet-S20CT-Bdp-63x-001.czi	1501	1120	2	1682.29	75703	0.48086	0	FALSE	TRUE	510459
1093	371	353-M1-mScarlet-S20CT-Bdp-63x-001.czi	1678	628	2	1845.09	83029	0.41829	0	FALSE	TRUE	510459
1094	372	353-M1-mScarlet-S20CT-Bdp-63x-001.czi	1321	1180	2	1817.6	81792	0.642721	0	FALSE	TRUE	510459
1095	0	353-M1-mScarlet-Bdp-63x-002.czi	1438	598	2	2409.13	108411	0.671111	0	FALSE	FALSE	1005204
1096	1	353-M1-mScarlet-Bdp-63x-002.czi	206	583	5	2055.4	298033	0.818915	2	TRUE	FALSE	1005204
1097	2	353-M1-mScarlet-Bdp-63x-002.czi	835	1911	4	1885.98	205572	0.524654	11	TRUE	FALSE	1005204
1098	3	353-M1-mScarlet-Bdp-63x-002.czi	1755	456	3	2010.9	138752	0.796379	25	TRUE	FALSE	1005204
1099	0	353-M1-mScarlet-Bdp-63x-001.czi	1931	1429	2	4352.76	195874	0.573571	32	TRUE	FALSE	1327599
1100	1	353-M1-mScarlet-Bdp-63x-001.czi	843	1250	3	5148.83	355269	0.257589	16	TRUE	FALSE	1327599
1101	2	353-M1-mScarlet-Bdp-63x-001.czi	1980	1440	2	4335.36	195091	0.71117	32	TRUE	FALSE	1327599
1102	3	353-M1-mScarlet-Bdp-63x-001.czi	828	1744	4	4040.81	440448	0.457266	10	TRUE	FALSE	1327599
1103	4	353-M1-mScarlet-Bdp-63x-001.czi	1846	1379	3	3421.55	236087	0.534656	32	TRUE	FALSE	1327599
1104	5	353-M1-mScarlet-Bdp-63x-001.czi	560	957	2	4031.47	181416	0.612368	7	TRUE	FALSE	1327599
1105	6	353-M1-mScarlet-Bdp-63x-001.czi	959	1187	2	3945.87	177564	0.389789	16	TRUE	FALSE	1327599
1106	7	353-M1-mScarlet-Bdp-63x-001.czi	1892	1344	4	3457.12	376826	0.700043	32	TRUE	FALSE	1327599
1107	8	353-M1-mScarlet-Bdp-63x-001.czi	1974	1431	2	3294.16	148237	0.542569	32	TRUE	FALSE	1327599
1108	9	353-M1-mScarlet-Bdp-63x-001.czi	484	1021	4	3667.52	399760	0.63791	7	TRUE	FALSE	1327599
1109	10	353-M1-mScarlet-Bdp-63x-001.czi	323	2032	3	2993.62	206560	0.726104	0	FALSE	FALSE	1327599
1110	11	353-M1-mScarlet-Bdp-63x-001.czi	576	924	3	3089.33	213164	0.791836	7	TRUE	FALSE	1327599
1111	12	353-M1-mScarlet-Bdp-63x-001.czi	552	455	4	3374.86	367860	0.558497	6	TRUE	FALSE	1327599
1112	13	353-M1-mScarlet-Bdp-63x-001.czi	1963	1440	3	3173.01	218938	0.440098	32	TRUE	FALSE	1327599
1113	14	353-M1-mScarlet-Bdp-63x-001.czi	340	1955	3	2432.51	167843	0.668549	0	FALSE	FALSE	1327599
1114	15	353-M1-mScarlet-Bdp-63x-001.czi	1924	1350	3	2768.45	191023	0.818312	32	TRUE	FALSE	1327599
1115	16	353-M1-mScarlet-Bdp-63x-001.czi	983	1214	2	2597.78	116900	0.749671	16	TRUE	FALSE	1327599
1116	17	353-M1-mScarlet-Bdp-63x-001.czi	1821	25	2	2476.51	111443	0.375162	31	TRUE	FALSE	1327599
1117	18	353-M1-mScarlet-Bdp-63x-001.czi	1758	856	2	2191.2	98604	0.677214	28	TRUE	FALSE	1327599
1118	19	353-M1-mScarlet-Bdp-63x-001.czi	1302	947	6	2600.24	501846	0.68324	21	TRUE	FALSE	1327599
1119	20	353-M1-mScarlet-Bdp-63x-001.czi	596	1016	2	2292.51	103163	0.860338	7	TRUE	FALSE	1327599
1120	21	353-M1-mScarlet-Bdp-63x-001.czi	1297	933	2	2796.71	125852	0.554623	21	TRUE	FALSE	1327599
1121	22	353-M1-mScarlet-Bdp-63x-001.czi	813	1235	2	2814.2	126639	0.817688	16	TRUE	FALSE	1327599
1122	23	353-M1-mScarlet-Bdp-63x-001.czi	392	600	4	2490.5	271465	0.706408	6	TRUE	FALSE	1327599
1123	24	353-M1-mScarlet-Bdp-63x-001.czi	863	641	2	2325.16	104632	0.759274	0	FALSE	FALSE	1327599
1124	25	353-M1-mScarlet-Bdp-63x-001.czi	647	135	3	2322.83	160275	0.834358	11	TRUE	FALSE	1327599
1125	26	353-M1-mScarlet-Bdp-63x-001.czi	1743	926	2	1912.02	86041	0.65203	28	TRUE	FALSE	1327599
1126	27	353-M1-mScarlet-Bdp-63x-001.czi	442	937	2	2629.33	118320	0.811657	7	TRUE	FALSE	1327599
1127	28	353-M1-mScarlet-Bdp-63x-001.czi	455	1817	3	1921.41	132577	0.664316	0	FALSE	FALSE	1327599
1128	0	352-M1-mScarlet-S20CT-Bdp-63x-003.czi	1580	1847	8	14499.4	4422327	-0.835447	17	TRUE	TRUE	836224
1129	1	352-M1-mScarlet-S20CT-Bdp-63x-003.czi	1008	887	8	14610.1	4456066	-0.897636	12	TRUE	TRUE	836224
1130	2	352-M1-mScarlet-S20CT-Bdp-63x-003.czi	1074	629	8	12775.2	3896436	-0.705373	11	TRUE	TRUE	836224
1131	3	352-M1-mScarlet-S20CT-Bdp-63x-003.czi	999	947	6	13123.9	2532921	-0.864614	12	TRUE	TRUE	836224
1132	4	352-M1-mScarlet-S20CT-Bdp-63x-003.czi	1083	900	8	14317.9	4366967	-0.55075	12	TRUE	TRUE	836224
1133	5	352-M1-mScarlet-S20CT-Bdp-63x-003.czi	1803	1014	6	12646.8	2440836	-0.523479	21	TRUE	TRUE	836224
1134	6	352-M1-mScarlet-S20CT-Bdp-63x-003.czi	641	1870	5	10495.1	1521786	-0.506183	0	FALSE	TRUE	836224
1135	7	352-M1-mScarlet-S20CT-Bdp-63x-003.czi	876	725	5	12766.5	1851143	-0.498242	10	TRUE	TRUE	836224
1136	8	352-M1-mScarlet-S20CT-Bdp-63x-003.czi	211	1764	6	10415.3	2010150	-0.271996	4	TRUE	TRUE	836224
1137	9	352-M1-mScarlet-S20CT-Bdp-63x-003.czi	402	353	5	10014.5	1452109	-0.629	6	TRUE	TRUE	836224
1138	10	352-M1-mScarlet-S20CT-Bdp-63x-003.czi	908	671	4	10331.7	1126160	-0.577761	10	TRUE	TRUE	836224
1139	11	352-M1-mScarlet-S20CT-Bdp-63x-003.czi	1823	1002	7	11542.3	2874026	-0.5522	21	TRUE	TRUE	836224
1140	12	352-M1-mScarlet-S20CT-Bdp-63x-003.czi	1713	1012	4	9102.46	992168	0.0235796	21	TRUE	TRUE	836224
1141	13	352-M1-mScarlet-S20CT-Bdp-63x-003.czi	2009	1045	5	9450.1	1370264	-0.705138	26	TRUE	TRUE	836224
1142	14	352-M1-mScarlet-S20CT-Bdp-63x-003.czi	118	1150	7	9691.79	2413255	-0.739444	5	TRUE	TRUE	836224
1143	15	352-M1-mScarlet-S20CT-Bdp-63x-003.czi	569	1426	7	14158.5	3525476	-0.850615	7	TRUE	TRUE	836224
1144	16	352-M1-mScarlet-S20CT-Bdp-63x-003.czi	1058	1766	4	8781.01	957130	-0.141945	0	FALSE	TRUE	836224
1145	17	352-M1-mScarlet-S20CT-Bdp-63x-003.czi	216	1832	5	9450.97	1370391	-0.640672	4	TRUE	TRUE	836224
1146	18	352-M1-mScarlet-S20CT-Bdp-63x-003.czi	1676	519	4	9297.15	1013389	-0.425863	20	TRUE	TRUE	836224
1147	19	352-M1-mScarlet-S20CT-Bdp-63x-003.czi	781	684	4	10129.2	1104085	-0.0303208	10	TRUE	TRUE	836224
1148	20	352-M1-mScarlet-S20CT-Bdp-63x-003.czi	32	437	6	9099.25	1756156	-0.131965	1	TRUE	TRUE	836224
1149	21	352-M1-mScarlet-S20CT-Bdp-63x-003.czi	457	443	4	9765.46	1064435	-0.602243	6	TRUE	TRUE	836224
1150	22	352-M1-mScarlet-S20CT-Bdp-63x-003.czi	1052	1078	4	8206.67	894527	0.267994	0	FALSE	TRUE	836224
1151	23	352-M1-mScarlet-S20CT-Bdp-63x-003.czi	794	1685	4	8662.42	944204	-0.0352649	0	FALSE	TRUE	836224
1152	24	352-M1-mScarlet-S20CT-Bdp-63x-003.czi	588	1440	5	11665.2	1691457	0.129913	7	TRUE	TRUE	836224
1153	25	352-M1-mScarlet-S20CT-Bdp-63x-003.czi	444	539	5	10979.5	1592032	-0.71846	6	TRUE	TRUE	836224
1154	26	352-M1-mScarlet-S20CT-Bdp-63x-003.czi	568	1405	4	11667	1271707	-0.337832	7	TRUE	TRUE	836224
1155	27	352-M1-mScarlet-S20CT-Bdp-63x-003.czi	1600	1384	4	7153.41	779722	0.160661	0	FALSE	TRUE	836224
1156	28	352-M1-mScarlet-S20CT-Bdp-63x-003.czi	1102	890	4	11541.6	1258030	-0.53694	12	TRUE	TRUE	836224
1157	29	352-M1-mScarlet-S20CT-Bdp-63x-003.czi	374	1096	4	7537.99	821641	-0.325572	0	FALSE	TRUE	836224
1158	30	352-M1-mScarlet-S20CT-Bdp-63x-003.czi	1105	550	6	9070.98	1750700	-0.287853	11	TRUE	TRUE	836224
1159	31	352-M1-mScarlet-S20CT-Bdp-63x-003.czi	135	532	4	8492.33	925664	-0.0566054	1	TRUE	TRUE	836224
1160	32	352-M1-mScarlet-S20CT-Bdp-63x-003.czi	1364	569	4	7948.55	866392	0.243014	0	FALSE	TRUE	836224
1161	33	352-M1-mScarlet-S20CT-Bdp-63x-003.czi	116	587	4	7221.82	787178	-0.275566	1	TRUE	TRUE	836224
1162	34	352-M1-mScarlet-S20CT-Bdp-63x-003.czi	892	720	4	9172.54	999807	-0.0818644	10	TRUE	TRUE	836224
1163	35	352-M1-mScarlet-S20CT-Bdp-63x-003.czi	186	560	4	9261.31	1009483	0.0603514	0	FALSE	TRUE	836224
1164	36	352-M1-mScarlet-S20CT-Bdp-63x-003.czi	128	551	5	8429.77	1222317	-0.445097	1	TRUE	TRUE	836224
1165	37	352-M1-mScarlet-S20CT-Bdp-63x-003.czi	461	533	5	10089.3	1462950	-0.524062	6	TRUE	TRUE	836224
1166	38	352-M1-mScarlet-S20CT-Bdp-63x-003.czi	369	1385	5	8727.51	1265489	0.0596846	7	TRUE	TRUE	836224
1167	39	352-M1-mScarlet-S20CT-Bdp-63x-003.czi	357	1241	4	6715.72	732014	0.458619	0	FALSE	TRUE	836224
1168	40	352-M1-mScarlet-S20CT-Bdp-63x-003.czi	1824	90	4	7126.06	776740	0.538449	22	TRUE	TRUE	836224
1169	41	352-M1-mScarlet-S20CT-Bdp-63x-003.czi	1291	651	4	8608.35	938310	-0.66792	11	TRUE	TRUE	836224
1170	42	352-M1-mScarlet-S20CT-Bdp-63x-003.czi	1489	2002	3	7213.91	497760	0.328856	0	FALSE	TRUE	836224
1171	43	352-M1-mScarlet-S20CT-Bdp-63x-003.czi	1308	1800	4	7062.08	769767	0.234071	0	FALSE	TRUE	836224
1172	44	352-M1-mScarlet-S20CT-Bdp-63x-003.czi	1984	838	3	7486.29	516554	0.445085	0	FALSE	TRUE	836224
1173	45	352-M1-mScarlet-S20CT-Bdp-63x-003.czi	1339	1733	5	7321.32	1061592	0.326369	15	TRUE	TRUE	836224
1174	46	352-M1-mScarlet-S20CT-Bdp-63x-003.czi	1513	1387	3	7408.49	511186	0.672316	0	FALSE	TRUE	836224
1175	47	352-M1-mScarlet-S20CT-Bdp-63x-003.czi	1208	1200	3	6967.88	480784	0.224271	0	FALSE	TRUE	836224
1176	48	352-M1-mScarlet-S20CT-Bdp-63x-003.czi	1461	1712	4	6742.76	734961	0.422931	0	FALSE	TRUE	836224
1177	49	352-M1-mScarlet-S20CT-Bdp-63x-003.czi	1024	164	3	6720.59	463721	0.108891	0	FALSE	TRUE	836224
1178	50	352-M1-mScarlet-S20CT-Bdp-63x-003.czi	216	517	4	6165.41	672030	0.45269	0	FALSE	TRUE	836224
1179	51	352-M1-mScarlet-S20CT-Bdp-63x-003.czi	246	849	4	6386.01	696075	0.784609	0	FALSE	TRUE	836224
1180	52	352-M1-mScarlet-S20CT-Bdp-63x-003.czi	539	1066	3	6497.55	448331	0.60967	0	FALSE	TRUE	836224
1181	53	352-M1-mScarlet-S20CT-Bdp-63x-003.czi	979	1728	3	6158.77	424955	0.410412	0	FALSE	TRUE	836224
1182	54	352-M1-mScarlet-S20CT-Bdp-63x-003.czi	935	1331	4	6529.96	711766	-0.286495	8	TRUE	TRUE	836224
1183	55	352-M1-mScarlet-S20CT-Bdp-63x-003.czi	1803	1979	3	6343.96	437733	0.368718	0	FALSE	TRUE	836224
1184	56	352-M1-mScarlet-S20CT-Bdp-63x-003.czi	2041	1339	3	6399.22	441546	0.185681	0	FALSE	TRUE	836224
1185	57	352-M1-mScarlet-S20CT-Bdp-63x-003.czi	80	1400	4	5652.39	616110	0.127342	0	FALSE	TRUE	836224
1186	58	352-M1-mScarlet-S20CT-Bdp-63x-003.czi	1093	575	4	7175.44	782123	-0.0581937	11	TRUE	TRUE	836224
1187	59	352-M1-mScarlet-S20CT-Bdp-63x-003.czi	1143	1004	3	6737.96	464919	0.724374	14	TRUE	TRUE	836224
1188	60	352-M1-mScarlet-S20CT-Bdp-63x-003.czi	349	887	3	6529.62	450544	0.519661	0	FALSE	TRUE	836224
1189	61	352-M1-mScarlet-S20CT-Bdp-63x-003.czi	1203	1937	4	6267	683103	0.531651	0	FALSE	TRUE	836224
1190	62	352-M1-mScarlet-S20CT-Bdp-63x-003.czi	348	1543	3	6284.03	433598	-0.0171245	0	FALSE	TRUE	836224
1191	63	352-M1-mScarlet-S20CT-Bdp-63x-003.czi	1417	1645	4	5893.36	642376	-0.255056	15	TRUE	TRUE	836224
1192	64	352-M1-mScarlet-S20CT-Bdp-63x-003.czi	1099	472	5	6300.39	913556	0.138156	0	FALSE	TRUE	836224
1193	65	352-M1-mScarlet-S20CT-Bdp-63x-003.czi	449	425	4	7405.08	807154	-0.0882874	6	TRUE	TRUE	836224
1194	66	352-M1-mScarlet-S20CT-Bdp-63x-003.czi	861	1577	4	6339.06	690958	-0.275451	0	FALSE	TRUE	836224
1195	67	352-M1-mScarlet-S20CT-Bdp-63x-003.czi	216	889	3	6008.75	414604	0.482927	0	FALSE	TRUE	836224
1196	68	352-M1-mScarlet-S20CT-Bdp-63x-003.czi	882	210	3	6037.61	416595	0.505799	0	FALSE	TRUE	836224
1197	69	352-M1-mScarlet-S20CT-Bdp-63x-003.czi	1366	1127	3	6160.29	425060	0.26331	0	FALSE	TRUE	836224
1198	70	352-M1-mScarlet-S20CT-Bdp-63x-003.czi	989	1787	4	6206.59	676518	0.532451	0	FALSE	TRUE	836224
1199	71	352-M1-mScarlet-S20CT-Bdp-63x-003.czi	241	1274	3	5528.72	381482	0.705104	0	FALSE	TRUE	836224
1200	72	352-M1-mScarlet-S20CT-Bdp-63x-003.czi	449	1784	3	5833.97	402544	0.312351	0	FALSE	TRUE	836224
1201	73	352-M1-mScarlet-S20CT-Bdp-63x-003.czi	153	1407	4	5623.46	612957	0.0600769	0	FALSE	TRUE	836224
1202	74	352-M1-mScarlet-S20CT-Bdp-63x-003.czi	280	2005	3	5912.93	407992	0.328737	0	FALSE	TRUE	836224
1203	75	352-M1-mScarlet-S20CT-Bdp-63x-003.czi	1925	1736	3	5687.71	392452	0.429042	0	FALSE	TRUE	836224
1204	76	352-M1-mScarlet-S20CT-Bdp-63x-003.czi	1692	1322	3	5691.91	392742	0.679378	0	FALSE	TRUE	836224
1205	77	352-M1-mScarlet-S20CT-Bdp-63x-003.czi	1756	1222	3	6315.68	435782	0.243308	0	FALSE	TRUE	836224
1206	78	352-M1-mScarlet-S20CT-Bdp-63x-003.czi	1955	1069	3	5407.93	373147	0.701482	26	TRUE	TRUE	836224
1207	79	352-M1-mScarlet-S20CT-Bdp-63x-003.czi	1673	1792	5	6560.08	951212	0.330821	18	TRUE	TRUE	836224
1208	80	352-M1-mScarlet-S20CT-Bdp-63x-003.czi	861	735	4	8019.17	874090	-0.438225	10	TRUE	TRUE	836224
1209	81	352-M1-mScarlet-S20CT-Bdp-63x-003.czi	483	60	5	6410.92	929583	-0.214445	0	FALSE	TRUE	836224
1210	82	352-M1-mScarlet-S20CT-Bdp-63x-003.czi	468	655	4	5175.8	564162	0.430763	0	FALSE	TRUE	836224
1211	83	352-M1-mScarlet-S20CT-Bdp-63x-003.czi	150	204	4	5731.53	624737	0.50331	0	FALSE	TRUE	836224
1212	84	352-M1-mScarlet-S20CT-Bdp-63x-003.czi	867	1177	3	5761.57	397548	0.131331	0	FALSE	TRUE	836224
1213	85	352-M1-mScarlet-S20CT-Bdp-63x-003.czi	1107	679	4	5908.37	644012	0.253807	11	TRUE	TRUE	836224
1214	86	352-M1-mScarlet-S20CT-Bdp-63x-003.czi	2011	425	4	5481.64	597499	0.0179605	0	FALSE	TRUE	836224
1215	87	352-M1-mScarlet-S20CT-Bdp-63x-003.czi	869	406	2	6159.82	277192	0.610429	0	FALSE	TRUE	836224
1216	88	352-M1-mScarlet-S20CT-Bdp-63x-003.czi	369	1113	3	5252.93	362452	0.636997	0	FALSE	TRUE	836224
1217	89	352-M1-mScarlet-S20CT-Bdp-63x-003.czi	234	736	4	5215.97	568541	0.0453191	0	FALSE	TRUE	836224
1218	90	352-M1-mScarlet-S20CT-Bdp-63x-003.czi	390	1783	4	5665.21	617508	-0.0792575	0	FALSE	TRUE	836224
1219	91	352-M1-mScarlet-S20CT-Bdp-63x-003.czi	209	1402	3	5970.22	411945	-0.0163617	0	FALSE	TRUE	836224
1220	92	352-M1-mScarlet-S20CT-Bdp-63x-003.czi	1950	723	3	5661.9	390671	0.355914	0	FALSE	TRUE	836224
1221	93	352-M1-mScarlet-S20CT-Bdp-63x-003.czi	107	568	3	6211.72	428609	0.339385	1	TRUE	TRUE	836224
1222	94	352-M1-mScarlet-S20CT-Bdp-63x-003.czi	1612	1612	4	6098.52	664739	-0.0224051	0	FALSE	TRUE	836224
1223	95	352-M1-mScarlet-S20CT-Bdp-63x-003.czi	707	1581	4	5348.89	583029	0.657003	0	FALSE	TRUE	836224
1224	96	352-M1-mScarlet-S20CT-Bdp-63x-003.czi	856	19	6	5725.07	1104939	0.250017	9	TRUE	TRUE	836224
1225	97	352-M1-mScarlet-S20CT-Bdp-63x-003.czi	90	580	8	6219.42	1896923	0.467783	1	TRUE	TRUE	836224
1226	98	352-M1-mScarlet-S20CT-Bdp-63x-003.czi	357	1642	3	5150.3	355371	0.179306	0	FALSE	TRUE	836224
1227	99	352-M1-mScarlet-S20CT-Bdp-63x-003.czi	1302	1839	3	5080.43	350550	0.413808	0	FALSE	TRUE	836224
1228	100	352-M1-mScarlet-S20CT-Bdp-63x-003.czi	568	1447	3	7470.91	515493	-0.438916	7	TRUE	TRUE	836224
1229	101	352-M1-mScarlet-S20CT-Bdp-63x-003.czi	426	539	4	5715.17	622953	0.114991	6	TRUE	TRUE	836224
1230	102	352-M1-mScarlet-S20CT-Bdp-63x-003.czi	849	1664	3	4904.57	338415	0.448418	0	FALSE	TRUE	836224
1231	103	352-M1-mScarlet-S20CT-Bdp-63x-003.czi	1219	1278	3	5408.81	373208	0.584692	0	FALSE	TRUE	836224
1232	104	352-M1-mScarlet-S20CT-Bdp-63x-003.czi	476	456	4	4879.33	531847	0.299674	6	TRUE	TRUE	836224
1233	105	352-M1-mScarlet-S20CT-Bdp-63x-003.czi	2004	1407	4	5355.87	583790	-0.192359	0	FALSE	TRUE	836224
1234	106	352-M1-mScarlet-S20CT-Bdp-63x-003.czi	1949	1042	3	5171.09	356805	0.703994	26	TRUE	TRUE	836224
1235	107	352-M1-mScarlet-S20CT-Bdp-63x-003.czi	633	471	2	5042.73	226923	0.525569	0	FALSE	TRUE	836224
1236	108	352-M1-mScarlet-S20CT-Bdp-63x-003.czi	1120	1470	2	4672.36	210256	0.836388	0	FALSE	TRUE	836224
1237	109	352-M1-mScarlet-S20CT-Bdp-63x-003.czi	1268	1755	6	5550.42	1071231	0.00227464	0	FALSE	TRUE	836224
1238	110	352-M1-mScarlet-S20CT-Bdp-63x-003.czi	1848	19	2	4625.02	208126	0.558141	22	TRUE	TRUE	836224
1239	111	352-M1-mScarlet-S20CT-Bdp-63x-003.czi	1653	1207	2	5239.31	235769	0.137571	0	FALSE	TRUE	836224
1240	112	352-M1-mScarlet-S20CT-Bdp-63x-003.czi	1959	898	2	4913.31	221099	0.444125	0	FALSE	TRUE	836224
1241	113	352-M1-mScarlet-S20CT-Bdp-63x-003.czi	546	608	3	5048.69	363506	0.476065	0	FALSE	TRUE	836224
1242	114	352-M1-mScarlet-S20CT-Bdp-63x-003.czi	1050	1476	2	5147.93	231657	0.582951	0	FALSE	TRUE	836224
1243	115	352-M1-mScarlet-S20CT-Bdp-63x-003.czi	985	723	2	4751.07	213798	0.705362	0	FALSE	TRUE	836224
1244	116	352-M1-mScarlet-S20CT-Bdp-63x-003.czi	1747	1977	4	4755.8	518382	0.702116	0	FALSE	TRUE	836224
1245	117	352-M1-mScarlet-S20CT-Bdp-63x-003.czi	690	708	3	4590.77	316763	0.57042	0	FALSE	TRUE	836224
1246	118	352-M1-mScarlet-S20CT-Bdp-63x-003.czi	724	1693	4	5257.84	573105	-0.322599	0	FALSE	TRUE	836224
1247	119	352-M1-mScarlet-S20CT-Bdp-63x-003.czi	584	1420	2	8812.96	396583	0.360875	7	TRUE	TRUE	836224
1248	120	352-M1-mScarlet-S20CT-Bdp-63x-003.czi	1359	1294	2	5165.73	232458	0.614849	0	FALSE	TRUE	836224
1249	121	352-M1-mScarlet-S20CT-Bdp-63x-003.czi	1084	1104	3	5003.93	345271	0.5584	0	FALSE	TRUE	836224
1250	122	352-M1-mScarlet-S20CT-Bdp-63x-003.czi	1005	1407	2	5003.73	225168	0.61403	8	TRUE	TRUE	836224
1251	123	352-M1-mScarlet-S20CT-Bdp-63x-003.czi	872	1374	2	4609.96	207448	0.566439	8	TRUE	TRUE	836224
1252	124	352-M1-mScarlet-S20CT-Bdp-63x-003.czi	1694	1134	2	5157.91	232106	0.738455	0	FALSE	TRUE	836224
1253	125	352-M1-mScarlet-S20CT-Bdp-63x-003.czi	1561	1046	4	5303.68	578101	0.319896	0	FALSE	TRUE	836224
1254	126	352-M1-mScarlet-S20CT-Bdp-63x-003.czi	1411	909	2	4799.18	215963	0.897915	0	FALSE	TRUE	836224
1255	127	352-M1-mScarlet-S20CT-Bdp-63x-003.czi	1484	1572	3	4803.99	369907	0.198829	0	FALSE	TRUE	836224
1256	128	352-M1-mScarlet-S20CT-Bdp-63x-003.czi	1263	893	2	4423.76	199069	0.632571	0	FALSE	TRUE	836224
1257	129	352-M1-mScarlet-S20CT-Bdp-63x-003.czi	307	371	4	4160.12	453453	-0.232385	6	TRUE	TRUE	836224
1258	130	352-M1-mScarlet-S20CT-Bdp-63x-003.czi	1640	1355	3	5269.1	363568	0.433006	0	FALSE	TRUE	836224
1259	131	352-M1-mScarlet-S20CT-Bdp-63x-003.czi	125	1431	4	4545.14	495420	0.785182	0	FALSE	TRUE	836224
1260	132	352-M1-mScarlet-S20CT-Bdp-63x-003.czi	1162	237	4	4849.32	528576	0.507082	0	FALSE	TRUE	836224
1261	133	352-M1-mScarlet-S20CT-Bdp-63x-003.czi	742	1584	3	4687.86	323462	0.745723	0	FALSE	TRUE	836224
1262	134	352-M1-mScarlet-S20CT-Bdp-63x-003.czi	640	58	3	4405.57	303984	0.560549	0	FALSE	TRUE	836224
1263	135	352-M1-mScarlet-S20CT-Bdp-63x-003.czi	1069	926	4	5883.35	641285	-0.308868	12	TRUE	TRUE	836224
1264	136	352-M1-mScarlet-S20CT-Bdp-63x-003.czi	111	841	3	4558.54	314539	0.554132	0	FALSE	TRUE	836224
1265	137	352-M1-mScarlet-S20CT-Bdp-63x-003.czi	208	1516	3	4475	308775	0.897108	0	FALSE	TRUE	836224
1266	138	352-M1-mScarlet-S20CT-Bdp-63x-003.czi	669	1943	2	4446.2	200079	0.297872	0	FALSE	TRUE	836224
1267	139	352-M1-mScarlet-S20CT-Bdp-63x-003.czi	381	1970	2	4106.71	184802	0.580743	0	FALSE	TRUE	836224
1268	140	352-M1-mScarlet-S20CT-Bdp-63x-003.czi	1957	1164	3	4569.06	315265	0.374027	0	FALSE	TRUE	836224
1269	141	352-M1-mScarlet-S20CT-Bdp-63x-003.czi	1153	1511	2	4417.33	198780	0.495993	0	FALSE	TRUE	836224
1270	142	352-M1-mScarlet-S20CT-Bdp-63x-003.czi	787	899	2	4612	207540	0.696514	0	FALSE	TRUE	836224
1271	143	352-M1-mScarlet-S20CT-Bdp-63x-003.czi	1110	159	2	4574.71	205862	0.506145	0	FALSE	TRUE	836224
1272	144	352-M1-mScarlet-S20CT-Bdp-63x-003.czi	1647	1730	2	4547.36	204631	0.694694	0	FALSE	TRUE	836224
1273	145	352-M1-mScarlet-S20CT-Bdp-63x-003.czi	803	1346	5	4548.88	659588	0.313154	8	TRUE	TRUE	836224
1274	146	352-M1-mScarlet-S20CT-Bdp-63x-003.czi	1751	82	4	3953.39	430919	0.356959	22	TRUE	TRUE	836224
1275	147	352-M1-mScarlet-S20CT-Bdp-63x-003.czi	1480	1485	3	4504.16	310787	0.279807	0	FALSE	TRUE	836224
1276	148	352-M1-mScarlet-S20CT-Bdp-63x-003.czi	1046	924	3	5376.65	370989	0.27904	12	TRUE	TRUE	836224
1277	149	352-M1-mScarlet-S20CT-Bdp-63x-003.czi	1970	147	2	4080.02	183601	0.575232	0	FALSE	TRUE	836224
1278	150	352-M1-mScarlet-S20CT-Bdp-63x-003.czi	561	1329	2	4125.44	185645	0.83616	7	TRUE	TRUE	836224
1279	151	352-M1-mScarlet-S20CT-Bdp-63x-003.czi	1405	1770	2	4184.44	188300	-0.103792	0	FALSE	TRUE	836224
1280	152	352-M1-mScarlet-S20CT-Bdp-63x-003.czi	218	1672	3	4109.03	283523	0.565279	0	FALSE	TRUE	836224
1281	153	352-M1-mScarlet-S20CT-Bdp-63x-003.czi	1591	675	2	4202.71	189122	0.669687	0	FALSE	TRUE	836224
1282	154	352-M1-mScarlet-S20CT-Bdp-63x-003.czi	526	1729	2	4155.73	187008	0.6516	0	FALSE	TRUE	836224
1283	155	352-M1-mScarlet-S20CT-Bdp-63x-003.czi	177	1849	5	4594.67	666227	0.035198	4	TRUE	TRUE	836224
1284	156	352-M1-mScarlet-S20CT-Bdp-63x-003.czi	1876	1884	2	4145.4	186543	0.411745	24	TRUE	TRUE	836224
1285	157	352-M1-mScarlet-S20CT-Bdp-63x-003.czi	1176	738	3	4014.72	277016	0.702272	11	TRUE	TRUE	836224
1286	158	352-M1-mScarlet-S20CT-Bdp-63x-003.czi	1897	137	2	3626.51	163193	0.545438	0	FALSE	TRUE	836224
1287	159	352-M1-mScarlet-S20CT-Bdp-63x-003.czi	1211	1320	3	4055.46	279827	0.547049	0	FALSE	TRUE	836224
1288	160	352-M1-mScarlet-S20CT-Bdp-63x-003.czi	875	1053	2	4318.91	194351	0.625664	0	FALSE	TRUE	836224
1289	161	352-M1-mScarlet-S20CT-Bdp-63x-003.czi	614	370	2	4128.67	185790	0.514291	0	FALSE	TRUE	836224
1290	162	352-M1-mScarlet-S20CT-Bdp-63x-003.czi	644	1510	4	3894.1	424457	0.732291	0	FALSE	TRUE	836224
1291	163	352-M1-mScarlet-S20CT-Bdp-63x-003.czi	1109	1832	2	4337.07	195168	0.687952	0	FALSE	TRUE	836224
1292	164	352-M1-mScarlet-S20CT-Bdp-63x-003.czi	1458	1217	2	4360.11	196205	0.775322	0	FALSE	TRUE	836224
1293	165	352-M1-mScarlet-S20CT-Bdp-63x-003.czi	538	1498	2	3618.89	162850	0.702844	7	TRUE	TRUE	836224
1294	166	352-M1-mScarlet-S20CT-Bdp-63x-003.czi	758	1130	2	3804.67	171210	0.759921	0	FALSE	TRUE	836224
1295	167	352-M1-mScarlet-S20CT-Bdp-63x-003.czi	976	878	3	4435.77	306068	0.545489	12	TRUE	TRUE	836224
1296	168	352-M1-mScarlet-S20CT-Bdp-63x-003.czi	850	1204	2	3748.47	168681	0.741433	0	FALSE	TRUE	836224
1297	169	352-M1-mScarlet-S20CT-Bdp-63x-003.czi	1680	1858	2	3531.33	158910	0.740848	0	FALSE	TRUE	836224
1298	170	352-M1-mScarlet-S20CT-Bdp-63x-003.czi	473	1555	2	3472.33	156255	0.639015	0	FALSE	TRUE	836224
1299	171	352-M1-mScarlet-S20CT-Bdp-63x-003.czi	377	862	3	4796.81	330980	0.826679	0	FALSE	TRUE	836224
1300	172	352-M1-mScarlet-S20CT-Bdp-63x-003.czi	1313	413	2	3592.84	161678	0.637499	0	FALSE	TRUE	836224
1301	173	352-M1-mScarlet-S20CT-Bdp-63x-003.czi	1334	965	2	3931.56	176920	0.515065	0	FALSE	TRUE	836224
1302	174	352-M1-mScarlet-S20CT-Bdp-63x-003.czi	1658	1806	3	3993.67	275563	0.487945	18	TRUE	TRUE	836224
1303	175	352-M1-mScarlet-S20CT-Bdp-63x-003.czi	778	672	2	5377.91	242006	0.721933	10	TRUE	TRUE	836224
1304	176	352-M1-mScarlet-S20CT-Bdp-63x-003.czi	1699	1718	2	3494.33	157245	0.873034	0	FALSE	TRUE	836224
1305	177	352-M1-mScarlet-S20CT-Bdp-63x-003.czi	845	1451	3	3849.29	265601	0.306213	0	FALSE	TRUE	836224
1306	178	352-M1-mScarlet-S20CT-Bdp-63x-003.czi	1196	1858	4	3930.17	428389	0.173226	0	FALSE	TRUE	836224
1307	179	352-M1-mScarlet-S20CT-Bdp-63x-003.czi	910	1855	2	3532.98	158984	0.703387	0	FALSE	TRUE	836224
1308	180	352-M1-mScarlet-S20CT-Bdp-63x-003.czi	1960	1752	3	3878.72	267632	0.545948	0	FALSE	TRUE	836224
1309	181	352-M1-mScarlet-S20CT-Bdp-63x-003.czi	555	1439	3	5523.41	381115	0.361782	7	TRUE	TRUE	836224
1310	182	352-M1-mScarlet-S20CT-Bdp-63x-003.czi	1698	1769	2	4338.69	195241	0.457883	0	FALSE	TRUE	836224
1311	183	352-M1-mScarlet-S20CT-Bdp-63x-003.czi	1425	1255	4	4870.07	530838	0.501607	0	FALSE	TRUE	836224
1312	184	352-M1-mScarlet-S20CT-Bdp-63x-003.czi	1289	1472	4	3569.42	389067	0.244803	13	TRUE	TRUE	836224
1313	185	352-M1-mScarlet-S20CT-Bdp-63x-003.czi	1723	826	2	3783.44	170255	0.447303	0	FALSE	TRUE	836224
1314	186	352-M1-mScarlet-S20CT-Bdp-63x-003.czi	1090	1216	2	3939.29	177268	0.302686	0	FALSE	TRUE	836224
1315	187	352-M1-mScarlet-S20CT-Bdp-63x-003.czi	701	2030	2	3534.8	159066	0.456796	0	FALSE	TRUE	836224
1316	188	352-M1-mScarlet-S20CT-Bdp-63x-003.czi	1831	1149	2	3514.93	158172	0.432434	25	TRUE	TRUE	836224
1317	189	352-M1-mScarlet-S20CT-Bdp-63x-003.czi	849	109	5	3670.5	532222	0.136427	9	TRUE	TRUE	836224
1318	190	352-M1-mScarlet-S20CT-Bdp-63x-003.czi	1261	1668	2	3822.82	172027	0.689757	0	FALSE	TRUE	836224
1319	191	352-M1-mScarlet-S20CT-Bdp-63x-003.czi	443	519	3	5289.9	365003	0.453792	6	TRUE	TRUE	836224
1320	192	352-M1-mScarlet-S20CT-Bdp-63x-003.czi	964	1592	2	3201.73	144078	0.5871	0	FALSE	TRUE	836224
1321	193	352-M1-mScarlet-S20CT-Bdp-63x-003.czi	195	1283	3	3212.23	221644	0.498332	0	FALSE	TRUE	836224
1322	194	352-M1-mScarlet-S20CT-Bdp-63x-003.czi	152	5	2	3472.96	156283	0.656586	0	FALSE	TRUE	836224
1323	195	352-M1-mScarlet-S20CT-Bdp-63x-003.czi	1211	723	2	3965.38	178442	0.79219	11	TRUE	TRUE	836224
1324	196	352-M1-mScarlet-S20CT-Bdp-63x-003.czi	493	10	2	3662.29	164803	0.515164	0	FALSE	TRUE	836224
1325	197	352-M1-mScarlet-S20CT-Bdp-63x-003.czi	1334	257	2	3331.27	149907	0.125938	0	FALSE	TRUE	836224
1326	198	352-M1-mScarlet-S20CT-Bdp-63x-003.czi	1400	668	3	3610.33	249113	0.795313	0	FALSE	TRUE	836224
1327	199	352-M1-mScarlet-S20CT-Bdp-63x-003.czi	1352	1942	2	3076.13	138426	0.785242	0	FALSE	TRUE	836224
1328	200	352-M1-mScarlet-S20CT-Bdp-63x-003.czi	941	1508	3	3402.38	234764	0.337379	0	FALSE	TRUE	836224
1329	201	352-M1-mScarlet-S20CT-Bdp-63x-003.czi	662	665	2	3341.4	150363	0.690117	0	FALSE	TRUE	836224
1330	202	352-M1-mScarlet-S20CT-Bdp-63x-003.czi	660	1748	2	3279.07	147558	0.409799	0	FALSE	TRUE	836224
1331	203	352-M1-mScarlet-S20CT-Bdp-63x-003.czi	845	354	2	3254.09	146434	0.541732	0	FALSE	TRUE	836224
1332	204	352-M1-mScarlet-S20CT-Bdp-63x-003.czi	1681	1302	2	3628.53	163284	0.759413	0	FALSE	TRUE	836224
1333	205	352-M1-mScarlet-S20CT-Bdp-63x-003.czi	1779	1254	2	3223.6	145062	0.534985	0	FALSE	TRUE	836224
1334	206	352-M1-mScarlet-S20CT-Bdp-63x-003.czi	261	1371	3	3371.88	232660	0.717421	0	FALSE	TRUE	836224
1335	207	352-M1-mScarlet-S20CT-Bdp-63x-003.czi	261	1838	3	3389.91	233904	0.602509	0	FALSE	TRUE	836224
1336	208	352-M1-mScarlet-S20CT-Bdp-63x-003.czi	1861	1249	2	3539.8	159291	0.305113	0	FALSE	TRUE	836224
1337	209	352-M1-mScarlet-S20CT-Bdp-63x-003.czi	1788	934	3	3336.7	230232	0.434851	21	TRUE	TRUE	836224
1338	210	352-M1-mScarlet-S20CT-Bdp-63x-003.czi	1883	1234	2	3299.47	148476	0.526684	0	FALSE	TRUE	836224
1339	211	352-M1-mScarlet-S20CT-Bdp-63x-003.czi	1424	1240	4	4262.19	464579	0.672153	0	FALSE	TRUE	836224
1340	212	352-M1-mScarlet-S20CT-Bdp-63x-003.czi	1958	1339	2	2793.58	125711	0.543683	0	FALSE	TRUE	836224
1341	213	352-M1-mScarlet-S20CT-Bdp-63x-003.czi	1410	1663	4	3371.26	367467	0.119131	15	TRUE	TRUE	836224
1342	214	352-M1-mScarlet-S20CT-Bdp-63x-003.czi	1729	1296	2	3274.67	147360	0.720962	0	FALSE	TRUE	836224
1343	215	352-M1-mScarlet-S20CT-Bdp-63x-003.czi	965	395	2	3452.07	155343	0.505413	0	FALSE	TRUE	836224
1344	216	352-M1-mScarlet-S20CT-Bdp-63x-003.czi	1386	1973	3	3631.17	250551	0.709432	0	FALSE	TRUE	836224
1345	217	352-M1-mScarlet-S20CT-Bdp-63x-003.czi	1872	2031	2	3067.18	138023	0.74425	0	FALSE	TRUE	836224
1346	218	352-M1-mScarlet-S20CT-Bdp-63x-003.czi	939	614	2	2903.02	130636	0.774253	0	FALSE	TRUE	836224
1347	219	352-M1-mScarlet-S20CT-Bdp-63x-003.czi	633	2041	2	3090.42	139069	0.392082	0	FALSE	TRUE	836224
1348	220	352-M1-mScarlet-S20CT-Bdp-63x-003.czi	562	246	2	3330.47	149871	0.45673	0	FALSE	TRUE	836224
1349	221	352-M1-mScarlet-S20CT-Bdp-63x-003.czi	76	608	2	3054.13	137436	0.610096	1	TRUE	TRUE	836224
1350	222	352-M1-mScarlet-S20CT-Bdp-63x-003.czi	315	290	2	2744.31	123494	0.692312	0	FALSE	TRUE	836224
1351	223	352-M1-mScarlet-S20CT-Bdp-63x-003.czi	1679	788	2	3213.56	144610	0.627591	0	FALSE	TRUE	836224
1352	224	352-M1-mScarlet-S20CT-Bdp-63x-003.czi	1555	287	3	3274.67	225952	0.260167	0	FALSE	TRUE	836224
1353	225	352-M1-mScarlet-S20CT-Bdp-63x-003.czi	758	1388	2	3312.09	149044	0.597619	0	FALSE	TRUE	836224
1354	226	352-M1-mScarlet-S20CT-Bdp-63x-003.czi	1928	1949	3	3348.23	231028	0.338887	0	FALSE	TRUE	836224
1355	227	352-M1-mScarlet-S20CT-Bdp-63x-003.czi	244	766	2	3282.82	147727	0.567163	0	FALSE	TRUE	836224
1356	228	352-M1-mScarlet-S20CT-Bdp-63x-003.czi	540	1476	2	3396.13	152826	-0.00343773	7	TRUE	TRUE	836224
1357	229	352-M1-mScarlet-S20CT-Bdp-63x-003.czi	897	648	3	3658.48	252435	0.111225	10	TRUE	TRUE	836224
1358	230	352-M1-mScarlet-S20CT-Bdp-63x-003.czi	526	1939	3	3061.01	211210	0.07027	0	FALSE	TRUE	836224
1359	231	352-M1-mScarlet-S20CT-Bdp-63x-003.czi	1571	555	3	3194.35	220410	0.692789	16	TRUE	TRUE	836224
1360	232	352-M1-mScarlet-S20CT-Bdp-63x-003.czi	1066	910	2	5858.73	263643	-0.361313	12	TRUE	TRUE	836224
1361	233	352-M1-mScarlet-S20CT-Bdp-63x-003.czi	1823	2023	3	3421.03	236051	0.105084	0	FALSE	TRUE	836224
1362	234	352-M1-mScarlet-S20CT-Bdp-63x-003.czi	1431	1983	2	3308.36	148876	0.461367	0	FALSE	TRUE	836224
1363	235	352-M1-mScarlet-S20CT-Bdp-63x-003.czi	433	728	2	3091.93	139137	0.837597	0	FALSE	TRUE	836224
1364	236	352-M1-mScarlet-S20CT-Bdp-63x-003.czi	800	1392	2	2969.4	133623	0.822031	0	FALSE	TRUE	836224
1365	237	352-M1-mScarlet-S20CT-Bdp-63x-003.czi	1692	116	2	3035.2	136584	0.547944	0	FALSE	TRUE	836224
1366	238	352-M1-mScarlet-S20CT-Bdp-63x-003.czi	120	1609	3	2841.62	196072	0.571819	0	FALSE	TRUE	836224
1367	239	352-M1-mScarlet-S20CT-Bdp-63x-003.czi	913	1073	2	3190.36	143566	0.791797	0	FALSE	TRUE	836224
1368	240	352-M1-mScarlet-S20CT-Bdp-63x-003.czi	1818	379	4	2936.08	320033	-0.297956	0	FALSE	TRUE	836224
1369	241	352-M1-mScarlet-S20CT-Bdp-63x-003.czi	625	1470	2	2767.67	124545	0.685822	0	FALSE	TRUE	836224
1370	242	352-M1-mScarlet-S20CT-Bdp-63x-003.czi	1518	206	3	3026.25	208811	0.743159	0	FALSE	TRUE	836224
1371	243	352-M1-mScarlet-S20CT-Bdp-63x-003.czi	131	837	2	2632.07	118443	0.649841	0	FALSE	TRUE	836224
1372	244	352-M1-mScarlet-S20CT-Bdp-63x-003.czi	1408	368	2	2957.38	133082	0.690549	0	FALSE	TRUE	836224
1373	245	352-M1-mScarlet-S20CT-Bdp-63x-003.czi	1806	2018	4	3370.57	367392	0.805058	0	FALSE	TRUE	836224
1374	246	352-M1-mScarlet-S20CT-Bdp-63x-003.czi	1262	1480	2	2563.18	115343	0.853655	13	TRUE	TRUE	836224
1375	247	352-M1-mScarlet-S20CT-Bdp-63x-003.czi	588	1336	4	3177.49	346346	0.34263	0	FALSE	TRUE	836224
1376	248	352-M1-mScarlet-S20CT-Bdp-63x-003.czi	1897	762	2	2859.2	128664	0.703886	0	FALSE	TRUE	836224
1377	249	352-M1-mScarlet-S20CT-Bdp-63x-003.czi	595	1298	2	2788.69	125491	0.768084	0	FALSE	TRUE	836224
1378	250	352-M1-mScarlet-S20CT-Bdp-63x-003.czi	109	2025	2	2684.82	120817	0.706707	0	FALSE	TRUE	836224
1379	251	352-M1-mScarlet-S20CT-Bdp-63x-003.czi	484	1134	3	2882.59	198899	0.626698	0	FALSE	TRUE	836224
1380	252	352-M1-mScarlet-S20CT-Bdp-63x-003.czi	2012	505	2	3076.98	138464	0.614824	0	FALSE	TRUE	836224
1381	253	352-M1-mScarlet-S20CT-Bdp-63x-003.czi	6	1875	2	2885.73	129858	0.80784	0	FALSE	TRUE	836224
1382	254	352-M1-mScarlet-S20CT-Bdp-63x-003.czi	753	1675	4	2880.39	313963	0.700083	0	FALSE	TRUE	836224
1383	255	352-M1-mScarlet-S20CT-Bdp-63x-003.czi	1087	919	2	5655.22	254485	0.00278774	12	TRUE	TRUE	836224
1384	256	352-M1-mScarlet-S20CT-Bdp-63x-003.czi	78	1732	2	2295.62	103303	0.614183	4	TRUE	TRUE	836224
1385	257	352-M1-mScarlet-S20CT-Bdp-63x-003.czi	1094	1492	2	2449.58	110231	0.792616	0	FALSE	TRUE	836224
1386	258	352-M1-mScarlet-S20CT-Bdp-63x-003.czi	1342	1460	2	2609.2	117414	0.851404	13	TRUE	TRUE	836224
1387	259	352-M1-mScarlet-S20CT-Bdp-63x-003.czi	1690	1605	2	2810.29	126463	0.503288	0	FALSE	TRUE	836224
1388	260	352-M1-mScarlet-S20CT-Bdp-63x-003.czi	61	1060	2	2551.84	114833	0.733206	0	FALSE	TRUE	836224
1389	261	352-M1-mScarlet-S20CT-Bdp-63x-003.czi	1790	740	2	2778.73	125043	0.562141	0	FALSE	TRUE	836224
1390	262	352-M1-mScarlet-S20CT-Bdp-63x-003.czi	1967	1845	2	3097.49	139387	0.126264	0	FALSE	TRUE	836224
1391	263	352-M1-mScarlet-S20CT-Bdp-63x-003.czi	1923	1900	3	3043.88	210028	0.342762	24	TRUE	TRUE	836224
1392	264	352-M1-mScarlet-S20CT-Bdp-63x-003.czi	244	1814	2	2655.98	119519	0.377414	4	TRUE	TRUE	836224
1393	265	352-M1-mScarlet-S20CT-Bdp-63x-003.czi	1229	2012	4	2667.51	290759	0.700337	0	FALSE	TRUE	836224
1394	266	352-M1-mScarlet-S20CT-Bdp-63x-003.czi	523	570	4	2807.76	306046	0.575794	0	FALSE	TRUE	836224
1395	267	352-M1-mScarlet-S20CT-Bdp-63x-003.czi	1293	576	5	3251.12	471413	0.601176	0	FALSE	TRUE	836224
1396	268	352-M1-mScarlet-S20CT-Bdp-63x-003.czi	925	1443	2	2406.87	108309	0.77521	8	TRUE	TRUE	836224
1397	269	352-M1-mScarlet-S20CT-Bdp-63x-003.czi	2020	1077	2	2984.2	134289	0.801918	26	TRUE	TRUE	836224
1398	270	352-M1-mScarlet-S20CT-Bdp-63x-003.czi	1060	1208	2	2316	104220	0.799498	0	FALSE	TRUE	836224
1399	271	352-M1-mScarlet-S20CT-Bdp-63x-003.czi	830	736	4	2965.96	323290	0.0631349	10	TRUE	TRUE	836224
1400	272	352-M1-mScarlet-S20CT-Bdp-63x-003.czi	1275	1374	2	2468.87	111099	0.791473	13	TRUE	TRUE	836224
1401	273	352-M1-mScarlet-S20CT-Bdp-63x-003.czi	678	1360	2	2297.84	103403	0.737941	0	FALSE	TRUE	836224
1402	274	352-M1-mScarlet-S20CT-Bdp-63x-003.czi	238	1584	2	2048.69	92191	0.744654	0	FALSE	TRUE	836224
1403	275	352-M1-mScarlet-S20CT-Bdp-63x-003.czi	1970	1122	2	2418.98	108854	0.77462	26	TRUE	TRUE	836224
1404	276	352-M1-mScarlet-S20CT-Bdp-63x-003.czi	2013	1421	2	3204.27	144192	0.0829536	0	FALSE	TRUE	836224
1405	277	352-M1-mScarlet-S20CT-Bdp-63x-003.czi	104	1383	3	2821.41	194677	0.490546	0	FALSE	TRUE	836224
1406	278	352-M1-mScarlet-S20CT-Bdp-63x-003.czi	1509	2001	2	2755.13	123981	0.424478	17	TRUE	TRUE	836224
1407	279	352-M1-mScarlet-S20CT-Bdp-63x-003.czi	952	1462	2	2415.53	108699	0.930073	8	TRUE	TRUE	836224
1408	280	352-M1-mScarlet-S20CT-Bdp-63x-003.czi	1067	1649	2	2612.38	117557	0.809064	0	FALSE	TRUE	836224
1409	281	352-M1-mScarlet-S20CT-Bdp-63x-003.czi	1637	336	4	2810.74	306371	0.519599	0	FALSE	TRUE	836224
1410	282	352-M1-mScarlet-S20CT-Bdp-63x-003.czi	480	1778	3	2655.36	183220	0.30093	0	FALSE	TRUE	836224
1411	283	352-M1-mScarlet-S20CT-Bdp-63x-003.czi	1054	625	3	4757.51	328268	0.753411	11	TRUE	TRUE	836224
1412	284	352-M1-mScarlet-S20CT-Bdp-63x-003.czi	454	1852	2	2266.76	102004	0.675283	0	FALSE	TRUE	836224
1413	285	352-M1-mScarlet-S20CT-Bdp-63x-003.czi	923	811	2	2092.49	94162	0.735497	0	FALSE	TRUE	836224
1414	286	352-M1-mScarlet-S20CT-Bdp-63x-003.czi	1683	1148	2	2739.82	123292	0.515982	0	FALSE	TRUE	836224
1415	287	352-M1-mScarlet-S20CT-Bdp-63x-003.czi	1337	22	2	2593.4	116703	0.519039	0	FALSE	TRUE	836224
1416	288	352-M1-mScarlet-S20CT-Bdp-63x-003.czi	1392	1260	2	2580.07	116103	0.737502	0	FALSE	TRUE	836224
1417	289	352-M1-mScarlet-S20CT-Bdp-63x-003.czi	464	620	2	2101.02	94546	0.673012	0	FALSE	TRUE	836224
1418	290	352-M1-mScarlet-S20CT-Bdp-63x-003.czi	1588	1262	2	2494.62	112258	0.786677	0	FALSE	TRUE	836224
1419	291	352-M1-mScarlet-S20CT-Bdp-63x-003.czi	918	738	3	2460.33	169763	0.619949	10	TRUE	TRUE	836224
1420	292	352-M1-mScarlet-S20CT-Bdp-63x-003.czi	583	598	2	2286.49	102892	0.613561	0	FALSE	TRUE	836224
1421	293	352-M1-mScarlet-S20CT-Bdp-63x-003.czi	1483	1565	2	3405.15	156637	0.838522	0	FALSE	TRUE	836224
1422	294	352-M1-mScarlet-S20CT-Bdp-63x-003.czi	307	1515	3	2490.58	171850	0.511888	0	FALSE	TRUE	836224
1423	295	352-M1-mScarlet-S20CT-Bdp-63x-003.czi	1986	101	2	1960.22	88210	0.522074	0	FALSE	TRUE	836224
1424	296	352-M1-mScarlet-S20CT-Bdp-63x-003.czi	1474	1827	2	2248.87	101199	0.659461	0	FALSE	TRUE	836224
1425	297	352-M1-mScarlet-S20CT-Bdp-63x-003.czi	529	1024	3	2807.3	193704	0.441996	0	FALSE	TRUE	836224
1426	298	352-M1-mScarlet-S20CT-Bdp-63x-003.czi	1001	808	3	2575.35	177699	0.770513	0	FALSE	TRUE	836224
1427	299	352-M1-mScarlet-S20CT-Bdp-63x-003.czi	702	1470	4	2442.41	266223	0.508465	0	FALSE	TRUE	836224
1428	300	352-M1-mScarlet-S20CT-Bdp-63x-003.czi	1177	440	3	2496.68	172271	0.563679	0	FALSE	TRUE	836224
1429	301	352-M1-mScarlet-S20CT-Bdp-63x-003.czi	333	1414	3	2606.8	179869	0.751492	7	TRUE	TRUE	836224
1430	302	352-M1-mScarlet-S20CT-Bdp-63x-003.czi	536	1604	2	2163.11	97340	0.805757	0	FALSE	TRUE	836224
1431	303	352-M1-mScarlet-S20CT-Bdp-63x-003.czi	1782	2008	2	2698.4	121428	0.577799	0	FALSE	TRUE	836224
1432	304	352-M1-mScarlet-S20CT-Bdp-63x-003.czi	68	2041	2	2218.31	99824	0.586657	0	FALSE	TRUE	836224
1433	305	352-M1-mScarlet-S20CT-Bdp-63x-003.czi	852	1650	2	2543.76	114469	0.582078	0	FALSE	TRUE	836224
1434	306	352-M1-mScarlet-S20CT-Bdp-63x-003.czi	547	676	2	2507.78	112850	0.74317	0	FALSE	TRUE	836224
1435	307	352-M1-mScarlet-S20CT-Bdp-63x-003.czi	269	1815	2	2406.38	108287	0.438129	0	FALSE	TRUE	836224
1436	308	352-M1-mScarlet-S20CT-Bdp-63x-003.czi	1783	1973	4	2546.94	277617	0.738524	0	FALSE	TRUE	836224
1437	309	352-M1-mScarlet-S20CT-Bdp-63x-003.czi	437	855	3	2551.52	176055	0.695928	0	FALSE	TRUE	836224
1438	310	352-M1-mScarlet-S20CT-Bdp-63x-003.czi	1584	1087	2	2251.62	101323	0.789414	0	FALSE	TRUE	836224
1439	311	352-M1-mScarlet-S20CT-Bdp-63x-003.czi	594	1652	2	2428.4	109278	0.360547	0	FALSE	TRUE	836224
1440	312	352-M1-mScarlet-S20CT-Bdp-63x-003.czi	16	1531	6	2612.45	504203	0.687972	3	TRUE	TRUE	836224
1441	313	352-M1-mScarlet-S20CT-Bdp-63x-003.czi	915	754	3	2496.72	172274	0.798489	10	TRUE	TRUE	836224
1442	314	352-M1-mScarlet-S20CT-Bdp-63x-003.czi	1258	1782	2	2337.31	105179	0.348691	0	FALSE	TRUE	836224
1443	315	352-M1-mScarlet-S20CT-Bdp-63x-003.czi	188	504	2	2293.56	103210	0.808799	0	FALSE	TRUE	836224
1444	316	352-M1-mScarlet-S20CT-Bdp-63x-003.czi	624	54	2	2368.4	106578	0.569373	0	FALSE	TRUE	836224
1445	317	352-M1-mScarlet-S20CT-Bdp-63x-003.czi	1286	1295	2	2243	100935	0.702357	0	FALSE	TRUE	836224
1446	318	352-M1-mScarlet-S20CT-Bdp-63x-003.czi	1924	1589	2	2945.51	132548	0.637113	0	FALSE	TRUE	836224
1447	319	352-M1-mScarlet-S20CT-Bdp-63x-003.czi	1944	1790	3	2742.42	189227	0.496661	24	TRUE	TRUE	836224
1448	320	352-M1-mScarlet-S20CT-Bdp-63x-003.czi	1600	1282	4	2558.45	278871	0.550266	0	FALSE	TRUE	836224
1449	321	352-M1-mScarlet-S20CT-Bdp-63x-003.czi	986	1467	2	2111.93	95037	0.770266	8	TRUE	TRUE	836224
1450	322	352-M1-mScarlet-S20CT-Bdp-63x-003.czi	320	1100	2	1832.24	82451	0.85238	0	FALSE	TRUE	836224
1451	323	352-M1-mScarlet-S20CT-Bdp-63x-003.czi	1531	1449	2	2679.64	120584	0.695284	0	FALSE	TRUE	836224
1452	324	352-M1-mScarlet-S20CT-Bdp-63x-003.czi	1258	1078	2	2253.84	101423	0.837184	14	TRUE	TRUE	836224
1453	325	352-M1-mScarlet-S20CT-Bdp-63x-003.czi	200	1499	2	2270.42	102169	0.449044	0	FALSE	TRUE	836224
1454	326	352-M1-mScarlet-S20CT-Bdp-63x-003.czi	906	1317	6	2427.04	468419	0.621175	8	TRUE	TRUE	836224
1455	327	352-M1-mScarlet-S20CT-Bdp-63x-003.czi	2041	998	3	2815.71	194284	0.733571	0	FALSE	TRUE	836224
1456	328	352-M1-mScarlet-S20CT-Bdp-63x-003.czi	497	602	2	1827.64	82244	0.556316	0	FALSE	TRUE	836224
1457	329	352-M1-mScarlet-S20CT-Bdp-63x-003.czi	1043	1595	3	2363.35	163071	0.796219	0	FALSE	TRUE	836224
1458	330	352-M1-mScarlet-S20CT-Bdp-63x-003.czi	1957	976	2	2141.4	96363	0.641009	0	FALSE	TRUE	836224
1459	331	352-M1-mScarlet-S20CT-Bdp-63x-003.czi	648	1112	2	2350.22	105760	0.846637	0	FALSE	TRUE	836224
1460	332	352-M1-mScarlet-S20CT-Bdp-63x-003.czi	1745	745	2	1998.24	89921	0.580871	0	FALSE	TRUE	836224
1461	333	352-M1-mScarlet-S20CT-Bdp-63x-003.czi	1064	1845	2	2341.09	105349	0.621051	0	FALSE	TRUE	836224
1462	334	352-M1-mScarlet-S20CT-Bdp-63x-003.czi	1997	1762	3	2395.67	165301	0.367599	0	FALSE	TRUE	836224
1463	335	352-M1-mScarlet-S20CT-Bdp-63x-003.czi	1547	1691	4	2692.34	293465	0.698072	0	FALSE	TRUE	836224
1464	336	352-M1-mScarlet-S20CT-Bdp-63x-003.czi	1737	111	2	2018.87	90849	0.378168	0	FALSE	TRUE	836224
1465	337	352-M1-mScarlet-S20CT-Bdp-63x-003.czi	1942	737	2	2082.58	93716	0.759815	0	FALSE	TRUE	836224
1466	338	352-M1-mScarlet-S20CT-Bdp-63x-003.czi	422	1252	2	1978.96	89053	0.801918	0	FALSE	TRUE	836224
1467	339	352-M1-mScarlet-S20CT-Bdp-63x-003.czi	896	977	2	2429.67	109335	0.528557	0	FALSE	TRUE	836224
1468	340	352-M1-mScarlet-S20CT-Bdp-63x-003.czi	171	1392	2	2197.2	98874	0.770549	0	FALSE	TRUE	836224
1469	341	352-M1-mScarlet-S20CT-Bdp-63x-003.czi	1323	1809	2	2158.04	97112	0.485571	0	FALSE	TRUE	836224
1470	342	352-M1-mScarlet-S20CT-Bdp-63x-003.czi	552	613	2	3105.31	161476	0.609072	0	FALSE	TRUE	836224
1471	343	352-M1-mScarlet-S20CT-Bdp-63x-003.czi	1171	684	2	1717.78	77300	0.44317	11	TRUE	TRUE	836224
1472	344	352-M1-mScarlet-S20CT-Bdp-63x-003.czi	918	1269	2	2606.49	117292	0.423406	0	FALSE	TRUE	836224
1473	345	352-M1-mScarlet-S20CT-Bdp-63x-003.czi	1204	1136	2	2065.33	92940	0.848681	0	FALSE	TRUE	836224
1474	346	352-M1-mScarlet-S20CT-Bdp-63x-003.czi	939	1389	3	2143.67	147913	0.899223	8	TRUE	TRUE	836224
1475	347	352-M1-mScarlet-S20CT-Bdp-63x-003.czi	29	913	2	1999.09	89959	0.575787	0	FALSE	TRUE	836224
1476	348	352-M1-mScarlet-S20CT-Bdp-63x-003.czi	1637	1064	2	2037.93	91707	0.70077	0	FALSE	TRUE	836224
1477	349	352-M1-mScarlet-S20CT-Bdp-63x-003.czi	611	1150	2	1643.44	73955	0.784782	0	FALSE	TRUE	836224
1478	350	352-M1-mScarlet-S20CT-Bdp-63x-003.czi	1510	293	2	1781.02	80146	0.531856	0	FALSE	TRUE	836224
1479	351	352-M1-mScarlet-S20CT-Bdp-63x-003.czi	972	2036	2	2375	106875	0.485858	0	FALSE	TRUE	836224
1480	352	352-M1-mScarlet-S20CT-Bdp-63x-003.czi	1799	708	2	2430.96	109393	0.556575	0	FALSE	TRUE	836224
1481	353	352-M1-mScarlet-S20CT-Bdp-63x-003.czi	1555	1291	2	2070.47	93171	0.66714	0	FALSE	TRUE	836224
1482	354	352-M1-mScarlet-S20CT-Bdp-63x-003.czi	983	1268	2	2053.96	92428	0.891893	0	FALSE	TRUE	836224
1483	355	352-M1-mScarlet-S20CT-Bdp-63x-003.czi	1262	441	3	2259.93	155935	0.365119	0	FALSE	TRUE	836224
1484	356	352-M1-mScarlet-S20CT-Bdp-63x-003.czi	1920	298	2	2271.56	102220	0.793805	0	FALSE	TRUE	836224
1485	357	352-M1-mScarlet-S20CT-Bdp-63x-003.czi	1043	142	2	2033.69	91516	0.371259	0	FALSE	TRUE	836224
1486	358	352-M1-mScarlet-S20CT-Bdp-63x-003.czi	1683	1804	3	3279.42	226280	0.746129	18	TRUE	TRUE	836224
1487	359	352-M1-mScarlet-S20CT-Bdp-63x-003.czi	447	987	2	1932.8	86976	0.757103	0	FALSE	TRUE	836224
1488	0	352-M1-mScarlet-S20CT-Bdp-63x-002.czi	882	1517	8	7537.08	2298809	-0.648292	13	TRUE	TRUE	1140097
1489	1	352-M1-mScarlet-S20CT-Bdp-63x-002.czi	1259	1921	6	6223.58	1201150	-0.487371	17	TRUE	TRUE	1140097
1490	2	352-M1-mScarlet-S20CT-Bdp-63x-002.czi	1634	906	6	5930.81	1144647	-0.622394	0	FALSE	TRUE	1140097
1491	3	352-M1-mScarlet-S20CT-Bdp-63x-002.czi	927	457	5	5544.54	803959	0.0384248	0	FALSE	TRUE	1140097
1492	4	352-M1-mScarlet-S20CT-Bdp-63x-002.czi	1256	1766	6	6543.19	1262835	-0.794834	17	TRUE	TRUE	1140097
1493	5	352-M1-mScarlet-S20CT-Bdp-63x-002.czi	1740	227	4	5437.18	592653	-0.407398	0	FALSE	TRUE	1140097
1494	6	352-M1-mScarlet-S20CT-Bdp-63x-002.czi	1396	1204	4	5263.54	573726	0.913297	0	FALSE	TRUE	1140097
1495	7	352-M1-mScarlet-S20CT-Bdp-63x-002.czi	1053	604	6	5361.52	1034774	0.0191501	0	FALSE	TRUE	1140097
1496	8	352-M1-mScarlet-S20CT-Bdp-63x-002.czi	773	1052	6	4881.89	942205	-0.334307	0	FALSE	TRUE	1140097
1497	9	352-M1-mScarlet-S20CT-Bdp-63x-002.czi	1781	280	4	4984.02	543258	0.340229	0	FALSE	TRUE	1140097
1498	10	352-M1-mScarlet-S20CT-Bdp-63x-002.czi	520	626	5	5249.59	761190	-0.197891	10	TRUE	TRUE	1140097
1499	11	352-M1-mScarlet-S20CT-Bdp-63x-002.czi	2004	602	6	4808	927944	0.345669	0	FALSE	TRUE	1140097
1500	12	352-M1-mScarlet-S20CT-Bdp-63x-002.czi	1678	1562	6	6718.8	1296728	-0.655141	24	TRUE	TRUE	1140097
1501	13	352-M1-mScarlet-S20CT-Bdp-63x-002.czi	1296	1952	6	5320.32	1026821	-0.584234	0	FALSE	TRUE	1140097
1502	14	352-M1-mScarlet-S20CT-Bdp-63x-002.czi	1121	1749	5	5122.92	742824	-0.451994	17	TRUE	TRUE	1140097
1503	15	352-M1-mScarlet-S20CT-Bdp-63x-002.czi	1041	1089	5	5508.3	798704	-0.465813	14	TRUE	TRUE	1140097
1504	16	352-M1-mScarlet-S20CT-Bdp-63x-002.czi	1992	126	5	5507.61	798603	-0.465066	28	TRUE	TRUE	1140097
1505	17	352-M1-mScarlet-S20CT-Bdp-63x-002.czi	497	555	5	4711.34	683144	-0.221971	10	TRUE	TRUE	1140097
1506	18	352-M1-mScarlet-S20CT-Bdp-63x-002.czi	506	780	5	5112.69	741340	-0.284753	10	TRUE	TRUE	1140097
1507	19	352-M1-mScarlet-S20CT-Bdp-63x-002.czi	1739	1012	6	4983.31	961779	-0.59384	25	TRUE	TRUE	1140097
1508	20	352-M1-mScarlet-S20CT-Bdp-63x-002.czi	1035	244	4	4405.83	480236	0.521746	0	FALSE	TRUE	1140097
1509	21	352-M1-mScarlet-S20CT-Bdp-63x-002.czi	1650	1568	6	6539.31	1262086	-0.697883	24	TRUE	TRUE	1140097
1510	22	352-M1-mScarlet-S20CT-Bdp-63x-002.czi	1377	26	4	4395.29	479087	0.264108	0	FALSE	TRUE	1140097
1511	23	352-M1-mScarlet-S20CT-Bdp-63x-002.czi	1723	1667	6	4809.68	928269	-0.799918	24	TRUE	TRUE	1140097
1512	24	352-M1-mScarlet-S20CT-Bdp-63x-002.czi	1445	2009	5	4535.64	657668	-0.452048	0	FALSE	TRUE	1140097
1513	25	352-M1-mScarlet-S20CT-Bdp-63x-002.czi	905	357	4	4090.39	445853	0.275952	0	FALSE	TRUE	1140097
1514	26	352-M1-mScarlet-S20CT-Bdp-63x-002.czi	1269	1788	5	6933.64	1005378	-0.686918	17	TRUE	TRUE	1140097
1515	27	352-M1-mScarlet-S20CT-Bdp-63x-002.czi	2029	287	5	5247.52	760890	-0.705283	30	TRUE	TRUE	1140097
1516	28	352-M1-mScarlet-S20CT-Bdp-63x-002.czi	1986	1435	5	4820.4	698958	-0.768402	29	TRUE	TRUE	1140097
1517	29	352-M1-mScarlet-S20CT-Bdp-63x-002.czi	685	371	4	4415.16	481252	0.838254	0	FALSE	TRUE	1140097
1518	30	352-M1-mScarlet-S20CT-Bdp-63x-002.czi	1417	463	4	3988.88	434788	0.0443105	0	FALSE	TRUE	1140097
1519	31	352-M1-mScarlet-S20CT-Bdp-63x-002.czi	1315	1245	5	4223.59	612421	-0.575502	0	FALSE	TRUE	1140097
1520	32	352-M1-mScarlet-S20CT-Bdp-63x-002.czi	1357	1387	4	3625.77	395209	0.387377	0	FALSE	TRUE	1140097
1521	33	352-M1-mScarlet-S20CT-Bdp-63x-002.czi	1618	1668	6	4101.48	791585	-0.102512	24	TRUE	TRUE	1140097
1522	34	352-M1-mScarlet-S20CT-Bdp-63x-002.czi	387	528	4	4059.02	442433	0.403212	0	FALSE	TRUE	1140097
1523	35	352-M1-mScarlet-S20CT-Bdp-63x-002.czi	1868	800	4	3687.2	401905	0.20416	0	FALSE	TRUE	1140097
1524	36	352-M1-mScarlet-S20CT-Bdp-63x-002.czi	219	1421	4	3847.42	419369	0.35955	5	TRUE	TRUE	1140097
1525	37	352-M1-mScarlet-S20CT-Bdp-63x-002.czi	1854	1985	4	4087.82	445572	0.638414	0	FALSE	TRUE	1140097
1526	38	352-M1-mScarlet-S20CT-Bdp-63x-002.czi	574	797	4	5324.74	580397	-0.530521	10	TRUE	TRUE	1140097
1527	39	352-M1-mScarlet-S20CT-Bdp-63x-002.czi	523	1458	5	3811.17	552620	-0.0393386	0	FALSE	TRUE	1140097
1528	40	352-M1-mScarlet-S20CT-Bdp-63x-002.czi	1062	247	3	4008.39	276579	0.685989	0	FALSE	TRUE	1140097
1529	41	352-M1-mScarlet-S20CT-Bdp-63x-002.czi	784	1174	5	3910.97	567091	-0.0343141	0	FALSE	TRUE	1140097
1530	42	352-M1-mScarlet-S20CT-Bdp-63x-002.czi	504	515	6	4125.42	796207	0.164448	0	FALSE	TRUE	1140097
1531	43	352-M1-mScarlet-S20CT-Bdp-63x-002.czi	270	1083	5	4000.8	580116	-0.109814	4	TRUE	TRUE	1140097
1532	44	352-M1-mScarlet-S20CT-Bdp-63x-002.czi	1512	1174	4	3699.3	403224	0.61549	0	FALSE	TRUE	1140097
1533	45	352-M1-mScarlet-S20CT-Bdp-63x-002.czi	22	1791	7	4071.18	1013723	-0.532594	2	TRUE	TRUE	1140097
1534	46	352-M1-mScarlet-S20CT-Bdp-63x-002.czi	1266	1809	6	6011.11	1160145	-0.545944	17	TRUE	TRUE	1140097
1535	47	352-M1-mScarlet-S20CT-Bdp-63x-002.czi	1060	1569	3	3898.58	269002	0.730907	13	TRUE	TRUE	1140097
1536	48	352-M1-mScarlet-S20CT-Bdp-63x-002.czi	1669	1586	5	6076.7	881122	-0.324459	24	TRUE	TRUE	1140097
1537	49	352-M1-mScarlet-S20CT-Bdp-63x-002.czi	1345	1365	4	3899.04	424995	0.378017	0	FALSE	TRUE	1140097
1538	50	352-M1-mScarlet-S20CT-Bdp-63x-002.czi	1284	1766	6	5042.84	973268	-0.104623	17	TRUE	TRUE	1140097
1539	51	352-M1-mScarlet-S20CT-Bdp-63x-002.czi	941	1327	3	3646.54	251611	0.444557	12	TRUE	TRUE	1140097
1540	52	352-M1-mScarlet-S20CT-Bdp-63x-002.czi	532	368	3	3337.52	230289	0.526172	9	TRUE	TRUE	1140097
1541	53	352-M1-mScarlet-S20CT-Bdp-63x-002.czi	1366	558	3	3280.97	226387	0.603334	0	FALSE	TRUE	1140097
1542	54	352-M1-mScarlet-S20CT-Bdp-63x-002.czi	476	393	4	3712.33	404644	0.340396	0	FALSE	TRUE	1140097
1543	55	352-M1-mScarlet-S20CT-Bdp-63x-002.czi	883	1795	4	2950.89	321647	0.608123	0	FALSE	TRUE	1140097
1544	56	352-M1-mScarlet-S20CT-Bdp-63x-002.czi	575	776	5	4390.1	636564	-0.450497	10	TRUE	TRUE	1140097
1545	57	352-M1-mScarlet-S20CT-Bdp-63x-002.czi	1839	977	4	3344.27	364525	-0.00152806	0	FALSE	TRUE	1140097
1546	58	352-M1-mScarlet-S20CT-Bdp-63x-002.czi	359	627	6	3612.08	697132	0.519153	0	FALSE	TRUE	1140097
1547	59	352-M1-mScarlet-S20CT-Bdp-63x-002.czi	1648	1593	5	4888	708760	-0.564947	24	TRUE	TRUE	1140097
1548	60	352-M1-mScarlet-S20CT-Bdp-63x-002.czi	373	1103	2	3753.09	168889	0.729722	0	FALSE	TRUE	1140097
1549	61	352-M1-mScarlet-S20CT-Bdp-63x-002.czi	401	275	4	3302.93	360019	0.495948	0	FALSE	TRUE	1140097
1550	62	352-M1-mScarlet-S20CT-Bdp-63x-002.czi	43	175	4	3529.92	384761	0.562135	0	FALSE	TRUE	1140097
1551	63	352-M1-mScarlet-S20CT-Bdp-63x-002.czi	364	976	4	3200.28	348831	0.182331	0	FALSE	TRUE	1140097
1552	64	352-M1-mScarlet-S20CT-Bdp-63x-002.czi	1484	1838	4	2919.83	318262	0.278462	0	FALSE	TRUE	1140097
1553	65	352-M1-mScarlet-S20CT-Bdp-63x-002.czi	1538	607	2	3393.33	152700	0.70934	0	FALSE	TRUE	1140097
1554	66	352-M1-mScarlet-S20CT-Bdp-63x-002.czi	1764	383	3	3475.26	239793	0.331446	0	FALSE	TRUE	1140097
1555	67	352-M1-mScarlet-S20CT-Bdp-63x-002.czi	199	1262	3	3329.52	229737	0.540902	0	FALSE	TRUE	1140097
1556	68	352-M1-mScarlet-S20CT-Bdp-63x-002.czi	817	1506	4	3331.99	363187	0.371163	13	TRUE	TRUE	1140097
1557	69	352-M1-mScarlet-S20CT-Bdp-63x-002.czi	1132	1978	3	3076.88	212305	0.2898	0	FALSE	TRUE	1140097
1558	70	352-M1-mScarlet-S20CT-Bdp-63x-002.czi	1294	1009	3	3232.49	223042	0.488918	0	FALSE	TRUE	1140097
1559	71	352-M1-mScarlet-S20CT-Bdp-63x-002.czi	31	1323	4	2758.17	300641	0.405922	0	FALSE	TRUE	1140097
1560	72	352-M1-mScarlet-S20CT-Bdp-63x-002.czi	308	260	4	3221.84	351181	0.0955368	0	FALSE	TRUE	1140097
1561	73	352-M1-mScarlet-S20CT-Bdp-63x-002.czi	553	410	4	3353.62	365545	-0.0114111	0	FALSE	TRUE	1140097
1562	74	352-M1-mScarlet-S20CT-Bdp-63x-002.czi	1242	1843	6	4500.96	868685	-0.271587	17	TRUE	TRUE	1140097
1563	75	352-M1-mScarlet-S20CT-Bdp-63x-002.czi	2021	664	4	3416.76	372427	-0.112111	0	FALSE	TRUE	1140097
1564	76	352-M1-mScarlet-S20CT-Bdp-63x-002.czi	269	1875	6	3154.75	608867	-0.00712828	0	FALSE	TRUE	1140097
1565	77	352-M1-mScarlet-S20CT-Bdp-63x-002.czi	1166	1175	4	3354.01	365587	0.465922	14	TRUE	TRUE	1140097
1566	78	352-M1-mScarlet-S20CT-Bdp-63x-002.czi	786	1085	4	3149.39	343283	-0.237599	0	FALSE	TRUE	1140097
1567	79	352-M1-mScarlet-S20CT-Bdp-63x-002.czi	595	784	4	3735.25	407142	-0.216058	10	TRUE	TRUE	1140097
1568	80	352-M1-mScarlet-S20CT-Bdp-63x-002.czi	264	775	4	2835.94	309118	0.11805	0	FALSE	TRUE	1140097
1569	81	352-M1-mScarlet-S20CT-Bdp-63x-002.czi	1420	918	3	3315.72	228785	0.768447	22	TRUE	TRUE	1140097
1570	82	352-M1-mScarlet-S20CT-Bdp-63x-002.czi	2000	148	5	4539.34	658205	-0.296656	28	TRUE	TRUE	1140097
1571	83	352-M1-mScarlet-S20CT-Bdp-63x-002.czi	484	1602	3	3178.58	219322	0.531204	8	TRUE	TRUE	1140097
1572	84	352-M1-mScarlet-S20CT-Bdp-63x-002.czi	1944	1351	3	3238.99	223490	0.101003	29	TRUE	TRUE	1140097
1573	85	352-M1-mScarlet-S20CT-Bdp-63x-002.czi	1569	430	3	2989.49	206275	0.659307	0	FALSE	TRUE	1140097
1574	86	352-M1-mScarlet-S20CT-Bdp-63x-002.czi	101	1557	3	2866.97	197821	0.596127	0	FALSE	TRUE	1140097
1575	87	352-M1-mScarlet-S20CT-Bdp-63x-002.czi	753	1403	4	3174.55	346026	-0.352757	12	TRUE	TRUE	1140097
1576	88	352-M1-mScarlet-S20CT-Bdp-63x-002.czi	1267	1942	2	3237.64	145694	0.629629	17	TRUE	TRUE	1140097
1577	89	352-M1-mScarlet-S20CT-Bdp-63x-002.czi	1381	1531	4	2842.34	309815	0.402049	21	TRUE	TRUE	1140097
1578	90	352-M1-mScarlet-S20CT-Bdp-63x-002.czi	2009	181	6	4249.06	820068	-0.32232	28	TRUE	TRUE	1140097
1579	91	352-M1-mScarlet-S20CT-Bdp-63x-002.czi	1493	875	8	3368.57	1037519	0.359816	22	TRUE	TRUE	1140097
1580	92	352-M1-mScarlet-S20CT-Bdp-63x-002.czi	1719	1460	3	3221.75	222301	0.480933	0	FALSE	TRUE	1140097
1581	93	352-M1-mScarlet-S20CT-Bdp-63x-002.czi	1664	1176	4	3336.78	363709	0.860424	0	FALSE	TRUE	1140097
1582	94	352-M1-mScarlet-S20CT-Bdp-63x-002.czi	297	338	6	2938.73	567174	0.692711	0	FALSE	TRUE	1140097
1583	95	352-M1-mScarlet-S20CT-Bdp-63x-002.czi	1915	1279	2	3135.44	141095	0.309939	0	FALSE	TRUE	1140097
1584	96	352-M1-mScarlet-S20CT-Bdp-63x-002.czi	1189	53	2	3420.84	153938	0.655154	16	TRUE	TRUE	1140097
1585	97	352-M1-mScarlet-S20CT-Bdp-63x-002.czi	1720	1993	5	3195.01	463277	0.486439	26	TRUE	TRUE	1140097
1586	98	352-M1-mScarlet-S20CT-Bdp-63x-002.czi	612	1238	4	2713.32	295752	0.535468	0	FALSE	TRUE	1140097
1587	99	352-M1-mScarlet-S20CT-Bdp-63x-002.czi	1968	1737	3	2914.59	201107	0.580141	0	FALSE	TRUE	1140097
1588	100	352-M1-mScarlet-S20CT-Bdp-63x-002.czi	101	360	4	2906.47	316805	-0.0215335	0	FALSE	TRUE	1140097
1589	101	352-M1-mScarlet-S20CT-Bdp-63x-002.czi	584	881	4	3026.71	329911	0.564708	0	FALSE	TRUE	1140097
1590	102	352-M1-mScarlet-S20CT-Bdp-63x-002.czi	1239	1052	3	2590.01	178711	0.633155	18	TRUE	TRUE	1140097
1591	103	352-M1-mScarlet-S20CT-Bdp-63x-002.czi	269	417	3	2838.86	195881	0.481634	0	FALSE	TRUE	1140097
1592	104	352-M1-mScarlet-S20CT-Bdp-63x-002.czi	560	1005	3	2635.7	181863	0.663574	0	FALSE	TRUE	1140097
1593	105	352-M1-mScarlet-S20CT-Bdp-63x-002.czi	160	2039	4	2662.38	290199	0.222408	0	FALSE	TRUE	1140097
1594	106	352-M1-mScarlet-S20CT-Bdp-63x-002.czi	233	1737	7	3181.1	792095	-0.226965	3	TRUE	TRUE	1140097
1595	107	352-M1-mScarlet-S20CT-Bdp-63x-002.czi	1058	1551	3	2661.97	183676	0.878996	13	TRUE	TRUE	1140097
1596	108	352-M1-mScarlet-S20CT-Bdp-63x-002.czi	369	1837	4	2793.4	304481	0.338399	0	FALSE	TRUE	1140097
1597	109	352-M1-mScarlet-S20CT-Bdp-63x-002.czi	1909	1168	4	2728.13	297366	0.910662	0	FALSE	TRUE	1140097
1598	110	352-M1-mScarlet-S20CT-Bdp-63x-002.czi	103	1960	3	3101.8	214024	0.385216	0	FALSE	TRUE	1140097
1599	111	352-M1-mScarlet-S20CT-Bdp-63x-002.czi	566	1728	3	2931.61	202281	-0.126583	8	TRUE	TRUE	1140097
1600	112	352-M1-mScarlet-S20CT-Bdp-63x-002.czi	288	1003	3	2713.23	187213	0.261169	4	TRUE	TRUE	1140097
1601	113	352-M1-mScarlet-S20CT-Bdp-63x-002.czi	1564	908	3	2848.13	196521	0.538565	0	FALSE	TRUE	1140097
1602	114	352-M1-mScarlet-S20CT-Bdp-63x-002.czi	363	1097	2	2948.38	132677	0.761733	0	FALSE	TRUE	1140097
1603	115	352-M1-mScarlet-S20CT-Bdp-63x-002.czi	1094	362	3	2542.54	175435	0.627437	0	FALSE	TRUE	1140097
1604	116	352-M1-mScarlet-S20CT-Bdp-63x-002.czi	1137	1609	3	2711.09	187065	0.677468	0	FALSE	TRUE	1140097
1605	117	352-M1-mScarlet-S20CT-Bdp-63x-002.czi	896	835	3	2582.32	178180	0.517112	0	FALSE	TRUE	1140097
1606	118	352-M1-mScarlet-S20CT-Bdp-63x-002.czi	787	1634	3	2507.25	173000	0.642981	0	FALSE	TRUE	1140097
1607	119	352-M1-mScarlet-S20CT-Bdp-63x-002.czi	1943	1666	5	2820.54	408978	0.0474996	0	FALSE	TRUE	1140097
1608	120	352-M1-mScarlet-S20CT-Bdp-63x-002.czi	1422	1162	3	2750.61	189792	0.781713	0	FALSE	TRUE	1140097
1609	121	352-M1-mScarlet-S20CT-Bdp-63x-002.czi	11	1947	4	2848.15	310448	-0.0929568	0	FALSE	TRUE	1140097
1610	122	352-M1-mScarlet-S20CT-Bdp-63x-002.czi	549	1715	6	2998.22	578657	-0.0627166	8	TRUE	TRUE	1140097
1611	123	352-M1-mScarlet-S20CT-Bdp-63x-002.czi	1555	922	2	2969.16	133612	0.147175	0	FALSE	TRUE	1140097
1612	124	352-M1-mScarlet-S20CT-Bdp-63x-002.czi	1715	1818	3	2434.13	167955	0.570501	0	FALSE	TRUE	1140097
1613	125	352-M1-mScarlet-S20CT-Bdp-63x-002.czi	1409	1834	5	2822.86	409315	0.835501	0	FALSE	TRUE	1140097
1614	126	352-M1-mScarlet-S20CT-Bdp-63x-002.czi	517	514	3	3522.61	243060	0.582061	0	FALSE	TRUE	1140097
1615	127	352-M1-mScarlet-S20CT-Bdp-63x-002.czi	1818	1204	3	2497.01	172294	0.660567	0	FALSE	TRUE	1140097
1616	128	352-M1-mScarlet-S20CT-Bdp-63x-002.czi	1821	909	4	2456.27	267733	0.7835	0	FALSE	TRUE	1140097
1617	129	352-M1-mScarlet-S20CT-Bdp-63x-002.czi	1841	885	3	2466.62	170197	0.481802	0	FALSE	TRUE	1140097
1618	130	352-M1-mScarlet-S20CT-Bdp-63x-002.czi	1213	514	2	2921.47	131466	0.699345	0	FALSE	TRUE	1140097
1619	131	352-M1-mScarlet-S20CT-Bdp-63x-002.czi	672	388	3	2917.68	201320	0.720814	0	FALSE	TRUE	1140097
1620	132	352-M1-mScarlet-S20CT-Bdp-63x-002.czi	650	708	2	2723.8	122571	0.341851	10	TRUE	TRUE	1140097
1621	133	352-M1-mScarlet-S20CT-Bdp-63x-002.czi	755	1893	2	2476.38	111437	0.692136	0	FALSE	TRUE	1140097
1622	134	352-M1-mScarlet-S20CT-Bdp-63x-002.czi	1528	1506	7	2821.8	702629	-0.610385	21	TRUE	TRUE	1140097
1623	135	352-M1-mScarlet-S20CT-Bdp-63x-002.czi	1311	1342	3	2596.72	179174	0.950454	0	FALSE	TRUE	1140097
1624	136	352-M1-mScarlet-S20CT-Bdp-63x-002.czi	66	660	3	2360.87	162900	0.69644	0	FALSE	TRUE	1140097
1625	137	352-M1-mScarlet-S20CT-Bdp-63x-002.czi	560	801	3	3952.84	272746	-0.300391	10	TRUE	TRUE	1140097
1626	138	352-M1-mScarlet-S20CT-Bdp-63x-002.czi	865	1616	3	2561.8	176764	0.547275	13	TRUE	TRUE	1140097
1627	139	352-M1-mScarlet-S20CT-Bdp-63x-002.czi	1407	1273	3	2792.97	192715	0.651278	0	FALSE	TRUE	1140097
1628	140	352-M1-mScarlet-S20CT-Bdp-63x-002.czi	600	493	2	2488.07	111963	0.573227	0	FALSE	TRUE	1140097
1629	141	352-M1-mScarlet-S20CT-Bdp-63x-002.czi	873	1902	2	2540.8	114336	0.473053	0	FALSE	TRUE	1140097
1630	142	352-M1-mScarlet-S20CT-Bdp-63x-002.czi	43	598	3	2267.93	156487	0.333659	0	FALSE	TRUE	1140097
1631	143	352-M1-mScarlet-S20CT-Bdp-63x-002.czi	1126	1727	5	2951.26	427932	0.333729	17	TRUE	TRUE	1140097
1632	144	352-M1-mScarlet-S20CT-Bdp-63x-002.czi	1398	1871	6	2676.92	516645	0.694032	0	FALSE	TRUE	1140097
1633	145	352-M1-mScarlet-S20CT-Bdp-63x-002.czi	602	1200	3	2215.61	152877	0.800691	0	FALSE	TRUE	1140097
1634	146	352-M1-mScarlet-S20CT-Bdp-63x-002.czi	1198	1167	4	2590.3	282343	0.858486	0	FALSE	TRUE	1140097
1635	147	352-M1-mScarlet-S20CT-Bdp-63x-002.czi	1646	432	2	2525.67	113655	0.734114	0	FALSE	TRUE	1140097
1636	148	352-M1-mScarlet-S20CT-Bdp-63x-002.czi	1659	1549	2	3726.44	167690	0.300738	24	TRUE	TRUE	1140097
1637	149	352-M1-mScarlet-S20CT-Bdp-63x-002.czi	906	709	2	2703.91	121676	0.170149	0	FALSE	TRUE	1140097
1638	150	352-M1-mScarlet-S20CT-Bdp-63x-002.czi	578	1576	3	2158.03	148904	0.607344	0	FALSE	TRUE	1140097
1639	151	352-M1-mScarlet-S20CT-Bdp-63x-002.czi	677	439	3	2322.83	160275	0.477072	0	FALSE	TRUE	1140097
1640	152	352-M1-mScarlet-S20CT-Bdp-63x-002.czi	1882	2041	3	2516.64	173648	0.919779	26	TRUE	TRUE	1140097
1641	153	352-M1-mScarlet-S20CT-Bdp-63x-002.czi	365	766	2	2517.53	113289	0.741616	0	FALSE	TRUE	1140097
1642	154	352-M1-mScarlet-S20CT-Bdp-63x-002.czi	652	753	3	2312.74	159579	0.413863	10	TRUE	TRUE	1140097
1643	155	352-M1-mScarlet-S20CT-Bdp-63x-002.czi	1787	603	2	2197.49	98887	0.62249	0	FALSE	TRUE	1140097
1644	156	352-M1-mScarlet-S20CT-Bdp-63x-002.czi	503	126	2	2228.36	100276	0.499836	9	TRUE	TRUE	1140097
1645	157	352-M1-mScarlet-S20CT-Bdp-63x-002.czi	416	1594	3	2077.23	143329	0.869617	0	FALSE	TRUE	1140097
1646	158	352-M1-mScarlet-S20CT-Bdp-63x-002.czi	1848	1689	3	2244.87	154896	0.946043	0	FALSE	TRUE	1140097
1647	159	352-M1-mScarlet-S20CT-Bdp-63x-002.czi	1073	1315	3	2171.14	149809	0.592516	0	FALSE	TRUE	1140097
1648	160	352-M1-mScarlet-S20CT-Bdp-63x-002.czi	1222	1840	5	3572.59	518026	0.245734	17	TRUE	TRUE	1140097
1649	161	352-M1-mScarlet-S20CT-Bdp-63x-002.czi	1723	1690	4	2599.33	283327	-0.173936	24	TRUE	TRUE	1140097
1650	162	352-M1-mScarlet-S20CT-Bdp-63x-002.czi	1066	1089	3	2334.55	161084	0.157692	14	TRUE	TRUE	1140097
1651	163	352-M1-mScarlet-S20CT-Bdp-63x-002.czi	323	481	3	2020.29	139400	0.662458	0	FALSE	TRUE	1140097
1652	164	352-M1-mScarlet-S20CT-Bdp-63x-002.czi	1977	1202	2	2278.58	102536	0.797695	0	FALSE	TRUE	1140097
1653	165	352-M1-mScarlet-S20CT-Bdp-63x-002.czi	1816	238	2	2054.67	92460	0.737039	0	FALSE	TRUE	1140097
1654	166	352-M1-mScarlet-S20CT-Bdp-63x-002.czi	772	1421	4	2587.31	282017	0.434893	12	TRUE	TRUE	1140097
1655	167	352-M1-mScarlet-S20CT-Bdp-63x-002.czi	302	314	2	2079.04	93557	0.330901	0	FALSE	TRUE	1140097
1656	168	352-M1-mScarlet-S20CT-Bdp-63x-002.czi	623	49	4	2431.08	264988	0.543255	0	FALSE	TRUE	1140097
1657	169	352-M1-mScarlet-S20CT-Bdp-63x-002.czi	1978	576	2	2323.64	104564	0.466932	0	FALSE	TRUE	1140097
1658	170	352-M1-mScarlet-S20CT-Bdp-63x-002.czi	1699	1994	3	2482.06	171262	0.448598	26	TRUE	TRUE	1140097
1659	171	352-M1-mScarlet-S20CT-Bdp-63x-002.czi	1319	1827	4	2711.64	295569	0.747925	17	TRUE	TRUE	1140097
1660	172	352-M1-mScarlet-S20CT-Bdp-63x-002.czi	473	1390	2	2078.29	93523	0.668359	0	FALSE	TRUE	1140097
1661	173	352-M1-mScarlet-S20CT-Bdp-63x-002.czi	1494	462	2	2289.4	103023	0.542236	0	FALSE	TRUE	1140097
1662	174	352-M1-mScarlet-S20CT-Bdp-63x-002.czi	1982	603	2	1829.49	82327	0.57378	0	FALSE	TRUE	1140097
1663	175	352-M1-mScarlet-S20CT-Bdp-63x-002.czi	648	1724	2	2264.29	101893	0.547456	0	FALSE	TRUE	1140097
1664	176	352-M1-mScarlet-S20CT-Bdp-63x-002.czi	1729	124	2	2047.11	92120	0.559848	0	FALSE	TRUE	1140097
1665	177	352-M1-mScarlet-S20CT-Bdp-63x-002.czi	1115	807	4	2038.37	222182	0.223769	0	FALSE	TRUE	1140097
1666	178	352-M1-mScarlet-S20CT-Bdp-63x-002.czi	1014	985	2	2177.07	97968	0.771902	14	TRUE	TRUE	1140097
1667	179	352-M1-mScarlet-S20CT-Bdp-63x-002.czi	895	706	3	2420.78	167034	0.605794	0	FALSE	TRUE	1140097
1668	180	352-M1-mScarlet-S20CT-Bdp-63x-002.czi	437	1134	4	2083.38	227088	0.601569	0	FALSE	TRUE	1140097
1669	181	352-M1-mScarlet-S20CT-Bdp-63x-002.czi	223	1492	2	1819.07	81858	0.693827	0	FALSE	TRUE	1140097
1670	182	352-M1-mScarlet-S20CT-Bdp-63x-002.czi	1611	473	2	1946.49	87592	0.234933	0	FALSE	TRUE	1140097
1671	183	352-M1-mScarlet-S20CT-Bdp-63x-002.czi	33	666	4	1955.12	213108	-0.125392	0	FALSE	TRUE	1140097
1672	184	352-M1-mScarlet-S20CT-Bdp-63x-002.czi	922	957	2	1860.58	83726	0.64838	14	TRUE	TRUE	1140097
1673	185	352-M1-mScarlet-S20CT-Bdp-63x-002.czi	1479	1766	4	1975.07	215283	0.609309	0	FALSE	TRUE	1140097
1674	186	352-M1-mScarlet-S20CT-Bdp-63x-002.czi	74	1414	2	2153.58	96911	0.509811	0	FALSE	TRUE	1140097
1675	187	352-M1-mScarlet-S20CT-Bdp-63x-002.czi	302	2024	5	2185.46	316892	0.645054	0	FALSE	TRUE	1140097
1676	188	352-M1-mScarlet-S20CT-Bdp-63x-002.czi	552	791	3	3074.17	212118	0.095012	10	TRUE	TRUE	1140097
1677	189	352-M1-mScarlet-S20CT-Bdp-63x-002.czi	109	387	2	1977.07	88968	0.569381	0	FALSE	TRUE	1140097
1678	190	352-M1-mScarlet-S20CT-Bdp-63x-002.czi	1718	282	2	2159.89	97195	0.548957	0	FALSE	TRUE	1140097
1679	191	352-M1-mScarlet-S20CT-Bdp-63x-002.czi	569	557	4	2187.43	238430	0.0488283	10	TRUE	TRUE	1140097
1680	192	352-M1-mScarlet-S20CT-Bdp-63x-002.czi	923	284	2	2019.04	90857	0.467635	0	FALSE	TRUE	1140097
1681	193	352-M1-mScarlet-S20CT-Bdp-63x-002.czi	2000	1285	3	1963.54	135484	0.627426	29	TRUE	TRUE	1140097
1682	194	352-M1-mScarlet-S20CT-Bdp-63x-002.czi	655	604	2	1919.13	86361	0.179934	10	TRUE	TRUE	1140097
1683	195	352-M1-mScarlet-S20CT-Bdp-63x-002.czi	512	1673	6	2292.79	442508	-0.260276	8	TRUE	TRUE	1140097
1684	196	352-M1-mScarlet-S20CT-Bdp-63x-002.czi	1245	984	2	1855.98	83519	0.769641	18	TRUE	TRUE	1140097
1685	197	352-M1-mScarlet-S20CT-Bdp-63x-002.czi	1276	1091	4	1893.72	206415	0.851457	0	FALSE	TRUE	1140097
1686	198	352-M1-mScarlet-S20CT-Bdp-63x-002.czi	97	1970	3	2360.01	162841	0.487364	0	FALSE	TRUE	1140097
1687	199	352-M1-mScarlet-S20CT-Bdp-63x-002.czi	813	958	2	1934.16	87037	0.825716	0	FALSE	TRUE	1140097
1688	200	352-M1-mScarlet-S20CT-Bdp-63x-002.czi	1721	599	2	1791.53	80619	0.671358	0	FALSE	TRUE	1140097
1689	201	352-M1-mScarlet-S20CT-Bdp-63x-002.czi	202	1673	3	1728.72	119282	0.529052	3	TRUE	TRUE	1140097
1690	202	352-M1-mScarlet-S20CT-Bdp-63x-002.czi	737	2037	4	1774.27	193395	0.616497	0	FALSE	TRUE	1140097
1691	203	352-M1-mScarlet-S20CT-Bdp-63x-002.czi	976	1755	6	2005.16	386996	0.210182	15	TRUE	TRUE	1140097
1692	204	352-M1-mScarlet-S20CT-Bdp-63x-002.czi	1822	1716	2	1943.27	87447	0.830763	0	FALSE	TRUE	1140097
1693	205	352-M1-mScarlet-S20CT-Bdp-63x-002.czi	1097	1562	4	2275.15	247991	0.789036	0	FALSE	TRUE	1140097
1694	206	352-M1-mScarlet-S20CT-Bdp-63x-002.czi	1823	971	2	1931.29	86908	0.187716	0	FALSE	TRUE	1140097
1695	207	352-M1-mScarlet-S20CT-Bdp-63x-002.czi	341	1638	4	2086.6	227439	0.568135	0	FALSE	TRUE	1140097
1696	208	352-M1-mScarlet-S20CT-Bdp-63x-002.czi	1903	506	2	1837.62	82693	0.547022	0	FALSE	TRUE	1140097
1697	209	352-M1-mScarlet-S20CT-Bdp-63x-002.czi	176	1109	6	1949.67	376287	0.0232572	4	TRUE	TRUE	1140097
1698	210	352-M1-mScarlet-S20CT-Bdp-63x-002.czi	1114	1574	2	2350.18	105758	0.467524	0	FALSE	TRUE	1140097
1699	211	352-M1-mScarlet-S20CT-Bdp-63x-002.czi	1866	1992	2	2535.84	114113	0.162134	0	FALSE	TRUE	1140097
1700	212	352-M1-mScarlet-S20CT-Bdp-63x-002.czi	1142	922	2	1943.93	87477	0.406409	0	FALSE	TRUE	1140097
1701	213	352-M1-mScarlet-S20CT-Bdp-63x-002.czi	1791	1166	2	1948.44	87680	0.88161	0	FALSE	TRUE	1140097
1702	214	352-M1-mScarlet-S20CT-Bdp-63x-002.czi	1718	1305	2	1956	88020	0.921464	0	FALSE	TRUE	1140097
1703	215	352-M1-mScarlet-S20CT-Bdp-63x-002.czi	1288	752	4	1976.3	215417	0.263763	20	TRUE	TRUE	1140097
1704	216	352-M1-mScarlet-S20CT-Bdp-63x-002.czi	1552	899	2	1799.58	80981	0.706717	0	FALSE	TRUE	1140097
1705	217	352-M1-mScarlet-S20CT-Bdp-63x-002.czi	501	1930	2	1438.22	64720	0.550305	0	FALSE	TRUE	1140097
1706	218	352-M1-mScarlet-S20CT-Bdp-63x-002.czi	1141	1439	3	1694.42	116915	0.648869	0	FALSE	TRUE	1140097
1707	219	352-M1-mScarlet-S20CT-Bdp-63x-002.czi	904	500	2	1715.18	77183	0.608207	0	FALSE	TRUE	1140097
1708	220	352-M1-mScarlet-S20CT-Bdp-63x-002.czi	1963	880	4	1806.53	196912	0.263244	0	FALSE	TRUE	1140097
1709	221	352-M1-mScarlet-S20CT-Bdp-63x-002.czi	1097	1486	2	1902.16	85597	0.455074	0	FALSE	TRUE	1140097
1710	222	352-M1-mScarlet-S20CT-Bdp-63x-002.czi	241	1373	2	1539.91	69296	0.843164	0	FALSE	TRUE	1140097
1711	223	352-M1-mScarlet-S20CT-Bdp-63x-002.czi	710	1809	3	1715.74	118386	0.494743	0	FALSE	TRUE	1140097
1712	224	352-M1-mScarlet-S20CT-Bdp-63x-002.czi	1025	1460	4	1963.86	214061	0.852827	13	TRUE	TRUE	1140097
1713	225	352-M1-mScarlet-S20CT-Bdp-63x-002.czi	56	1814	6	2060.97	397768	-0.0266968	2	TRUE	TRUE	1140097
1714	226	352-M1-mScarlet-S20CT-Bdp-63x-002.czi	1431	1897	2	1770.29	79663	0.652568	0	FALSE	TRUE	1140097
1715	227	352-M1-mScarlet-S20CT-Bdp-63x-002.czi	228	1358	2	1627.73	73248	0.650458	5	TRUE	TRUE	1140097
1716	228	352-M1-mScarlet-S20CT-Bdp-63x-002.czi	1505	880	2	2898.23	150708	0.778968	22	TRUE	TRUE	1140097
1717	229	352-M1-mScarlet-S20CT-Bdp-63x-002.czi	360	699	2	1718.51	77333	0.547734	0	FALSE	TRUE	1140097
1718	230	352-M1-mScarlet-S20CT-Bdp-63x-002.czi	1863	1775	2	1530.4	68868	0.552464	0	FALSE	TRUE	1140097
1719	231	352-M1-mScarlet-S20CT-Bdp-63x-002.czi	9	513	4	1727.72	188321	0.712328	0	FALSE	TRUE	1140097
1720	232	352-M1-mScarlet-S20CT-Bdp-63x-002.czi	1936	1384	2	1602	72090	0.851206	29	TRUE	TRUE	1140097
1721	233	352-M1-mScarlet-S20CT-Bdp-63x-002.czi	1316	1939	2	1572.4	70758	0.712303	0	FALSE	TRUE	1140097
1722	234	352-M1-mScarlet-S20CT-Bdp-63x-002.czi	1650	733	2	1865.6	83952	0.748818	0	FALSE	TRUE	1140097
1723	235	352-M1-mScarlet-S20CT-Bdp-63x-002.czi	1796	1973	2	1828.51	82283	0.694731	26	TRUE	TRUE	1140097
1724	236	352-M1-mScarlet-S20CT-Bdp-63x-002.czi	205	1553	2	1709.82	76942	0.643055	0	FALSE	TRUE	1140097
1725	237	352-M1-mScarlet-S20CT-Bdp-63x-002.czi	1476	1022	2	1402.27	63102	0.906897	0	FALSE	TRUE	1140097
1726	238	352-M1-mScarlet-S20CT-Bdp-63x-002.czi	608	757	5	1985.99	287968	0.107359	10	TRUE	TRUE	1140097
1727	239	352-M1-mScarlet-S20CT-Bdp-63x-002.czi	243	861	3	1700.32	117322	0.520699	0	FALSE	TRUE	1140097
1728	240	352-M1-mScarlet-S20CT-Bdp-63x-002.czi	1994	2011	4	1729.19	188482	0.846419	0	FALSE	TRUE	1140097
1729	241	352-M1-mScarlet-S20CT-Bdp-63x-002.czi	380	767	4	1771.18	193059	0.654794	0	FALSE	TRUE	1140097
1730	242	352-M1-mScarlet-S20CT-Bdp-63x-002.czi	2036	1529	2	1749.71	78737	0.856266	0	FALSE	TRUE	1140097
1731	243	352-M1-mScarlet-S20CT-Bdp-63x-002.czi	1304	2011	3	1707.19	117796	0.6851	0	FALSE	TRUE	1140097
1732	244	352-M1-mScarlet-S20CT-Bdp-63x-002.czi	1285	1664	3	1748.61	120654	0.751157	0	FALSE	TRUE	1140097
1733	245	352-M1-mScarlet-S20CT-Bdp-63x-002.czi	1613	1280	2	1571.02	70696	0.902352	0	FALSE	TRUE	1140097
1734	246	352-M1-mScarlet-S20CT-Bdp-63x-002.czi	1471	1990	2	1840.93	82842	0.321298	0	FALSE	TRUE	1140097
1735	247	352-M1-mScarlet-S20CT-Bdp-63x-002.czi	1744	776	3	1814.81	125222	0.567249	0	FALSE	TRUE	1140097
1736	248	352-M1-mScarlet-S20CT-Bdp-63x-002.czi	575	1030	4	1634.68	178180	0.536635	0	FALSE	TRUE	1140097
1737	249	352-M1-mScarlet-S20CT-Bdp-63x-002.czi	1459	18	2	1898.29	85423	0.630366	0	FALSE	TRUE	1140097
1738	250	352-M1-mScarlet-S20CT-Bdp-63x-002.czi	897	1774	2	1657.8	74601	0.705356	0	FALSE	TRUE	1140097
1739	251	352-M1-mScarlet-S20CT-Bdp-63x-002.czi	1900	836	4	1725.72	188104	0.611304	0	FALSE	TRUE	1140097
1740	252	352-M1-mScarlet-S20CT-Bdp-63x-002.czi	1380	385	2	1766.73	79503	0.676697	19	TRUE	TRUE	1140097
1741	253	352-M1-mScarlet-S20CT-Bdp-63x-002.czi	1642	1989	2	1740.13	78306	0.473289	0	FALSE	TRUE	1140097
1742	254	352-M1-mScarlet-S20CT-Bdp-63x-002.czi	706	1667	2	1780.58	80126	0.624236	0	FALSE	TRUE	1140097
1743	255	352-M1-mScarlet-S20CT-Bdp-63x-002.czi	1835	1713	3	1941.93	133993	0.11417	0	FALSE	TRUE	1140097
1744	256	352-M1-mScarlet-S20CT-Bdp-63x-002.czi	948	1077	8	2091.29	637844	-0.149121	14	TRUE	TRUE	1140097
1745	257	352-M1-mScarlet-S20CT-Bdp-63x-002.czi	689	322	3	1590.84	109768	0.451812	9	TRUE	TRUE	1140097
1746	258	352-M1-mScarlet-S20CT-Bdp-63x-002.czi	1231	1988	2	2075.36	93391	0.615905	0	FALSE	TRUE	1140097
1747	259	352-M1-mScarlet-S20CT-Bdp-63x-002.czi	987	1489	2	1722.6	77517	0.638396	13	TRUE	TRUE	1140097
1748	260	352-M1-mScarlet-S20CT-Bdp-63x-002.czi	899	1242	2	1693.82	76222	0.693318	12	TRUE	TRUE	1140097
1749	0	352-M1-mScarlet-S20CT-Bdp-63x-001.czi	1303	1253	6	13906.8	2684006	-0.820236	0	FALSE	TRUE	1156269
1750	1	352-M1-mScarlet-S20CT-Bdp-63x-001.czi	1704	829	6	13164.6	2540777	-0.496029	0	FALSE	TRUE	1156269
1751	2	352-M1-mScarlet-S20CT-Bdp-63x-001.czi	763	404	7	13387.6	3333507	-0.760671	10	TRUE	TRUE	1156269
1752	3	352-M1-mScarlet-S20CT-Bdp-63x-001.czi	1089	493	8	13166.4	4015763	-0.764782	0	FALSE	TRUE	1156269
1753	4	352-M1-mScarlet-S20CT-Bdp-63x-001.czi	1236	1408	8	14236.5	4342125	-0.875377	16	TRUE	TRUE	1156269
1754	5	352-M1-mScarlet-S20CT-Bdp-63x-001.czi	872	641	8	12676.2	3866236	-0.787584	11	TRUE	TRUE	1156269
1755	6	352-M1-mScarlet-S20CT-Bdp-63x-001.czi	326	1484	7	14242.9	3546474	-0.763932	5	TRUE	TRUE	1156269
1756	7	352-M1-mScarlet-S20CT-Bdp-63x-001.czi	1016	71	7	11531.6	2871359	-0.844607	14	TRUE	TRUE	1156269
1757	8	352-M1-mScarlet-S20CT-Bdp-63x-001.czi	328	1460	6	13540.7	2613349	-0.845768	5	TRUE	TRUE	1156269
1758	9	352-M1-mScarlet-S20CT-Bdp-63x-001.czi	1242	1355	7	14090	3508415	-0.906223	16	TRUE	TRUE	1156269
1759	10	352-M1-mScarlet-S20CT-Bdp-63x-001.czi	1407	1897	7	12610.4	3139992	-0.700137	0	FALSE	TRUE	1156269
1760	11	352-M1-mScarlet-S20CT-Bdp-63x-001.czi	1641	1359	5	11432.1	1657649	0.676651	0	FALSE	TRUE	1156269
1761	12	352-M1-mScarlet-S20CT-Bdp-63x-001.czi	1054	1441	6	12910.1	2491654	-0.925348	16	TRUE	TRUE	1156269
1762	13	352-M1-mScarlet-S20CT-Bdp-63x-001.czi	1145	44	7	12630.4	3144967	-0.839292	14	TRUE	TRUE	1156269
1763	14	352-M1-mScarlet-S20CT-Bdp-63x-001.czi	510	1011	6	11546.8	2228534	-0.408334	0	FALSE	TRUE	1156269
1764	15	352-M1-mScarlet-S20CT-Bdp-63x-001.czi	1637	1680	4	10667.5	1162758	-0.661969	0	FALSE	TRUE	1156269
1765	16	352-M1-mScarlet-S20CT-Bdp-63x-001.czi	1915	976	5	10492.4	1521398	0.504667	0	FALSE	TRUE	1156269
1766	17	352-M1-mScarlet-S20CT-Bdp-63x-001.czi	1148	103	6	10671	2059507	-0.774232	14	TRUE	TRUE	1156269
1767	18	352-M1-mScarlet-S20CT-Bdp-63x-001.czi	1631	516	6	13644.2	2633338	-0.64397	21	TRUE	TRUE	1156269
1768	19	352-M1-mScarlet-S20CT-Bdp-63x-001.czi	1001	1082	4	10424	1136218	-0.767126	0	FALSE	TRUE	1156269
1769	20	352-M1-mScarlet-S20CT-Bdp-63x-001.czi	775	490	5	12701.5	1841711	-0.731516	10	TRUE	TRUE	1156269
1770	21	352-M1-mScarlet-S20CT-Bdp-63x-001.czi	928	658	6	11129.4	2147981	-0.293602	11	TRUE	TRUE	1156269
1771	22	352-M1-mScarlet-S20CT-Bdp-63x-001.czi	986	811	7	14747.2	3672054	-0.311211	12	TRUE	TRUE	1156269
1772	23	352-M1-mScarlet-S20CT-Bdp-63x-001.czi	1936	297	6	9980.84	1926303	-0.472059	24	TRUE	TRUE	1156269
1773	24	352-M1-mScarlet-S20CT-Bdp-63x-001.czi	1604	525	8	13479.5	4192136	-0.774489	21	TRUE	TRUE	1156269
1774	25	352-M1-mScarlet-S20CT-Bdp-63x-001.czi	1372	1926	5	10257.2	1487298	-0.240229	0	FALSE	TRUE	1156269
1775	26	352-M1-mScarlet-S20CT-Bdp-63x-001.czi	1591	1871	8	13321	4062896	-0.783914	19	TRUE	TRUE	1156269
1776	27	352-M1-mScarlet-S20CT-Bdp-63x-001.czi	1750	1915	7	13992.7	3484190	-0.734501	19	TRUE	TRUE	1156269
1777	28	352-M1-mScarlet-S20CT-Bdp-63x-001.czi	1411	1012	5	9764.76	1415890	-0.276989	0	FALSE	TRUE	1156269
1778	29	352-M1-mScarlet-S20CT-Bdp-63x-001.czi	1119	1466	7	10363	2580387	-0.367384	16	TRUE	TRUE	1156269
1779	30	352-M1-mScarlet-S20CT-Bdp-63x-001.czi	313	1659	4	8435.53	919473	-0.289647	0	FALSE	TRUE	1156269
1780	31	352-M1-mScarlet-S20CT-Bdp-63x-001.czi	458	367	5	9208.63	1335252	-0.486657	0	FALSE	TRUE	1156269
1781	32	352-M1-mScarlet-S20CT-Bdp-63x-001.czi	734	457	6	12177.1	2350186	-0.882057	10	TRUE	TRUE	1156269
1782	33	352-M1-mScarlet-S20CT-Bdp-63x-001.czi	910	1740	4	8007.23	872788	-0.216789	0	FALSE	TRUE	1156269
1783	34	352-M1-mScarlet-S20CT-Bdp-63x-001.czi	478	1712	6	9411.53	1816425	0.184288	0	FALSE	TRUE	1156269
1784	35	352-M1-mScarlet-S20CT-Bdp-63x-001.czi	546	514	5	8899.81	1290472	-0.425944	0	FALSE	TRUE	1156269
1785	36	352-M1-mScarlet-S20CT-Bdp-63x-001.czi	136	37	6	8588.71	1657621	0.17152	0	FALSE	TRUE	1156269
1786	37	352-M1-mScarlet-S20CT-Bdp-63x-001.czi	108	825	5	8966.01	1300072	0.00991502	0	FALSE	TRUE	1156269
1787	38	352-M1-mScarlet-S20CT-Bdp-63x-001.czi	847	405	6	9921.55	1914859	-0.449309	10	TRUE	TRUE	1156269
1788	39	352-M1-mScarlet-S20CT-Bdp-63x-001.czi	361	1223	4	7835.83	854106	-0.158492	0	FALSE	TRUE	1156269
1789	40	352-M1-mScarlet-S20CT-Bdp-63x-001.czi	1247	465	8	9255.25	2822852	-0.579558	0	FALSE	TRUE	1156269
1790	41	352-M1-mScarlet-S20CT-Bdp-63x-001.czi	413	1736	5	8858.51	1284484	0.25804	0	FALSE	TRUE	1156269
1791	42	352-M1-mScarlet-S20CT-Bdp-63x-001.czi	718	1428	5	8320.53	1298003	-0.506427	0	FALSE	TRUE	1156269
1792	43	352-M1-mScarlet-S20CT-Bdp-63x-001.czi	452	1829	4	8248.08	899041	-0.0864229	0	FALSE	TRUE	1156269
1793	44	352-M1-mScarlet-S20CT-Bdp-63x-001.czi	727	1376	6	8512.78	1642967	0.569684	0	FALSE	TRUE	1156269
1794	45	352-M1-mScarlet-S20CT-Bdp-63x-001.czi	763	474	5	12643.4	1833297	-0.810262	10	TRUE	TRUE	1156269
1795	46	352-M1-mScarlet-S20CT-Bdp-63x-001.czi	1352	38	5	8312.96	1205379	-0.69881	0	FALSE	TRUE	1156269
1796	47	352-M1-mScarlet-S20CT-Bdp-63x-001.czi	390	992	4	8782.51	957294	0.165298	0	FALSE	TRUE	1156269
1797	48	352-M1-mScarlet-S20CT-Bdp-63x-001.czi	1666	786	4	8650.64	942920	0.184074	0	FALSE	TRUE	1156269
1798	49	352-M1-mScarlet-S20CT-Bdp-63x-001.czi	1235	1965	4	7948.83	866422	-0.0105545	0	FALSE	TRUE	1156269
1799	50	352-M1-mScarlet-S20CT-Bdp-63x-001.czi	1685	376	4	8602.3	937651	-0.526765	0	FALSE	TRUE	1156269
1800	51	352-M1-mScarlet-S20CT-Bdp-63x-001.czi	2039	314	4	7425.39	809367	0.493542	0	FALSE	TRUE	1156269
1801	52	352-M1-mScarlet-S20CT-Bdp-63x-001.czi	1387	1966	4	8012.56	873369	0.46609	0	FALSE	TRUE	1156269
1802	53	352-M1-mScarlet-S20CT-Bdp-63x-001.czi	927	642	4	10211.9	1113094	-0.387219	11	TRUE	TRUE	1156269
1803	54	352-M1-mScarlet-S20CT-Bdp-63x-001.czi	1850	920	4	7547.24	822649	0.232075	26	TRUE	TRUE	1156269
1804	55	352-M1-mScarlet-S20CT-Bdp-63x-001.czi	98	1011	4	7848.44	855480	-0.118901	0	FALSE	TRUE	1156269
1805	56	352-M1-mScarlet-S20CT-Bdp-63x-001.czi	1110	1925	4	7940.66	865532	-0.327426	0	FALSE	TRUE	1156269
1806	57	352-M1-mScarlet-S20CT-Bdp-63x-001.czi	1707	1190	3	7513.55	518435	0.525257	0	FALSE	TRUE	1156269
1807	58	352-M1-mScarlet-S20CT-Bdp-63x-001.czi	644	157	4	7703.54	839686	-0.284983	0	FALSE	TRUE	1156269
1808	59	352-M1-mScarlet-S20CT-Bdp-63x-001.czi	1230	1196	6	7851.75	1515388	-0.218944	0	FALSE	TRUE	1156269
1809	60	352-M1-mScarlet-S20CT-Bdp-63x-001.czi	573	1703	4	6842.01	745779	0.244488	0	FALSE	TRUE	1156269
1810	61	352-M1-mScarlet-S20CT-Bdp-63x-001.czi	396	971	4	7584.08	826665	-0.075245	0	FALSE	TRUE	1156269
1811	62	352-M1-mScarlet-S20CT-Bdp-63x-001.czi	970	726	4	6958.65	758493	0.410864	11	TRUE	TRUE	1156269
1812	63	352-M1-mScarlet-S20CT-Bdp-63x-001.czi	1034	1005	3	7935.78	547569	0.180344	0	FALSE	TRUE	1156269
1813	64	352-M1-mScarlet-S20CT-Bdp-63x-001.czi	257	1916	4	6421.24	699915	0.399153	0	FALSE	TRUE	1156269
1814	65	352-M1-mScarlet-S20CT-Bdp-63x-001.czi	586	206	4	6375.4	694919	0.528789	0	FALSE	TRUE	1156269
1815	66	352-M1-mScarlet-S20CT-Bdp-63x-001.czi	999	843	8	11689.1	3915864	-0.401331	12	TRUE	TRUE	1156269
1816	67	352-M1-mScarlet-S20CT-Bdp-63x-001.czi	540	1089	4	6713.39	731759	0.236936	0	FALSE	TRUE	1156269
1817	68	352-M1-mScarlet-S20CT-Bdp-63x-001.czi	1862	488	7	7284.85	1813927	0.145189	0	FALSE	TRUE	1156269
1818	69	352-M1-mScarlet-S20CT-Bdp-63x-001.czi	645	1352	4	6317.34	688590	0.27927	8	TRUE	TRUE	1156269
1819	70	352-M1-mScarlet-S20CT-Bdp-63x-001.czi	572	1269	4	6981.14	760944	0.0675234	0	FALSE	TRUE	1156269
1820	71	352-M1-mScarlet-S20CT-Bdp-63x-001.czi	461	278	4	7415.38	808276	-0.207595	7	TRUE	TRUE	1156269
1821	72	352-M1-mScarlet-S20CT-Bdp-63x-001.czi	1004	263	4	7145.69	778880	-0.453067	0	FALSE	TRUE	1156269
1822	73	352-M1-mScarlet-S20CT-Bdp-63x-001.czi	468	1978	3	6633.78	457731	-0.0102466	0	FALSE	TRUE	1156269
1823	74	352-M1-mScarlet-S20CT-Bdp-63x-001.czi	724	565	3	6946.96	479340	0.0143612	0	FALSE	TRUE	1156269
1824	75	352-M1-mScarlet-S20CT-Bdp-63x-001.czi	1786	999	3	6895.61	475797	0.70439	25	TRUE	TRUE	1156269
1825	76	352-M1-mScarlet-S20CT-Bdp-63x-001.czi	1902	715	3	6565.48	453018	0.30169	0	FALSE	TRUE	1156269
1826	77	352-M1-mScarlet-S20CT-Bdp-63x-001.czi	1177	74	4	10974	1196163	-0.656897	14	TRUE	TRUE	1156269
1827	78	352-M1-mScarlet-S20CT-Bdp-63x-001.czi	1528	525	5	7756.21	1124650	0.0335446	21	TRUE	TRUE	1156269
1828	79	352-M1-mScarlet-S20CT-Bdp-63x-001.czi	20	274	4	6498.61	708348	0.221271	0	FALSE	TRUE	1156269
1829	80	352-M1-mScarlet-S20CT-Bdp-63x-001.czi	966	812	4	12006.9	1308757	-0.0638351	12	TRUE	TRUE	1156269
1830	81	352-M1-mScarlet-S20CT-Bdp-63x-001.czi	1696	592	6	7918.88	1528343	-0.574449	21	TRUE	TRUE	1156269
1831	82	352-M1-mScarlet-S20CT-Bdp-63x-001.czi	28	1644	3	6618.8	456697	0.508608	0	FALSE	TRUE	1156269
1832	83	352-M1-mScarlet-S20CT-Bdp-63x-001.czi	1603	1589	4	7309.73	796761	0.271644	0	FALSE	TRUE	1156269
1833	84	352-M1-mScarlet-S20CT-Bdp-63x-001.czi	980	1943	4	6113.61	666383	0.275416	0	FALSE	TRUE	1156269
1834	85	352-M1-mScarlet-S20CT-Bdp-63x-001.czi	387	1864	3	6315.35	435759	0.501343	0	FALSE	TRUE	1156269
1835	86	352-M1-mScarlet-S20CT-Bdp-63x-001.czi	812	1731	3	6910.3	476811	-0.255821	0	FALSE	TRUE	1156269
1836	87	352-M1-mScarlet-S20CT-Bdp-63x-001.czi	824	2003	3	7018.99	484310	-0.281486	0	FALSE	TRUE	1156269
1837	88	352-M1-mScarlet-S20CT-Bdp-63x-001.czi	1826	709	4	6494.72	707925	0.00754952	0	FALSE	TRUE	1156269
1838	89	352-M1-mScarlet-S20CT-Bdp-63x-001.czi	1631	623	4	10097	1100568	-0.299642	21	TRUE	TRUE	1156269
1839	90	352-M1-mScarlet-S20CT-Bdp-63x-001.czi	2027	663	4	6166.39	672137	0.574871	0	FALSE	TRUE	1156269
1840	91	352-M1-mScarlet-S20CT-Bdp-63x-001.czi	1221	1108	4	7232.1	788299	0.123534	0	FALSE	TRUE	1156269
1841	92	352-M1-mScarlet-S20CT-Bdp-63x-001.czi	1954	711	3	6386.33	440657	0.179394	0	FALSE	TRUE	1156269
1842	93	352-M1-mScarlet-S20CT-Bdp-63x-001.czi	349	1488	4	8611.48	938651	-0.479124	5	TRUE	TRUE	1156269
1843	94	352-M1-mScarlet-S20CT-Bdp-63x-001.czi	1604	1279	4	6754.45	736235	0.212085	0	FALSE	TRUE	1156269
1844	95	352-M1-mScarlet-S20CT-Bdp-63x-001.czi	1663	1105	8	7136.09	2176506	-0.0998412	22	TRUE	TRUE	1156269
1845	96	352-M1-mScarlet-S20CT-Bdp-63x-001.czi	187	1900	3	6588.91	454635	-0.112855	0	FALSE	TRUE	1156269
1846	97	352-M1-mScarlet-S20CT-Bdp-63x-001.czi	1600	494	5	8415.23	1220208	0.362489	21	TRUE	TRUE	1156269
1847	98	352-M1-mScarlet-S20CT-Bdp-63x-001.czi	752	1687	4	7136.62	777892	0.220242	9	TRUE	TRUE	1156269
1848	99	352-M1-mScarlet-S20CT-Bdp-63x-001.czi	1072	767	5	6644.63	963471	0.327485	0	FALSE	TRUE	1156269
1849	100	352-M1-mScarlet-S20CT-Bdp-63x-001.czi	1515	1569	4	6211.87	677094	-0.126998	0	FALSE	TRUE	1156269
1850	101	352-M1-mScarlet-S20CT-Bdp-63x-001.czi	754	455	5	10884.4	1578243	-0.604839	10	TRUE	TRUE	1156269
1851	102	352-M1-mScarlet-S20CT-Bdp-63x-001.czi	355	1885	5	6992.06	1013849	-0.378724	0	FALSE	TRUE	1156269
1852	103	352-M1-mScarlet-S20CT-Bdp-63x-001.czi	1651	617	6	9516.03	1836593	-0.580104	21	TRUE	TRUE	1156269
1853	104	352-M1-mScarlet-S20CT-Bdp-63x-001.czi	1714	1411	3	6329.67	436747	0.398069	0	FALSE	TRUE	1156269
1854	105	352-M1-mScarlet-S20CT-Bdp-63x-001.czi	1164	56	5	10457.8	1516375	-0.558972	14	TRUE	TRUE	1156269
1855	106	352-M1-mScarlet-S20CT-Bdp-63x-001.czi	1137	799	4	5721.22	623613	0.244619	0	FALSE	TRUE	1156269
1856	107	352-M1-mScarlet-S20CT-Bdp-63x-001.czi	1090	1574	3	6210.94	428555	0.273168	0	FALSE	TRUE	1156269
1857	108	352-M1-mScarlet-S20CT-Bdp-63x-001.czi	1938	1682	5	6780.13	983119	0.509079	0	FALSE	TRUE	1156269
1858	109	352-M1-mScarlet-S20CT-Bdp-63x-001.czi	2030	1832	6	6526.04	1259525	-0.0110416	0	FALSE	TRUE	1156269
1859	110	352-M1-mScarlet-S20CT-Bdp-63x-001.czi	1611	629	4	9352.45	1019417	-0.349706	21	TRUE	TRUE	1156269
1860	111	352-M1-mScarlet-S20CT-Bdp-63x-001.czi	1276	1652	6	7045.95	1359868	-0.145623	0	FALSE	TRUE	1156269
1861	112	352-M1-mScarlet-S20CT-Bdp-63x-001.czi	1217	1355	5	10298.4	1493270	-0.618705	16	TRUE	TRUE	1156269
1862	113	352-M1-mScarlet-S20CT-Bdp-63x-001.czi	532	1234	3	6247.46	431075	0.539861	0	FALSE	TRUE	1156269
1863	114	352-M1-mScarlet-S20CT-Bdp-63x-001.czi	1995	241	4	5612.33	611744	0.681926	0	FALSE	TRUE	1156269
1864	115	352-M1-mScarlet-S20CT-Bdp-63x-001.czi	1486	1460	4	5707.87	622158	0.610655	18	TRUE	TRUE	1156269
1865	116	352-M1-mScarlet-S20CT-Bdp-63x-001.czi	1536	1857	6	7486.58	1444909	-0.10796	19	TRUE	TRUE	1156269
1866	117	352-M1-mScarlet-S20CT-Bdp-63x-001.czi	274	1195	4	6485.59	706929	-0.315329	0	FALSE	TRUE	1156269
1867	118	352-M1-mScarlet-S20CT-Bdp-63x-001.czi	1614	612	4	10478.4	1142148	-0.774177	21	TRUE	TRUE	1156269
1868	119	352-M1-mScarlet-S20CT-Bdp-63x-001.czi	1226	1371	4	10705.3	1166874	-0.250052	16	TRUE	TRUE	1156269
1869	120	352-M1-mScarlet-S20CT-Bdp-63x-001.czi	1151	1530	3	6082.75	419710	0.247088	0	FALSE	TRUE	1156269
1870	121	352-M1-mScarlet-S20CT-Bdp-63x-001.czi	809	1357	4	6204.82	707349	0.765389	0	FALSE	TRUE	1156269
1871	122	352-M1-mScarlet-S20CT-Bdp-63x-001.czi	1989	459	4	5571.55	607299	0.284597	0	FALSE	TRUE	1156269
1872	123	352-M1-mScarlet-S20CT-Bdp-63x-001.czi	952	2033	4	5638.13	614556	0.560902	0	FALSE	TRUE	1156269
1873	124	352-M1-mScarlet-S20CT-Bdp-63x-001.czi	961	825	4	11008.8	1199955	-0.135745	12	TRUE	TRUE	1156269
1874	125	352-M1-mScarlet-S20CT-Bdp-63x-001.czi	346	1988	5	6219.17	901779	0.382481	0	FALSE	TRUE	1156269
1875	126	352-M1-mScarlet-S20CT-Bdp-63x-001.czi	1075	545	3	6021.01	415450	0.365873	0	FALSE	TRUE	1156269
1876	127	352-M1-mScarlet-S20CT-Bdp-63x-001.czi	1886	399	3	5825.75	401977	0.136016	0	FALSE	TRUE	1156269
1877	128	352-M1-mScarlet-S20CT-Bdp-63x-001.czi	441	113	4	6393.86	696931	-0.153959	7	TRUE	TRUE	1156269
1878	129	352-M1-mScarlet-S20CT-Bdp-63x-001.czi	2004	1117	8	6860.29	2092387	-0.588955	27	TRUE	TRUE	1156269
1879	130	352-M1-mScarlet-S20CT-Bdp-63x-001.czi	953	641	3	6120.3	422301	0.821573	11	TRUE	TRUE	1156269
1880	131	352-M1-mScarlet-S20CT-Bdp-63x-001.czi	699	766	2	5940.53	267324	0.437221	0	FALSE	TRUE	1156269
1881	132	352-M1-mScarlet-S20CT-Bdp-63x-001.czi	172	1085	3	6117.7	422121	0.170267	0	FALSE	TRUE	1156269
1882	133	352-M1-mScarlet-S20CT-Bdp-63x-001.czi	1669	509	4	6132.72	668467	0.733326	21	TRUE	TRUE	1156269
1883	134	352-M1-mScarlet-S20CT-Bdp-63x-001.czi	1840	1861	3	6111.77	421712	0.602127	0	FALSE	TRUE	1156269
1884	135	352-M1-mScarlet-S20CT-Bdp-63x-001.czi	1218	1415	3	10216.8	704962	-0.623731	16	TRUE	TRUE	1156269
1885	136	352-M1-mScarlet-S20CT-Bdp-63x-001.czi	464	491	3	5557.83	383490	0.116447	0	FALSE	TRUE	1156269
1886	137	352-M1-mScarlet-S20CT-Bdp-63x-001.czi	469	1667	2	6379.71	287087	-0.232506	0	FALSE	TRUE	1156269
1887	138	352-M1-mScarlet-S20CT-Bdp-63x-001.czi	729	90	3	5371.1	370606	0.217673	0	FALSE	TRUE	1156269
1888	139	352-M1-mScarlet-S20CT-Bdp-63x-001.czi	855	674	7	6593.43	1641764	0.0250376	11	TRUE	TRUE	1156269
1889	140	352-M1-mScarlet-S20CT-Bdp-63x-001.czi	975	1320	4	6125.93	667726	-0.257824	0	FALSE	TRUE	1156269
1890	141	352-M1-mScarlet-S20CT-Bdp-63x-001.czi	1695	1256	3	5626.59	388235	0.498061	0	FALSE	TRUE	1156269
1891	142	352-M1-mScarlet-S20CT-Bdp-63x-001.czi	853	1899	3	6070.65	418875	0.667363	13	TRUE	TRUE	1156269
1892	143	352-M1-mScarlet-S20CT-Bdp-63x-001.czi	916	1039	4	5834.27	635935	0.231808	0	FALSE	TRUE	1156269
1893	144	352-M1-mScarlet-S20CT-Bdp-63x-001.czi	925	719	4	6214.29	677358	0.469342	11	TRUE	TRUE	1156269
1894	145	352-M1-mScarlet-S20CT-Bdp-63x-001.czi	1965	838	2	5840.71	262832	0.34633	26	TRUE	TRUE	1156269
1895	146	352-M1-mScarlet-S20CT-Bdp-63x-001.czi	1548	714	2	5740.36	258316	-0.158353	0	FALSE	TRUE	1156269
1896	147	352-M1-mScarlet-S20CT-Bdp-63x-001.czi	1140	1345	5	6364.72	922885	0.111511	16	TRUE	TRUE	1156269
1897	148	352-M1-mScarlet-S20CT-Bdp-63x-001.czi	1252	1813	3	5675.94	391640	0.156721	0	FALSE	TRUE	1156269
1898	149	352-M1-mScarlet-S20CT-Bdp-63x-001.czi	1477	1834	4	5776.98	629691	-0.40525	19	TRUE	TRUE	1156269
1899	150	352-M1-mScarlet-S20CT-Bdp-63x-001.czi	2022	1926	3	5484.64	378440	0.500463	0	FALSE	TRUE	1156269
1900	151	352-M1-mScarlet-S20CT-Bdp-63x-001.czi	1587	630	6	7532.73	1453817	-0.260798	21	TRUE	TRUE	1156269
1901	152	352-M1-mScarlet-S20CT-Bdp-63x-001.czi	1907	1879	2	5226.09	235174	0.34034	0	FALSE	TRUE	1156269
1902	153	352-M1-mScarlet-S20CT-Bdp-63x-001.czi	1098	1035	3	5443.52	375603	0.0993748	0	FALSE	TRUE	1156269
1903	154	352-M1-mScarlet-S20CT-Bdp-63x-001.czi	141	1420	2	6239.4	280773	0.189707	0	FALSE	TRUE	1156269
1904	155	352-M1-mScarlet-S20CT-Bdp-63x-001.czi	620	1373	8	6017.99	1835486	-0.327449	8	TRUE	TRUE	1156269
1905	156	352-M1-mScarlet-S20CT-Bdp-63x-001.czi	1814	1506	4	5464.65	595647	0.726914	0	FALSE	TRUE	1156269
1906	157	352-M1-mScarlet-S20CT-Bdp-63x-001.czi	1933	1275	3	5374.74	370857	0.324566	0	FALSE	TRUE	1156269
1907	158	352-M1-mScarlet-S20CT-Bdp-63x-001.czi	780	1410	2	5576.98	250964	0.249569	0	FALSE	TRUE	1156269
1908	159	352-M1-mScarlet-S20CT-Bdp-63x-001.czi	1516	357	3	5668.12	391100	0.512324	0	FALSE	TRUE	1156269
1909	160	352-M1-mScarlet-S20CT-Bdp-63x-001.czi	1522	1944	4	5982.87	652133	0.0986818	0	FALSE	TRUE	1156269
1910	161	352-M1-mScarlet-S20CT-Bdp-63x-001.czi	423	516	3	5781.57	398928	0.335044	0	FALSE	TRUE	1156269
1911	162	352-M1-mScarlet-S20CT-Bdp-63x-001.czi	1036	1789	3	5106.26	352332	0.156837	0	FALSE	TRUE	1156269
1912	163	352-M1-mScarlet-S20CT-Bdp-63x-001.czi	517	995	3	6765.25	466802	0.368202	0	FALSE	TRUE	1156269
1913	164	352-M1-mScarlet-S20CT-Bdp-63x-001.czi	1765	637	2	5514.51	248153	0.694615	0	FALSE	TRUE	1156269
1914	165	352-M1-mScarlet-S20CT-Bdp-63x-001.czi	1691	1942	8	7606.32	2319928	-0.231902	19	TRUE	TRUE	1156269
1915	166	352-M1-mScarlet-S20CT-Bdp-63x-001.czi	1636	1654	3	5624.55	388094	0.436997	0	FALSE	TRUE	1156269
1916	167	352-M1-mScarlet-S20CT-Bdp-63x-001.czi	843	1047	2	5569.42	250624	0.177936	0	FALSE	TRUE	1156269
1917	168	352-M1-mScarlet-S20CT-Bdp-63x-001.czi	1672	455	3	5184.01	357697	0.231522	21	TRUE	TRUE	1156269
1918	169	352-M1-mScarlet-S20CT-Bdp-63x-001.czi	959	247	3	5096.09	351630	0.286299	0	FALSE	TRUE	1156269
1919	170	352-M1-mScarlet-S20CT-Bdp-63x-001.czi	1747	1648	4	5357.75	583995	0.220918	0	FALSE	TRUE	1156269
1920	171	352-M1-mScarlet-S20CT-Bdp-63x-001.czi	900	927	6	6446.99	1289399	0.123939	12	TRUE	TRUE	1156269
1921	172	352-M1-mScarlet-S20CT-Bdp-63x-001.czi	1495	1861	6	6179.1	1192566	-0.159734	19	TRUE	TRUE	1156269
1922	173	352-M1-mScarlet-S20CT-Bdp-63x-001.czi	848	635	5	7330.14	1062871	-0.441863	11	TRUE	TRUE	1156269
1923	174	352-M1-mScarlet-S20CT-Bdp-63x-001.czi	1757	1942	6	8488.2	1638223	0.470797	19	TRUE	TRUE	1156269
1924	175	352-M1-mScarlet-S20CT-Bdp-63x-001.czi	1280	247	3	4902.16	338249	0.481311	0	FALSE	TRUE	1156269
1925	176	352-M1-mScarlet-S20CT-Bdp-63x-001.czi	1851	146	3	4888.46	337304	0.498055	0	FALSE	TRUE	1156269
1926	177	352-M1-mScarlet-S20CT-Bdp-63x-001.czi	1206	964	3	5114.9	352928	0.704077	0	FALSE	TRUE	1156269
1927	178	352-M1-mScarlet-S20CT-Bdp-63x-001.czi	169	1115	5	5121.83	742665	0.128259	0	FALSE	TRUE	1156269
1928	179	352-M1-mScarlet-S20CT-Bdp-63x-001.czi	381	1680	4	5038.14	549157	0.675738	0	FALSE	TRUE	1156269
1929	180	352-M1-mScarlet-S20CT-Bdp-63x-001.czi	1919	1612	3	5151.64	355463	0.0682217	0	FALSE	TRUE	1156269
1930	181	352-M1-mScarlet-S20CT-Bdp-63x-001.czi	1206	663	4	5247.42	571969	0.251526	0	FALSE	TRUE	1156269
1931	182	352-M1-mScarlet-S20CT-Bdp-63x-001.czi	976	840	8	11461.3	3541535	-0.205044	12	TRUE	TRUE	1156269
1932	183	352-M1-mScarlet-S20CT-Bdp-63x-001.czi	1589	15	2	5425.13	244131	0.411002	0	FALSE	TRUE	1156269
1933	184	352-M1-mScarlet-S20CT-Bdp-63x-001.czi	733	1105	3	4933.1	340384	0.137199	0	FALSE	TRUE	1156269
1934	185	352-M1-mScarlet-S20CT-Bdp-63x-001.czi	545	1183	2	5386.89	242410	0.562691	0	FALSE	TRUE	1156269
1935	186	352-M1-mScarlet-S20CT-Bdp-63x-001.czi	1332	2001	5	5029.29	729247	0.680125	0	FALSE	TRUE	1156269
1936	187	352-M1-mScarlet-S20CT-Bdp-63x-001.czi	1784	1451	4	4813.33	524653	0.253213	0	FALSE	TRUE	1156269
1937	188	352-M1-mScarlet-S20CT-Bdp-63x-001.czi	149	581	7	5418.73	1349265	-0.383032	0	FALSE	TRUE	1156269
1938	189	352-M1-mScarlet-S20CT-Bdp-63x-001.czi	1030	1880	5	5560.77	806311	-0.238006	13	TRUE	TRUE	1156269
1939	190	352-M1-mScarlet-S20CT-Bdp-63x-001.czi	673	1315	2	5580.29	251113	-0.631775	0	FALSE	TRUE	1156269
1940	191	352-M1-mScarlet-S20CT-Bdp-63x-001.czi	686	1727	3	5904.83	407433	0.722864	0	FALSE	TRUE	1156269
1941	192	352-M1-mScarlet-S20CT-Bdp-63x-001.czi	1680	1139	2	4947	222615	0.642654	0	FALSE	TRUE	1156269
1942	193	352-M1-mScarlet-S20CT-Bdp-63x-001.czi	697	1720	2	5949.44	267725	0.494714	0	FALSE	TRUE	1156269
1943	194	352-M1-mScarlet-S20CT-Bdp-63x-001.czi	885	962	4	5251.12	572372	0.53595	12	TRUE	TRUE	1156269
1944	195	352-M1-mScarlet-S20CT-Bdp-63x-001.czi	1439	428	4	4869.33	530757	0.286264	0	FALSE	TRUE	1156269
1945	196	352-M1-mScarlet-S20CT-Bdp-63x-001.czi	1590	1590	2	5984.38	269297	-0.082836	0	FALSE	TRUE	1156269
1946	197	352-M1-mScarlet-S20CT-Bdp-63x-001.czi	1298	1061	4	4839.17	527469	0.392968	0	FALSE	TRUE	1156269
1947	198	352-M1-mScarlet-S20CT-Bdp-63x-001.czi	716	1311	2	5087	228915	0.203439	0	FALSE	TRUE	1156269
1948	199	352-M1-mScarlet-S20CT-Bdp-63x-001.czi	282	586	5	4921.89	713674	0.305474	0	FALSE	TRUE	1156269
1949	200	352-M1-mScarlet-S20CT-Bdp-63x-001.czi	1393	28	2	4779.42	215074	0.501722	0	FALSE	TRUE	1156269
1950	201	352-M1-mScarlet-S20CT-Bdp-63x-001.czi	748	1570	6	5738.43	1107517	-0.207176	9	TRUE	TRUE	1156269
1951	202	352-M1-mScarlet-S20CT-Bdp-63x-001.czi	1482	1277	2	5142.13	231396	0.513125	0	FALSE	TRUE	1156269
1952	203	352-M1-mScarlet-S20CT-Bdp-63x-001.czi	67	1831	3	4768.97	329059	0.0926271	2	TRUE	TRUE	1156269
1953	204	352-M1-mScarlet-S20CT-Bdp-63x-001.czi	605	596	2	5156.22	232030	0.552023	0	FALSE	TRUE	1156269
1954	205	352-M1-mScarlet-S20CT-Bdp-63x-001.czi	674	873	3	4852.03	334790	0.177647	0	FALSE	TRUE	1156269
1955	206	352-M1-mScarlet-S20CT-Bdp-63x-001.czi	489	1701	2	6495.62	292303	0.461516	0	FALSE	TRUE	1156269
1956	207	352-M1-mScarlet-S20CT-Bdp-63x-001.czi	1463	426	2	4826.91	217211	0.447606	0	FALSE	TRUE	1156269
1957	208	352-M1-mScarlet-S20CT-Bdp-63x-001.czi	1178	56	3	7383.14	509437	0.218003	14	TRUE	TRUE	1156269
1958	209	352-M1-mScarlet-S20CT-Bdp-63x-001.czi	554	1050	5	4954.79	718444	-0.0435263	0	FALSE	TRUE	1156269
1959	210	352-M1-mScarlet-S20CT-Bdp-63x-001.czi	1200	1414	5	7300.02	1058503	-0.0119011	16	TRUE	TRUE	1156269
1960	211	352-M1-mScarlet-S20CT-Bdp-63x-001.czi	1955	225	4	4957.54	540372	0.2444	0	FALSE	TRUE	1156269
1961	212	352-M1-mScarlet-S20CT-Bdp-63x-001.czi	1823	1923	2	5050	227250	0.17901	19	TRUE	TRUE	1156269
1962	213	352-M1-mScarlet-S20CT-Bdp-63x-001.czi	2019	470	4	4887.15	532699	0.166797	0	FALSE	TRUE	1156269
1963	214	352-M1-mScarlet-S20CT-Bdp-63x-001.czi	1723	733	3	4493.26	310035	0.828654	0	FALSE	TRUE	1156269
1964	215	352-M1-mScarlet-S20CT-Bdp-63x-001.czi	1311	268	3	4843.58	334207	0.396066	0	FALSE	TRUE	1156269
1965	216	352-M1-mScarlet-S20CT-Bdp-63x-001.czi	1604	595	5	7437.17	1078389	-0.0133241	21	TRUE	TRUE	1156269
1966	217	352-M1-mScarlet-S20CT-Bdp-63x-001.czi	823	1907	2	4356.07	196023	0.256871	0	FALSE	TRUE	1156269
1967	218	352-M1-mScarlet-S20CT-Bdp-63x-001.czi	1764	1431	3	4926.07	339899	0.117619	0	FALSE	TRUE	1156269
1968	219	352-M1-mScarlet-S20CT-Bdp-63x-001.czi	678	996	2	4203.27	189147	0.78356	0	FALSE	TRUE	1156269
1969	220	352-M1-mScarlet-S20CT-Bdp-63x-001.czi	1619	929	4	4296.81	468352	-0.12874	22	TRUE	TRUE	1156269
1970	221	352-M1-mScarlet-S20CT-Bdp-63x-001.czi	1572	526	4	6174.82	673055	0.377302	21	TRUE	TRUE	1156269
1971	222	352-M1-mScarlet-S20CT-Bdp-63x-001.czi	1383	619	2	4264.51	191903	0.607884	0	FALSE	TRUE	1156269
1972	223	352-M1-mScarlet-S20CT-Bdp-63x-001.czi	1825	1399	2	4235.07	190578	0.725633	0	FALSE	TRUE	1156269
1973	224	352-M1-mScarlet-S20CT-Bdp-63x-001.czi	1756	1205	3	4895.59	337796	0.299414	0	FALSE	TRUE	1156269
1974	225	352-M1-mScarlet-S20CT-Bdp-63x-001.czi	1515	769	3	4032.84	278266	0.797703	0	FALSE	TRUE	1156269
1975	226	352-M1-mScarlet-S20CT-Bdp-63x-001.czi	211	487	3	4205.23	290161	0.458227	0	FALSE	TRUE	1156269
1976	227	352-M1-mScarlet-S20CT-Bdp-63x-001.czi	1485	1948	2	4501.36	202561	0.543318	0	FALSE	TRUE	1156269
1977	228	352-M1-mScarlet-S20CT-Bdp-63x-001.czi	1858	1252	5	4607.3	668059	0.627669	0	FALSE	TRUE	1156269
1978	229	352-M1-mScarlet-S20CT-Bdp-63x-001.czi	1962	1306	3	4340	299460	0.315995	0	FALSE	TRUE	1156269
1979	230	352-M1-mScarlet-S20CT-Bdp-63x-001.czi	641	781	3	4445.38	306731	0.865602	0	FALSE	TRUE	1156269
1980	231	352-M1-mScarlet-S20CT-Bdp-63x-001.czi	1786	1381	4	4473.05	487562	0.232716	0	FALSE	TRUE	1156269
1981	232	352-M1-mScarlet-S20CT-Bdp-63x-001.czi	1602	177	4	3996.9	435662	0.750838	0	FALSE	TRUE	1156269
1982	233	352-M1-mScarlet-S20CT-Bdp-63x-001.czi	2040	229	3	5058.86	349061	0.159482	0	FALSE	TRUE	1156269
1983	234	352-M1-mScarlet-S20CT-Bdp-63x-001.czi	652	843	4	4275.03	465978	0.379847	0	FALSE	TRUE	1156269
1984	235	352-M1-mScarlet-S20CT-Bdp-63x-001.czi	1326	1724	2	4550.98	204794	0.521957	0	FALSE	TRUE	1156269
1985	236	352-M1-mScarlet-S20CT-Bdp-63x-001.czi	1897	967	2	4386.29	197383	0.770258	0	FALSE	TRUE	1156269
1986	237	352-M1-mScarlet-S20CT-Bdp-63x-001.czi	1718	1940	4	8922.66	972570	-0.181104	19	TRUE	TRUE	1156269
1987	238	352-M1-mScarlet-S20CT-Bdp-63x-001.czi	896	200	4	4032.17	439506	0.621369	0	FALSE	TRUE	1156269
1988	239	352-M1-mScarlet-S20CT-Bdp-63x-001.czi	1737	1930	4	9157.78	998198	-0.621457	19	TRUE	TRUE	1156269
1989	240	352-M1-mScarlet-S20CT-Bdp-63x-001.czi	880	434	4	5319.95	579875	0.00212498	10	TRUE	TRUE	1156269
1990	241	352-M1-mScarlet-S20CT-Bdp-63x-001.czi	836	1829	2	4856.44	218540	0.550251	13	TRUE	TRUE	1156269
1991	242	352-M1-mScarlet-S20CT-Bdp-63x-001.czi	1383	1896	5	6018.74	872717	0.59275	0	FALSE	TRUE	1156269
1992	243	352-M1-mScarlet-S20CT-Bdp-63x-001.czi	1393	1621	4	4588.03	500095	0.586162	0	FALSE	TRUE	1156269
1993	244	352-M1-mScarlet-S20CT-Bdp-63x-001.czi	74	789	3	4003.17	276219	0.452314	0	FALSE	TRUE	1156269
1994	245	352-M1-mScarlet-S20CT-Bdp-63x-001.czi	246	1886	2	4177.98	188009	0.469567	0	FALSE	TRUE	1156269
1995	246	352-M1-mScarlet-S20CT-Bdp-63x-001.czi	1257	786	4	4223.64	460377	0.840537	0	FALSE	TRUE	1156269
1996	247	352-M1-mScarlet-S20CT-Bdp-63x-001.czi	1949	986	2	4311.18	194003	-0.020756	0	FALSE	TRUE	1156269
1997	248	352-M1-mScarlet-S20CT-Bdp-63x-001.czi	1318	604	2	3864.33	173895	0.740933	0	FALSE	TRUE	1156269
[truncated: 4,573 more rows]

## Sheet: Fig. 5h
	Fig. 5h
		mSc-I_1	mSc-I_2	mSc-I_3	mSc-I_4	mSc-I_5	mSc-I_6	Spartin-DN_1	Spartin-DN_2	Spartin-DN_3	Spartin-DN_4	Spartin-DN_5	Spartin-DN_6
	CE	0.949421	0.985689	0.851269	0.992441	0.853564	1.36762	1.1265	1.05052	0.977499	2.15147	1.95164	1.11615
	Cer	0.945752	0.745992	0.968304	1.15946	0.967849	1.21265	1.12734	1.08656	1.02289	1.19463	1.04518	1.17741
	DAG	0.926474	0.858291	0.940906	1.30599	0.943763	1.02457	2.13158	1.46993	1.64811	1.69952	1.70858	1.58311
	HexCer	0.911448	0.7136	0.966325	1.17585	0.793072	1.43971	1.19664	1.03754	0.984299	1.3436	0.939342	1.01207
	LPC	1.01668	1.06546	1.05143	0.683961	0.97903	1.20345	1.13356	1.02061	1.03942	1.01559	1.19706	1.3333
	LPE	1.00472	1.08454	1.01137	0.69647	0.973206	1.2297	1.14763	0.994232	1.02305	1.0028	1.23323	1.37667
	PC	0.934912	0.817466	0.929083	0.933849	0.866691	0.852364	0.917092	0.936597	0.927553	1	0.832364	0.844834
	PC-O	1.00167	0.816162	0.945751	1.07048	1.09011	1.07583	0.961243	1.01582	0.972077	1.30885	1.13865	1.10935
	PE	1.00185	1.00767	1.00379	1.00678	0.999959	0.979958	0.988071	1.01301	0.993001	0.986214	0.981644	0.987159
	PE-P	1.05293	0.970573	1.03375	1.01149	0.919782	1.01147	1.09552	1.04633	1.029	1.06274	0.960733	0.996791
	SM	1.05624	1.02065	0.959992	0.969539	0.992981	1.0006	0.995884	0.969615	0.989436	0.982255	1.02727	1.03373
	TG	0.958069	0.869996	0.948464	1.4847	1.01295	0.725827	14.4511	5.01222	8.36464	4.7489	13.265	10.1456
	LPI	0.913536	1.05283	1.55433	0.221339	0.853462	1.4045	0.856827	0.936717	1.46859	0.67987	0.744406	1.26433
	PA	0.864535	0.700971	1.27536	1.00173	0.837224	1.32018	1.4513	1.11534	1.29983	1.01051	0.897497	0.825971
	PE-O	1.04534	0.76092	1.07618	1.05881	0.989687	1.06907	1.05556	0.801886	1.00025	1.07468	0.979395	0.979119
	PG	1.02682	1.03793	1.52903	0.815577	0.807151	0.7835	0.928972	1.10588	1.51497	0.884089	0.819745	0.767001
	PI	0.975129	0.875583	1.266	0.911269	0.99159	0.980432	0.933498	1.00767	1.12625	0.985475	0.980841	0.970384
	PS	0.958708	0.973125	1.21222	0.935155	0.963143	0.957653	0.969964	1.02144	1.16064	0.960905	0.965127	0.958791

## Sheet: Fig. 5i
	Fig. 5i
		mSc-I_1	mSc-I_2	mSc-I_3	mSc-I_4	mSc-I_5	mSc-I_6	Spartin-DN_1	Spartin-DN_2	Spartin-DN_3	Spartin-DN_4	Spartin-DN_5	Spartin-DN_6
	TG 48:1	0	0	0	0.161227	0	0	1.55422	0	0	0.521632	2.29012	1.37426
	TG 48:0	1.69459	1.34145	1.07193	2.57286	2.56648	1.75593	13.8241	4.8411	7.09532	4.9832	11.7431	10.6126
	TG 49:1	2.20571	2.89257	2.55941	3.22239	4.92517	0	2.64279	2.5037	2.44296	2.76319	3.68312	3.4046
	TG 49:0	0	0	0	0.324024	0	0	0.0648272	0	0	0.260415	0.774664	0.0457922
	TG 50:4	0	0	0	0.0361859	0.102681	0.13173	0.296335	0.0609898	0.145266	0.220657	0.464567	0.29377
	TG 50:2	0	0	0	0.508099	0	0	5.69262	1.02183	2.547	1.50037	5.94803	4.0519
	TG 50:1	1.67509	0.993317	1.05104	3.52531	2.78947	1.7145	36.6416	12.0472	18.7319	11.3474	32.22	25.8108
	TG 50:0	2.99233	2.68191	2.352	4.02024	3.39311	2.54113	27.9062	10.2945	16.8119	8.39226	24.7588	21.5846
	TG 51:1	0	0	0	0.351338	0.0328868	0	0.560691	0.165428	0.245789	0.457209	1.52402	0.636066
	TG 51:0	0.0232739	0.0393032	0.0527742	0.329902	0.157203	0.0499381	0.620582	0.23129	0.337459	0.439532	1.14032	0.597728
	TG 52:6	0.0261378	0.0302557	0.04888	0.102962	0.112963	0.130687	0.966005	0.283187	0.539856	0.415567	1.0112	0.649517
	TG 52:5	0	0	0	0.0329617	0.0609367	0.114293	1.28895	0.394306	0.809652	0.64073	1.79048	0.976961
	TG 52:4	0	0	0	0	0	0	9.05732	2.54523	5.35881	2.90452	9.48888	6.01863
	TG 52:3	0	0	0	0	0	0	7.77755	2.00411	4.18351	1.25897	8.51516	5.40971
	TG 52:2	0.918119	0.53858	1.00053	0.793162	0.920617	0.494617	30.517	10.4348	16.7914	9.27211	29.7505	21.2592
	TG 52:1	2.77344	2.58781	2.64203	3.17165	1.24347	1.63162	41.7681	15.2684	25.4522	11.1221	30.6497	30.1549
	TG 52:0	1.20741	1.20912	1.06978	1.62256	1.57063	1.20012	9.63759	4.09824	6.05549	3.25872	9.32503	6.66475
	TG 53:3	0	0	0	0.0690467	0.010495	0	0.132042	0.0424299	0.044391	0.111299	0.364172	0.181498
	TG 53:2	0	0	0	0.154633	0	0	0.243375	0.0616213	0.094274	0.136878	0.584555	0.214678
	TG 53:1	0	0	0	0.20064	0.0803382	0.0681536	0.520553	0.20106	0.287535	0.291122	0.714272	0.497355
	TG 54:7	0.151311	0.0675909	0.114789	0.188776	0.18307	0.214549	3.90215	0.988915	1.96476	1.29897	3.67462	2.49798
	TG 53:0	0.272667	0.320776	0.284543	0.409177	0.328628	0.358791	0.630045	0.423268	0.529326	0.383035	0.682533	0.63445
	TG 54:6	1.96427	1.16384	1.76155	2.50492	2.50893	2.16972	28.1807	8.00776	16.3013	11.4353	24.4595	19.7569
	TG 54:5	0	0	0.118947	0.794672	0.138072	0.840607	18.3413	6.69341	13.3045	8.52546	25.396	16.2681
	TG 54:4	0.146602	0	0.154837	1.18816	0.258887	0.255083	23.0612	6.0856	12.7071	5.86954	19.6099	15.436
	TG 54:3	0	0	0	0.778827	0	0	3.99021	2.21842	3.983	1.72944	5.08637	5.3628
	TG 54:2	1.17719	1.51342	1.77217	1.92385	0	0	9.01909	4.22989	5.3424	1.73145	4.66275	4.04853
	TG 54:1	0.975993	1.07691	1.28276	0.940837	0.413956	0.226007	5.24631	2.87555	3.2546	0.0353496	0.882784	0.767254
	TG 55:7	0	0	0	0	0.100647	0.144781	0.520522	0.0418786	0.287928	0.375869	1.08622	0.650414
	TG 54:0	0.225674	0.338862	0.3382	0.684535	0.129283	0.131527	2.23008	1.07524	1.24901	0.470475	1.15229	0.89249
	TG 55:4	0.000719107	0.00760741	0	0.0611441	0.048479	0.0569153	0.434831	0.115558	0.254925	0.228332	0	0.289048
	TG 56:8	0.478263	0.377203	0.458759	0.484918	0.476158	0.538186	6.58273	2.11661	4.06693	2.93562	7.7628	4.46465
	TG 56:7	2.95595	2.42509	2.882	3.7376	3.38736	3.26212	40.7454	12.9188	23.8907	17.1717	38.8556	29.9934
	TG 56:6	2.29108	2.11503	2.48699	3.06203	2.39519	1.29383	36.2956	12.2621	21.8626	12.9066	34.6218	25.4725
	TG 56:5	1.43555	1.41798	1.57656	1.99022	0.991899	0.885492	23.3631	8.05432	13.4206	6.66762	21.4786	15.2549
	TG 56:4	1.06257	1.21485	1.31434	1.47783	0.310793	0.134102	8.68591	4.77806	7.62714	2.23111	7.91138	6.30673
	TG 56:2	0.322534	0.439903	0.555398	0.690818	0	0	1.36776	0.859962	0.866485	0.0550387	0.617704	0.0894324
	TG 56:1	0.537456	0.611193	0.594038	0.631866	0.530835	0.560871	1.52185	0.939257	1.09676	0.669463	1.30314	1.05804
	TG 58:8	0.582512	0.479368	0.624362	0.627305	0.608938	0.628154	8.20046	2.95138	4.85825	3.20357	7.79506	5.49761
	TG 58:7	0.767944	0.574144	0.863023	1.0139	0.333346	0.325045	13.6273	4.64963	8.22471	3.76839	9.40318	6.40537
	TG 58:6	0.41759	0.418195	0.515079	0.642955	0.340638	0.288133	9.10043	3.39406	5.333	2.24114	7.14898	5.58024
	TG 58:5	0.244384	0.245097	0.300044	0.413872	0.15802	0.119509	4.9582	2.00205	2.94149	0.881889	3.4914	2.55564
	TG 58:4	0.0829045	0.0791557	0.127276	0.223301	0.0530889	0.0515212	1.72143	0.654101	0.911775	0	0.623027	0.470336
	TG 60:8	0.0951795	0.0774415	0.117865	0.124106	0.0293078	0.0384722	1.77036	0.605524	1.03584	0.356945	1.30982	0.832263
	TG 60:7	0.0449616	0.0547575	0.0788932	0.106568	0.0188692	0.0160575	1.58623	0.645283	0.910015	0.287112	0.854795	0.631863
