# Supplementary material for: The Troyer syndrome protein spartin mediates selective autophagy of lipid droplets
Source: Nat Cell Biol. 2023 Jul 13;25(8):1101–10. doi: 10.1038/s41556-023-01178-w (PMC10415183; doi:10.1038/s41556-023-01178-w)
Supplement: Source Data Extended Data Fig. 1 — Statistical source data. [file 41556_2023_1178_MOESM13_ESM.xlsx]

## Sheet: Extended Data Fig. 1f
	Extended Data Fig. 1f
		PLIN3_LD_correlation
	30 min	0.670772
	30 min	0.77412
	30 min	0.724847
	30 min	0.733376
	30 min	0.7742
	30 min	0.743846
	24 h	0.805796
	24 h	0.837434
	24 h	0.754808
	24 h	0.71866
	24 h	0.750514
	24 h	0.734125

## Sheet: Extended Data Fig. 1i
	Extended Data Fig. 1i
	group	corrcoeff	area	ch0_mean	ch0_min	ch0_max	ch0_std	ch1_mean	ch1_min	ch1_max	ch1_std	min_gray	dilation
	NC	0.427732	275654	140.361	33	1849	73.4865	272.779	165	1558	61.5622	200	160
	NC	0.234052	234317	154.654	43	2291	119.272	269.71	150	1017	52.636	200	160
	NC	0.352335	207649	149.529	28	1624	40.932	307.838	185	1375	63.5881	200	160
	NC	0.259386	344705	138.108	5	1016	26.7312	269.451	148	1234	45.6217	200	160
	NC	0.413943	168323	182.254	47	2898	126.331	253.763	90	1641	47.8468	200	160
	NC	0.234421	260603	171.672	47	2023	124.631	275.634	140	4095	65.4844	200	160
	NC	0.526823	279947	165.642	40	1885	119.464	371.168	194	4095	149.631	200	160
	NC	0.546203	282997	198.578	27	2594	227.248	301.863	177	1113	73.5657	200	160
	NC	0.21233	515202	143.814	19	2816	55.5314	253.432	148	2300	53.2951	200	160
	NC	0.53072	246250	160.132	32	2017	129.105	338.374	198	1477	82.4262	200	160
	NC	0.30415	431503	162.632	25	1687	88.8496	375.267	156	4095	98.4202	200	160
	PLIN3 KD	0.797073	244389	143.572	35	1484	95.9844	272.301	166	1880	123.402	200	160
	PLIN3 KD	0.522528	320185	142.172	15	1616	73.8789	278.986	177	3033	73.6255	200	160
	PLIN3 KD	0.39367	275448	137.154	33	1352	58.2342	282.422	168	2028	70.5645	200	160
	PLIN3 KD	0.56151	394738	151.135	4	1520	100.33	290.822	172	2269	72.9409	200	160
	PLIN3 KD	0.724013	228274	174.772	33	2218	151.977	359.39	199	4095	192.156	200	160
	PLIN3 KD	0.632798	657876	175.161	14	2592	147.651	291.261	141	1597	79.5473	200	160
	PLIN3 KD	0.417979	168300	158.131	41	1413	58.1137	334.914	168	1481	80.8823	200	160
	PLIN3 KD	0.646481	144890	152.458	35	1297	78.2387	260.129	148	1231	59.8899	200	160
	PLIN3 KD	0.483821	346093	153.241	0	1817	60.2774	324.53	168	2606	99.0688	200	160
	PLIN3 KD	0.523014	620273	165.536	15	2117	121.453	320.73	155	1156	79.6528	200	160
	PLIN3 KD	0.514555	345684	133.344	12	1259	39.1681	266.744	167	1779	71.2998	200	160
