# Supplementary material for: The Troyer syndrome protein spartin mediates selective autophagy of lipid droplets
Source: Nat Cell Biol. 2023 Jul 13;25(8):1101–10. doi: 10.1038/s41556-023-01178-w (PMC10415183; doi:10.1038/s41556-023-01178-w)
Supplement: Source Data Extended Data Fig. 3 — Statistical source data. [file 41556_2023_1178_MOESM16_ESM.xlsx]

## Sheet: Extended Data Fig. 3d
	Extended Data Fig. 3d
	group	cell	corrcoeff	area	ch0_mean	ch0_min	ch0_max	ch0_std	ch1_mean	ch1_min	ch1_max	ch1_std	min_gray	dilation
	FL	1	0.368011	309744	273.502	48	4095	210.441	244.064	101	3231	98.109	200	160
	FL	2	0.451897	196709	255.448	78	4095	232.617	223.091	106	1355	64.5059	200	160
	FL	3	0.33032	129607	214.482	78	2219	141.509	229.031	104	1704	83.3919	200	160
	FL	4	0.417355	135248	294.097	76	4095	325.981	189.854	78	1044	57.3518	200	160
	FL	5	0.421302	344759	212.482	49	2900	239.339	263.782	90	4095	191.823	200	160
	FL	6	0.338947	234157	288.824	65	4095	311.191	286.023	66	4095	168.383	200	160
	FL	7	0.536038	279965	251.818	46	4095	342.823	312.764	103	2600	104.35	200	160
	dMIT	1	0.521533	240128	280.141	84	4095	211.239	281.064	82	3388	144.714	200	160
	dMIT	2	0.454809	461125	244.781	60	4095	282.723	298.984	103	4095	149.144	200	160
	dMIT	3	0.554895	127441	345.727	59	4095	478.335	235.282	76	1649	84.6327	200	160
	dMIT	4	0.669683	31478	343.538	19	1686	284.574	257.596	81	2110	162.531	200	160
	dMIT	5	0.317217	274765	223.403	32	4095	280.918	254.575	42	2501	121.737	200	160
	dMIT	6	0.321178	481165	269.732	69	3479	219.936	285.685	61	3649	151.328	200	160
	dMIT	7	0.262768	342007	575.262	159	4095	312.659	210.785	32	2065	90.3316	200	160
	dMIT	8	0.465353	462139	304.648	87	4095	223.677	367.431	75	4095	121.19	200	160
	dMIT	9	0.364178	654634	300.88	102	4095	186.59	224.75	46	3189	95.6394	200	160
	dMIT	10	0.339049	509163	265.657	89	4095	207.531	240.089	20	4095	149.228	200	160
	dPPAY	1	0.673204	319218	260.11	71	4095	257.66	261.243	63	4095	162.524	200	160
	dPPAY	2	0.684811	401722	267.764	89	4095	182.804	231.046	45	4095	147.386	200	160
	dPPAY	3	0.0229567	919409	308.607	50	4095	173.223	382.205	66	3750	236.811	200	160
	dPPAY	4	0.225302	285561	268.799	76	4095	289.601	255.454	90	2480	113.49	200	160
	dPPAY	5	0.375532	499885	343.862	81	4095	282.887	388.15	76	3354	166.497	200	160
	dPPAY	6	0.723913	281612	334.064	103	4095	322.511	415.768	58	4095	280.612	200	160
	dPPAY	7	0.392734	125028	219.916	79	1758	120.145	222.265	40	2467	112.546	200	160
	dPPAY	8	0.660684	266116	179.509	54	1907	113.644	264.111	75	4095	156.308	200	160
	dPPAY	9	0.407197	408674	257.059	26	4095	339.554	303.965	75	4095	211.021	200	160

## Sheet: Extended Data Fig. 3g
	Extended Data Fig. 3g
	Genotype	Condition	Cell	Cell area	LD area	LD/area	LD/area (%)
	Spartin KO	no transfection	1	1736.65	165.037	0.0950317	9.50317
	Spartin KO	no transfection	2	1806.33	109.436	0.0605848	6.05848
	Spartin KO	no transfection	3	1798.09	125.208	0.069634	6.9634
	Spartin KO	no transfection	4	1648.64	114.941	0.0697188	6.97188
	Spartin KO	no transfection	5	2916.43	291.119	0.0998204	9.98204
	Spartin KO	no transfection	6	1653.44	63.21	0.0382294	3.82294
	Spartin KO	no transfection	7	1443.2	177.539	0.123018	12.3018
	Spartin KO	no transfection	8	1428.44	152.138	0.106506	10.6506
	Spartin KO	no transfection	9	1365.69	63.802	0.0467177	4.67177
	Spartin KO	no transfection	10	1656.95	147.871	0.0892428	8.92428
	Spartin KO	no transfection	11	1822.84	162.379	0.0890801	8.90801
	Spartin KO	no transfection	12	1849.14	185.621	0.100382	10.0382
	Spartin KO	+ Spartin WT	1	1221.86	27.843	0.0227874	2.27874
	Spartin KO	+ Spartin WT	2	1489.29	105.16	0.070611	7.0611
	Spartin KO	+ Spartin WT	3	1493.47	27.078	0.018131	1.8131
	Spartin KO	+ Spartin WT	4	1060.82	24.006	0.0226296	2.26296
	Spartin KO	+ Spartin WT	5	1873.01	22.583	0.012057	1.2057
	Spartin KO	+ Spartin WT	6	1923.77	23.546	0.0122395	1.22395
	Spartin KO	+ Spartin WT	7	1572.62	7.994	0.00508322	0.508322
	Spartin KO	+ Spartin WT	8	1747.86	82.278	0.0470736	4.70736
	Spartin KO	+ Spartin WT	9	1957.65	25.967	0.0132643	1.32643
	Spartin KO	+ Spartin WT	10	2953.39	31.379	0.0106247	1.06247
	Spartin KO	+ Spartin WT	11	1477.8	24.889	0.0168419	1.68419
	Spartin KO	+ Spartin ΔLIR	1	2254.16	152.873	0.0678182	6.78182
	Spartin KO	+ Spartin ΔLIR	2	1686.05	149.05	0.0884017	8.84017
	Spartin KO	+ Spartin ΔLIR	3	1784.29	92.663	0.0519328	5.19328
	Spartin KO	+ Spartin ΔLIR	4	1768.35	136.628	0.0772629	7.72629
	Spartin KO	+ Spartin ΔLIR	5	1902.64	99.418	0.0522525	5.22525
	Spartin KO	+ Spartin ΔLIR	6	2043.56	180.676	0.0884123	8.84123
	Spartin KO	+ Spartin ΔLIR	7	1765.39	134.355	0.0761051	7.61051
	Spartin KO	+ Spartin ΔLIR	8	1996.06	96.108	0.0481489	4.81489
	Spartin KO	+ Spartin ΔLIR	9	1798.25	98.578	0.0548188	5.48188
	Spartin KO	+ Spartin ΔLIR	10	1755.26	128.056	0.0729556	7.29556
	Spartin KO	+ Spartin ΔLIR	11	1109.45	101.594	0.0915711	9.15711
	Spartin KO	+ Spartin ΔLIR	12	846.715	38.375	0.0453222	4.53222
	Spartin KO	+ Spartin 6HR-A	1	2200.13	226.84	0.103103	10.3103
	Spartin KO	+ Spartin 6HR-A	2	1451.68	138.99	0.0957439	9.57439
	Spartin KO	+ Spartin 6HR-A	3	1220.18	136.784	0.112101	11.2101
	Spartin KO	+ Spartin 6HR-A	4	1180.03	92.489	0.0783785	7.83785
	Spartin KO	+ Spartin 6HR-A	5	927.544	86.114	0.0928409	9.28409
	Spartin KO	+ Spartin 6HR-A	6	1561.97	145.885	0.0933983	9.33983
	Spartin KO	+ Spartin 6HR-A	7	1708.67	215.817	0.126307	12.6307
	Spartin KO	+ Spartin 6HR-A	8	2560.98	167.179	0.0652793	6.52793
	Spartin KO	+ Spartin 6HR-A	9	1549.44	131.685	0.0849886	8.49886
	Spartin KO	+ Spartin 6HR-A	10	1434.8	137.422	0.095778	9.5778
	Spartin KO	+ Spartin 6HR-A	11	1543.11	176.161	0.11416	11.416
