# Supplementary material for: The Troyer syndrome protein spartin mediates selective autophagy of lipid droplets
Source: Nat Cell Biol. 2023 Jul 13;25(8):1101–10. doi: 10.1038/s41556-023-01178-w (PMC10415183; doi:10.1038/s41556-023-01178-w)
Supplement: Source Data Extended Data Fig. 4 — Statistical source data. [file 41556_2023_1178_MOESM18_ESM.xlsx]

## Sheet: Extended Data Fig. 4d
	Extended Data Fig. 4d
	group	cell	corrcoeff	area	ch0_mean	ch0_min	ch0_max	ch0_std	ch1_mean	ch1_min	ch1_max	ch1_std	min_gray	dilation
	DMSO	1	0.72079	29054	864.936	113	4095	632.095	418.133	99	2202	292.93	350	310
	DMSO	2	0.427322	13634	736.801	84	3336	493.586	337.874	90	1457	181.067	350	310
	DMSO	3	0.462592	17986	948.315	80	4095	704.919	172.241	82	641	53.6775	350	310
	DMSO	4	0.824869	7900	1242.68	135	4095	959.956	724.476	114	3479	603.721	350	310
	DMSO	5	0.694343	10735	616.871	84	2407	421.305	704.175	136	4095	548.943	350	310
	DMSO	6	0.606173	5727	646.108	99	2003	273.397	331.043	106	1275	166.141	350	310
	DMSO	7	0.820927	16561	935.438	104	3262	643.76	643.913	124	2643	432.866	350	310
	DMSO	8	0.660209	22167	715.519	104	3747	670.805	541.604	80	2589	334.246	350	310
	DMSO	9	0.950338	1714	1127.24	350	4095	887.646	536.944	146	2118	352.563	350	310
	DMSO	10	0.503604	33086	693.565	122	4095	503.4	324.62	78	2996	275.964	350	310
	TAK243	1	0.463334	3573	718.155	102	2051	372.852	395.787	117	1935	244.729	350	310
	TAK243	2	0.590263	20647	699.191	113	4095	505.496	463.973	96	2890	399.94	350	310
	TAK243	3	0.424927	67287	608.873	150	4095	349.106	301.863	75	2016	189.535	350	310
	TAK243	4	0.453206	11221	684.927	99	2912	403.08	540.44	100	3188	432.718	350	310
	TAK243	5	0.665933	37961	868.371	120	4095	609.699	241.239	54	1271	149.327	350	310
	TAK243	6	0.630507	8618	666.194	125	2343	410.256	523.908	118	3784	429.363	350	310
	TAK243	7	0.260702	22519	756.691	114	4091	521.161	299.066	69	1284	178.516	350	310
	TAK243	8	0.757983	1170	616.386	135	1651	397.331	521.868	106	1853	297.663	350	310
	TAK243	9	0.687197	1661	741.325	267	2318	399.895	246.022	119	929	104.917	350	310
	TAK243	10	0.386119	3070	943.321	97	4095	937.823	340.357	107	1102	149.751	350	310

## Sheet: Extended Data Fig. 4f
	Extended Data Fig. 4f
	Sample	Cell	Cell area	561/488 nm ratio	Mean	Normalized value (by iNC)
	iNC	1	7903	1.574	1.30176	1.20913
	iNC	2	3398	0.79		0.606869
	iNC	3	9354	0.785		0.603028
	iNC	4	4750	1.859		1.42806
	iNC	5	4772	2.154		1.65468
	iNC	6	28416	0.939		0.721329
	iNC	7	7882	2.03		1.55942
	iNC	8	10032	0.746		0.573068
	iNC	9	15102	1.342		1.03091
	iNC	10	13396	0.598		0.459376
	iNC	11	22199	0.786		0.603796
	iNC	12	6492	1.422		1.09236
	iNC	13	5127	2.125		1.6324
	iNC	14	18018	0.952		0.731315
	iNC	15	15570	0.679		0.5216
	iNC	16	7686	1.343		1.03168
	iNC	17	6177	2.006		1.54099
	iSARs	1	13843	1.655		1.27135
	iSARs	2	5971	1.079		0.828875
	iSARs	3	3923	0.68		0.522368
	iSARs	4	690	1.001		0.768956
	iSARs	5	7269	2.051		1.57555
	iSARs	6	1911	1.282		0.984817
	iSARs	7	7987	0.968		0.743606
	iSARs	8	1345	0.786		0.603796
	iSARs	9	3177	0.96		0.73746
	iSARs	10	4803	0.829		0.636828
	iSARs	11	9951	0.249		0.191279
	iSARs	12	7267	1.549		1.18992
	iSARs	13	3652	1.334		1.02476
	iSARs	14	3413	1.693		1.30054
	iSARs	15	9497	1.278		0.981744
	iSARs	16	6292	1.289		0.990194
	iSARs	17	2042	1.272		0.977135
