# Supplementary material for: The Troyer syndrome protein spartin mediates selective autophagy of lipid droplets
Source: Nat Cell Biol. 2023 Jul 13;25(8):1101–10. doi: 10.1038/s41556-023-01178-w (PMC10415183; doi:10.1038/s41556-023-01178-w)
Supplement: Source Data Extended Data Fig. 5 — Statistical source data. [file 41556_2023_1178_MOESM20_ESM.xlsx]

## Sheet: Extended Data Fig. 5b
	Extended Data Fig. 5b
	Genotype	Condition	Cell	Area	561/488 ratio	Mean	Normalized by (basal condition)
	WT	Basal	1	210840	0.033	0.106529	0.309774
	WT	Basal	2	163136	0.018		0.168967
	WT	Basal	3	281226	0.054		0.506902
	WT	Basal	4	140403	0.006		0.0563225
	WT	Basal	5	27756	0.04		0.375483
	WT	Basal	6	187051	0.222		2.08393
	WT	Basal	7	357636	0.079		0.741579
	WT	Basal	8	184427	0.165		1.54887
	WT	Basal	9	186793	0.039		0.366096
	WT	Basal	10	332857	0.011		0.103258
	WT	Basal	11	291916	0.118		1.10768
	WT	Basal	12	330144	0.107		1.00442
	WT	Basal	13	831938	0.126		1.18277
	WT	Basal	14	322329	0.272		2.55329
	WT	AA depletion	1	14887	0.138		1.29542
	WT	AA depletion	2	5636	0.365		3.42628
	WT	AA depletion	3	9729	0.504		4.73109
	WT	AA depletion	4	5839	0.212		1.99006
	WT	AA depletion	5	4747	0.215		2.01822
	WT	AA depletion	6	7527	0.323		3.03203
	WT	AA depletion	7	5623	0.066		0.619547
	WT	AA depletion	8	8889	0.233		2.18719
	WT	AA depletion	9	7886	0.166		1.55826
	WT	AA depletion	10	4177	0.283		2.65654
	WT	AA depletion	11	6292	0.215		2.01822
	WT	AA depletion	12	1846	0.265		2.48758
	WT	AA depletion	13	18164	0.156		1.46438
	Spartin KO	Basal	1	83522	0.07	0.0413	1.69492
	Spartin KO	Basal	2	55740	0.051		1.23487
	Spartin KO	Basal	3	170842	0.035		0.847458
	Spartin KO	Basal	4	239319	0.047		1.13801
	Spartin KO	Basal	5	143126	0.035		0.847458
	Spartin KO	Basal	6	205679	0.08		1.93705
	Spartin KO	Basal	7	184220	0.016		0.387409
	Spartin KO	Basal	8	106712	0.008		0.193705
	Spartin KO	Basal	9	178934	0.051		1.23487
	Spartin KO	Basal	10	87889	0.02		0.484262
	Spartin KO	AA depletion	1	2796	0.043		1.04116
	Spartin KO	AA depletion	2	4465	0.028		0.677966
	Spartin KO	AA depletion	3	4503	0.034		0.823245
	Spartin KO	AA depletion	4	2917	0.075		1.81598
	Spartin KO	AA depletion	5	1604	0.051		1.23487
	Spartin KO	AA depletion	6	4832	0.109		2.63923
	Spartin KO	AA depletion	7	10691	0.245		5.9322
	Spartin KO	AA depletion	8	6072	0.163		3.94673
	Spartin KO	AA depletion	9	3850	0.105		2.54237
	Spartin KO	AA depletion	10	4789	0.145		3.5109
	ATG7 KO	Basal	1	195363	0.0002099	0.000434608	0.482964
	ATG7 KO	Basal	2	10669	0		0
	ATG7 KO	Basal	3	7557	0		0
	ATG7 KO	Basal	4	3748	0.0005336		1.22777
	ATG7 KO	Basal	5	2009	0		0
	ATG7 KO	Basal	6	2009	0		0
	ATG7 KO	Basal	7	6696	0		0
	ATG7 KO	Basal	8	1855	0.001		2.30092
	ATG7 KO	Basal	9	1923	0		0
	ATG7 KO	Basal	10	6358	0.0004718		1.08558
	ATG7 KO	Basal	11	2268	0		0
	ATG7 KO	AA depletion	1	3812	0.001		2.30092
	ATG7 KO	AA depletion	2	19468	5.137e-05		0.118198
	ATG7 KO	AA depletion	3	12009	0		0
	ATG7 KO	AA depletion	4	13351	1e-05		0.0230092
	ATG7 KO	AA depletion	5	10166	0		0
	ATG7 KO	AA depletion	6	8963	0		0
	ATG7 KO	AA depletion	7	28669	0		0
	ATG7 KO	AA depletion	8	28124	0		0
	ATG7 KO	AA depletion	9	16848	0.0005935		1.3656
	ATG7 KO	AA depletion	10	7779	0.001		2.30092
	ATG7 KO	AA depletion	11	4152	0		0

## Sheet: Extended Data Fig. 5d
	Extended Data Fig. 5d
		WT	Spartin KO
	Cell_1	50	14
	Cell_2	53	100
	Cell_3	61	44
	Cell_4	13	41
	Cell_5	111	158
	Cell_6	63	111
	Cell_7	59	176
	Cell_8	150	137
	Cell_9	44	46
	Cell_10	138	49
	Cell_11	74	80
	Cell_12	145	19
	Cell_13	84	115
	Cell_14	9	1
	Cell_15	28	26
	Cell_16	6	125
	Cell_17	2	8
	Cell_18	1	224
	Cell_19	17	204
	Cell_20	6	237
	Cell_21	5	58
	Cell_22	0	119
	Cell_23	1	56
	Cell_24	0	36
	Cell_25	14	70
	Cell_26	0	60
	Cell_27	0	114
	Cell_28	54	38
	Cell_29	111	28
	Cell_30	105	30
	Cell_31	113	32
	Cell_32	82	13
	Cell_33	102	48
	Cell_34	66	17
	Cell_35	123	3
	Cell_36	71	1
	Cell_37	54	3
	Cell_38	63	26
	Cell_39	41	2
	Cell_40	33	0
	Cell_41	63	38
	Cell_42	19	47
	Cell_43	15	70
	Cell_44	123	96
	Cell_45	31	95
	Cell_46	105	100
	Cell_47	120	67
	Cell_48	69	77
	Cell_49	90	110
	Cell_50	135	148
	Cell_51	123	98
	Cell_52	69	75
	Cell_53	98	111
	Cell_54	16	138
	Cell_55	80	78
	Cell_56	55	86
	Cell_57	45	142
	Cell_58	48	53
	Cell_59	8	37
	Cell_60	17	137
	Cell_61	13	21
	Cell_62	0	47
	Cell_63	24	37
	Cell_64	26	10
	Cell_65	18	28
	Cell_66	15	0
	Cell_67	28	44
	Cell_68	0	31
	Cell_69	0	15
	Cell_70	5	43
	Cell_71	13	42
	Cell_72	71	241
	Cell_73	145	141
	Cell_74	60	98
	Cell_75	118	125
	Cell_76	62	26
	Cell_77	53	85
	Cell_78	123	18
	Cell_79	73	77
	Cell_80	25	81
	Cell_81	1	43
	Cell_82	18	58
	Cell_83	7	47
	Cell_84	53	59
	Cell_85	9	59
	Cell_86	7	39
	Cell_87	19	208
	Cell_88	17	45
	Cell_89	22	46
	Cell_90	5	52
	Cell_91	7	22
	Cell_92	9	106
	Cell_93	51	4
	Cell_94	134	28
	Cell_95	115	7
	Cell_96	91	27
	Cell_97	116	54
	Cell_98	49	67
	Cell_99	79	223
	Cell_100	69	25
	Cell_101	17	39
	Cell_102	34	1
	Cell_103	57	16
	Cell_104	63	78
	Cell_105	103	54
	Cell_106	56	12
	Cell_107	70	64
	Cell_108	73	18
	Cell_109	46	0
	Cell_110	68	2
	Cell_111	26	18
	Cell_112	17	1
	Cell_113	24	244
	Cell_114	24	122
	Cell_115	4	36
	Cell_116	58	50
	Cell_117	12	41
	Cell_118	16	8
	Cell_119	7	58
	Cell_120	13	11
	Cell_121	0	55
	Cell_122	33	33
	Cell_123	26	259
	Cell_124	89	20
	Cell_125	123	47
	Cell_126	137	48
	Cell_127	75	50
	Cell_128	36	102
	Cell_129	71	39
	Cell_130	53	264
	Cell_131	68	13
	Cell_132	72	43
	Cell_133	60	59
	Cell_134	25	88
	Cell_135	9	15
	Cell_136	64	259
	Cell_137	19	23
	Cell_138	59	13
	Cell_139	55	139
	Cell_140	45	75
	Cell_141	37	53
	Cell_142	61	19
	Cell_143	24	28
	Cell_144	0	27
	Cell_145	1	22
	Cell_146	0	0
	Cell_147	0	0
	Cell_148	3	9
	Cell_149	52	1
	Cell_150	73	24
	Cell_151	226	277
	Cell_152	34	65
	Cell_153	173	154
	Cell_154	220	120
	Cell_155	113	95
	Cell_156	98	202
	Cell_157	35	96
	Cell_158	23	53
	Cell_159	67	67
	Cell_160	73	54
	Cell_161	90	25
	Cell_162	66	16
	Cell_163	71	27
	Cell_164	47	4
	Cell_165	54	4
	Cell_166	43	32
	Cell_167	21	10
	Cell_168	13	50
	Cell_169	10	5
	Cell_170	33	3
	Cell_171	10	23
	Cell_172	21	3
	Cell_173	33	24
	Cell_174	14	58
	Cell_175	10	136
	Cell_176	71	97
	Cell_177	82	88
	Cell_178	73	84
	Cell_179	46	132
	Cell_180	46	109
	Cell_181	74	70
	Cell_182	82	91
	Cell_183	55	56
	Cell_184	58	49
	Cell_185	105	69
	Cell_186	41	9
	Cell_187	64	102
	Cell_188	41	58
	Cell_189	8	41
	Cell_190	23	5
	Cell_191	42	1
	Cell_192	20	1
	Cell_193	14	34
	Cell_194	44	22
	Cell_195	115	14
	Cell_196	70	0
	Cell_197	70	0
	Cell_198	18	3
	Cell_199	19	118
	Cell_200	18	28
	Cell_201	7	39
	Cell_202	17	60
	Cell_203		64
	Cell_204		84
	Cell_205		67
	Cell_206		152
	Cell_207		67
	Cell_208		153
	Cell_209		63
	Cell_210		97
	Cell_211		81
	Cell_212		138
	Cell_213		82
	Cell_214		62
	Cell_215		72
	Cell_216		60
	Cell_217		3
	Cell_218		51
	Cell_219		67
	Cell_220		54
	Cell_221		8
	Cell_222		23
	Cell_223		31
	Cell_224		47
	Cell_225		4
	Cell_226		32
	Cell_227		12
	Cell_228		131
	Cell_229		50
	Cell_230		39
	Cell_231		13
	Cell_232		18
	Cell_233		18
	Cell_234		14
	Cell_235		22
	Cell_236		4
	Cell_237		5
	Cell_238		19
	Cell_239		5
	Cell_240		0
