# Supplementary material for: The Troyer syndrome protein spartin mediates selective autophagy of lipid droplets
Source: Nat Cell Biol. 2023 Jul 13;25(8):1101–10. doi: 10.1038/s41556-023-01178-w (PMC10415183; doi:10.1038/s41556-023-01178-w)
Supplement: Source Data Extended Data Fig. 6 — Statistical source data. [file 41556_2023_1178_MOESM22_ESM.xlsx]

## Sheet: Extended Data Fig. 6
	Extended Data Fig. 6
		Cell	Area	561/488 nm ratio		Mean of (+BafA1)	Normalized by (+Baf A1)
	Baf A1	1	28622	0.533		0.550455	0.968291
	Baf A1	2	17340	0.222			0.403303
	Baf A1	3	19383	0.477			0.866557
	Baf A1	4	10648	0.681			1.23716
	Baf A1	5	12404	0.541			0.982824
	Baf A1	6	6318	0.554			1.00644
	Baf A1	7	4704	0.634			1.15178
	Baf A1	8	33540	0.64			1.16268
	Baf A1	9	18923	0.562			1.02097
	Baf A1	10	44235	0.632			1.14814
	Baf A1	11	10008	0.579			1.05186
	OA withdrawal	1	9686	1.224			2.22362
	OA withdrawal	2	8876	1.379			2.5052
	OA withdrawal	3	7424	1.392			2.52882
	OA withdrawal	4	7386	1.128			2.04922
	OA withdrawal	5	14643	1.399			2.54154
	OA withdrawal	6	1077	1.212			2.20182
	OA withdrawal	7	5704	1.574			2.85945
	OA withdrawal	8	5409	1.399			2.54154
	OA withdrawal	9	5472	1.28			2.32535
	OA withdrawal	10	7706	1.149			2.08737
	OA withdrawal	11	19199	1.643			2.98481
	OA withdrawal	12	12229	1.343			2.4398
	AA depletion	1	25564	0.996			1.80941
	AA depletion	2	43875	0.982			1.78398
	AA depletion	3	30527	0.965			1.7531
	AA depletion	4	33922	1.003			1.82213
	AA depletion	5	21653	1.008			1.83121
	AA depletion	6	16799	1.001			1.8185
	AA depletion	7	36186	0.993			1.80396
	AA depletion	8	14161	1.13			2.05285
	AA depletion	9	13058	0.963			1.74946
	AA depletion	10	10904	1.012			1.83848
	HHBS	1	15668	1.028			1.86755
	HHBS	2	23891	1.019			1.8512
	HHBS	3	27560	0.972			1.76581
	HHBS	4	29480	0.7			1.27168
	HHBS	5	16724	1.022			1.85665
	HHBS	6	18659	0.956			1.73675
	HHBS	7	17429	0.808			1.46788
	HHBS	8	10485	1.021			1.85483
	HHBS	9	21045	0.834			1.51511
	HHBS	10	12289	1.253			2.2763
	Torin1	1	32530	0.996			1.80941
	Torin1	2	9171	0.985			1.78943
	Torin1	3	28095	1.013			1.8403
	Torin1	4	11334	0.996			1.80941
	Torin1	5	4492	0.999			1.81486
	Torin1	6	1177	1.117			2.02923
	Torin1	7	4737	0.693			1.25896
	Torin1	8	18827	0.713			1.29529
	Torin1	9	4669	1.109			2.0147
	Torin1	10	10464	1.063			1.93113
	Torin1	11	15652	1.068			1.94021
