# Supplementary material for: The Troyer syndrome protein spartin mediates selective autophagy of lipid droplets
Source: Nat Cell Biol. 2023 Jul 13;25(8):1101–10. doi: 10.1038/s41556-023-01178-w (PMC10415183; doi:10.1038/s41556-023-01178-w)
Supplement: Source Data Extended Data Fig. 9 — Statistical source data. [file 41556_2023_1178_MOESM23_ESM.xlsx]

## Sheet: Extended Data Fig. 9b
	Extended Data Fig. 9b
		Transfection	Image #	Cell_1	Cell_2	Cell_3	Cell_4	Cell_5	Cell_6	Cell_7
	WT	mSc-I	1	0	0	1	2
	WT	mSc-I	2	0	0	0
	WT	mSc-I	3	0	0	0	0	1
	WT	mSc-I	4	3	1	4	0	0	0
	WT	mSc-I	5	0	0	0	1	1	1
	WT	mSc-I	6	0	0	0	0	1	1
	WT	mSc-I	7	0	0	0	0	0	1	1
	WT	mSc-I	8	2	2	1	1	0	0	0
	WT	mSc-I	9	0	0	0	0	0	0	4
	WT	mSc-I	10	3	1	1	1	1	0	0
	WT	Spartin-DN	1	5	2	1
	WT	Spartin-DN	2	0	0	0	0	4
	WT	Spartin-DN	3	0	0	0	1	2
	WT	Spartin-DN	4	0	0	0	1
	WT	Spartin-DN	5	3	1
	WT	Spartin-DN	6	1	1	0	0
	WT	Spartin-DN	7	8	1	1	0
	WT	Spartin-DN	8	2	1	1	0	1
	WT	Spartin-DN	9	0	0	0	0	0
	WT	Spartin-DN	10	8	0
	WT	Spartin-FL	1	52	70	65	14
	WT	Spartin-FL	2	29	62	15	8	16	44
	WT	Spartin-FL	3	17	22	18
	WT	Spartin-FL	4	43	17	35
	WT	Spartin-FL	5	74	48	15	16
	WT	Spartin-FL	6	20	3	15
	WT	Spartin-FL	7	25	15	7	14	4
	WT	Spartin-FL	8	54	13	43
	WT	Spartin-FL	9	46	7	9
	WT	Spartin-FL	10	25	11	43
	Spartin KO	mSc-I	1	42	26	8	5	14
	Spartin KO	mSc-I	2	45	36	25	10	3
	Spartin KO	mSc-I	3	60	3	31	37
	Spartin KO	mSc-I	4	29	15	13	34
	Spartin KO	mSc-I	5	44	55	31	50
	Spartin KO	mSc-I	6	15	39	8	3
	Spartin KO	mSc-I	7	46	16
	Spartin KO	mSc-I	8	44	5
	Spartin KO	mSc-I	9	2	9	5	17	27
	Spartin KO	mSc-I	10	18	39	18	23
	Spartin KO	Spartin-DN	1	0	0
	Spartin KO	Spartin-DN	2	3	1	0
	Spartin KO	Spartin-DN	3	4	22	4	3
	Spartin KO	Spartin-DN	4	0	0	1	2	6
	Spartin KO	Spartin-DN	5	8	4
	Spartin KO	Spartin-DN	6	0	0	1	4
	Spartin KO	Spartin-DN	7	0	0	0	1
	Spartin KO	Spartin-DN	8	7	8	1	3
	Spartin KO	Spartin-DN	9	4	1	7
	Spartin KO	Spartin-DN	10	7	3
	Spartin KO	Spartin-FL	1	55	27	25	24
	Spartin KO	Spartin-FL	2	25	23	9
	Spartin KO	Spartin-FL	3	22	20	6
	Spartin KO	Spartin-FL	4	11	19	12
	Spartin KO	Spartin-FL	5	43	14	31
	Spartin KO	Spartin-FL	6	15	8	12
	Spartin KO	Spartin-FL	7	18	21	19	25
	Spartin KO	Spartin-FL	8	5	27	22
	Spartin KO	Spartin-FL	9	5	23	14
	Spartin KO	Spartin-FL	10	34

## Sheet: Extended Data Fig. 9e
	Extended Data Fig. 9e
	Sample	Cell	Cell area	561/488 nm ratio	Mean	Normalized value (by iNC)
	WT	1	8883	1.117	1.32157	0.845206
	WT	2	29984	1.45		1.09718
	WT	3	2368	1.77		1.33931
	WT	4	6900	1.527		1.15544
	WT	5	1397	1.104		0.835369
	WT	6	4097	1.027		0.777105
	WT	7	1729	1.256		0.950384
	DN	1	2271	0.967		0.731705
	DN	2	6175	0.903		0.683277
	DN	3	2887	0.898		0.679494
	DN	4	24995	0.949		0.718085
	DN	5	31831	0.887		0.671171
	DN	6	34300	0.975		0.737758
	DN	7	15554	0.907		0.686304
	WT	1	4916	1.236	1.4756	0.837625
	WT	2	6235	1.404		0.951477
	WT	3	749	1.103		0.747493
	WT	4	2871	1.612		1.09244
	WT	5	2044	2.023		1.37097
	DN	1	3817	0.864		0.585525
	DN	2	3693	0.956		0.647872
	DN	3	3596	0.943		0.639062
	DN	4	25225	0.5		0.338845
	DN	5	36054	0.886		0.600434
	DN	6	18953	0.972		0.658715
	DN	7	5742	0.962		0.651938
	DN	8	7106	0.881		0.597045

## Sheet: Extended Data Fig. 9g
	Extended Data Fig. 9g
	Sample	Cell	Cell area	561/488 nm ratio	Mean	Normalized value (by iNC)
	Keima-SPG20-WT	1	5411	1.161	1.11044	1.04553
	Keima-SPG20-WT	2	3499	1.772		1.59577
	Keima-SPG20-WT	3	2606	1.828		1.6462
	Keima-SPG20-WT	4	2705	1.162		1.04643
	Keima-SPG20-WT	5	3522	1.061		0.955479
	Keima-SPG20-WT	6	3744	1.405		1.26527
	Keima-SPG20-WT	7	20398	1.048		0.943772
	Keima-SPG20-WT	8	6014	1.029		0.926662
	Keima-SPG20-WT	9	4820	1.231		1.10857
	Keima-SPG20-WT	10	6260	0.727		0.654697
	Keima-SPG20-WT	11	8244	0.597		0.537626
	Keima-SPG20-WT	12	16059	0.889		0.800585
	Keima-SPG20-WT	13	10099	1.191		1.07255
	Keima-SPG20-WT	14	36873	0.563		0.507007
	Keima-SPG20-WT	15	10787	1.122		1.01041
	Keima-SPG20-WT	16	1685	0.981		0.883436
	Keima-SPG20-DN	1	67379	0.069		0.0621377
	Keima-SPG20-DN	2	26079	0.237		0.213429
	Keima-SPG20-DN	3	30133	0.215		0.193617
	Keima-SPG20-DN	4	55454	0.127		0.114369
	Keima-SPG20-DN	5	5844	0.21		0.189115
	Keima-SPG20-DN	6	61311	0.243		0.218833
	Keima-SPG20-DN	7	52884	0.322		0.289976
	Keima-SPG20-DN	8	38031	0.444		0.399842
	Keima-SPG20-DN	9	55345	0.242		0.217932
	Keima-SPG20-DN	10	56360	0.067		0.0603366
	Keima-SPG20-DN	11	69604	0.038		0.0342207
	Keima-SPG20-DN	12	101910	0.033		0.029718
	Keima-SPG20-DN	13	36497	0.096		0.0864524
	Keima-SPG20-DN	14	30946	0.081		0.0729442

## Sheet: Extended Data Fig. 9c
	Extended Data Fig. 9c
		Transfection	Time	TG intensity	Mean	Normalized by (mSc-I-60 min highest)
	Exp_1	mSc-I	30 min	6006.44		0.248739
	Exp_1	mSc-I	30 min	7514.97		0.31121
	Exp_1	mSc-I	30 min	5987.49		0.247954
	Exp_1	Spartin-DN	30 min	5920.33		0.245173
	Exp_1	Spartin-DN	30 min	6694.42		0.27723
	Exp_1	Spartin-DN	30 min	8210.23		0.340003
	Exp_1	mSc-I	60 min	23051.5	24147.6	0.954609
	Exp_1	mSc-I	60 min	24718		1.02362
	Exp_1	mSc-I	60 min	24673.2		1.02177
	Exp_1	Spartin-DN	60 min	25476.6		1.05504
	Exp_1	Spartin-DN	60 min	30237.9		1.25221
	Exp_1	Spartin-DN	60 min	23122.4		0.957547
	Exp_2	mSc-I	30 min	7599.33		0.196093
	Exp_2	mSc-I	30 min	8801.79		0.227121
	Exp_2	mSc-I	30 min	9772.25		0.252163
	Exp_2	Spartin-DN	30 min	9675.49		0.249666
	Exp_2	Spartin-DN	30 min	8703.89		0.224595
	Exp_2	Spartin-DN	30 min	7838.78		0.202272
	Exp_2	mSc-I	60 min	35658.5	38753.7	0.920132
	Exp_2	mSc-I	60 min	32579.4		0.840678
	Exp_2	mSc-I	60 min	48023.2		1.23919
	Exp_2	Spartin-DN	60 min	31634.2		0.816289
	Exp_2	Spartin-DN	60 min	49820.5		1.28557
	Exp_2	Spartin-DN	60 min	37120.3		0.957852
