# Supplementary material for: The Troyer syndrome protein spartin mediates selective autophagy of lipid droplets
Source: Nat Cell Biol. 2023 Jul 13;25(8):1101–10. doi: 10.1038/s41556-023-01178-w (PMC10415183; doi:10.1038/s41556-023-01178-w)
Supplement: Source Data Extended Data Fig. 10 — Statistical source data. [file 41556_2023_1178_MOESM24_ESM.xlsx]

## Sheet: Extended Data Fig. 10a
	Extended Data Fig. 10a
		mSc-I_1	mSc-I_2	mSc-I_3	mSc-I_4	mSc-I_5	mSc-I_6	Spartin-DN_1	Spartin-DN_2	Spartin-DN_3	Spartin-DN_4	Spartin-DN_5	Spartin-DN_6
	TG 48:1	0	0	0	0.161227	0	0	1.55422	0	0	0.521632	2.29012	1.37426
	TG 48:0	1.69459	1.34145	1.07193	2.57286	2.56648	1.75593	13.8241	4.8411	7.09532	4.9832	11.7431	10.6126
	TG 49:1	2.20571	2.89257	2.55941	3.22239	4.92517	0	2.64279	2.5037	2.44296	2.76319	3.68312	3.4046
	TG 49:0	0	0	0	0.324024	0	0	0.0648272	0	0	0.260415	0.774664	0.0457922
	TG 50:4	0	0	0	0.0361859	0.102681	0.13173	0.296335	0.0609898	0.145266	0.220657	0.464567	0.29377
	TG 50:2	0	0	0	0.508099	0	0	5.69262	1.02183	2.547	1.50037	5.94803	4.0519
	TG 50:1	1.67509	0.993317	1.05104	3.52531	2.78947	1.7145	36.6416	12.0472	18.7319	11.3474	32.22	25.8108
	TG 50:0	2.99233	2.68191	2.352	4.02024	3.39311	2.54113	27.9062	10.2945	16.8119	8.39226	24.7588	21.5846
	TG 51:1	0	0	0	0.351338	0.0328868	0	0.560691	0.165428	0.245789	0.457209	1.52402	0.636066
	TG 51:0	0.0232739	0.0393032	0.0527742	0.329902	0.157203	0.0499381	0.620582	0.23129	0.337459	0.439532	1.14032	0.597728
	TG 52:6	0.0261378	0.0302557	0.04888	0.102962	0.112963	0.130687	0.966005	0.283187	0.539856	0.415567	1.0112	0.649517
	TG 52:5	0	0	0	0.0329617	0.0609367	0.114293	1.28895	0.394306	0.809652	0.64073	1.79048	0.976961
	TG 52:4	0	0	0	0	0	0	9.05732	2.54523	5.35881	2.90452	9.48888	6.01863
	TG 52:3	0	0	0	0	0	0	7.77755	2.00411	4.18351	1.25897	8.51516	5.40971
	TG 52:2	0.918119	0.53858	1.00053	0.793162	0.920617	0.494617	30.517	10.4348	16.7914	9.27211	29.7505	21.2592
	TG 52:1	2.77344	2.58781	2.64203	3.17165	1.24347	1.63162	41.7681	15.2684	25.4522	11.1221	30.6497	30.1549
	TG 52:0	1.20741	1.20912	1.06978	1.62256	1.57063	1.20012	9.63759	4.09824	6.05549	3.25872	9.32503	6.66475
	TG 53:3	0	0	0	0.0690467	0.010495	0	0.132042	0.0424299	0.044391	0.111299	0.364172	0.181498
	TG 53:2	0	0	0	0.154633	0	0	0.243375	0.0616213	0.094274	0.136878	0.584555	0.214678
	TG 53:1	0	0	0	0.20064	0.0803382	0.0681536	0.520553	0.20106	0.287535	0.291122	0.714272	0.497355
	TG 54:7	0.151311	0.0675909	0.114789	0.188776	0.18307	0.214549	3.90215	0.988915	1.96476	1.29897	3.67462	2.49798
	TG 53:0	0.272667	0.320776	0.284543	0.409177	0.328628	0.358791	0.630045	0.423268	0.529326	0.383035	0.682533	0.63445
	TG 54:6	1.96427	1.16384	1.76155	2.50492	2.50893	2.16972	28.1807	8.00776	16.3013	11.4353	24.4595	19.7569
	TG 54:5	0	0	0.118947	0.794672	0.138072	0.840607	18.3413	6.69341	13.3045	8.52546	25.396	16.2681
	TG 54:4	0.146602	0	0.154837	1.18816	0.258887	0.255083	23.0612	6.0856	12.7071	5.86954	19.6099	15.436
	TG 54:3	0	0	0	0.778827	0	0	3.99021	2.21842	3.983	1.72944	5.08637	5.3628
	TG 54:2	1.17719	1.51342	1.77217	1.92385	0	0	9.01909	4.22989	5.3424	1.73145	4.66275	4.04853
	TG 54:1	0.975993	1.07691	1.28276	0.940837	0.413956	0.226007	5.24631	2.87555	3.2546	0.0353496	0.882784	0.767254
	TG 55:7	0	0	0	0	0.100647	0.144781	0.520522	0.0418786	0.287928	0.375869	1.08622	0.650414
	TG 54:0	0.225674	0.338862	0.3382	0.684535	0.129283	0.131527	2.23008	1.07524	1.24901	0.470475	1.15229	0.89249
	TG 55:4	0.000719107	0.00760741	0	0.0611441	0.048479	0.0569153	0.434831	0.115558	0.254925	0.228332	0	0.289048
	TG 56:8	0.478263	0.377203	0.458759	0.484918	0.476158	0.538186	6.58273	2.11661	4.06693	2.93562	7.7628	4.46465
	TG 56:7	2.95595	2.42509	2.882	3.7376	3.38736	3.26212	40.7454	12.9188	23.8907	17.1717	38.8556	29.9934
	TG 56:6	2.29108	2.11503	2.48699	3.06203	2.39519	1.29383	36.2956	12.2621	21.8626	12.9066	34.6218	25.4725
	TG 56:5	1.43555	1.41798	1.57656	1.99022	0.991899	0.885492	23.3631	8.05432	13.4206	6.66762	21.4786	15.2549
	TG 56:4	1.06257	1.21485	1.31434	1.47783	0.310793	0.134102	8.68591	4.77806	7.62714	2.23111	7.91138	6.30673
	TG 56:2	0.322534	0.439903	0.555398	0.690818	0	0	1.36776	0.859962	0.866485	0.0550387	0.617704	0.0894324
	TG 56:1	0.537456	0.611193	0.594038	0.631866	0.530835	0.560871	1.52185	0.939257	1.09676	0.669463	1.30314	1.05804
	TG 58:8	0.582512	0.479368	0.624362	0.627305	0.608938	0.628154	8.20046	2.95138	4.85825	3.20357	7.79506	5.49761
	TG 58:7	0.767944	0.574144	0.863023	1.0139	0.333346	0.325045	13.6273	4.64963	8.22471	3.76839	9.40318	6.40537
	TG 58:6	0.41759	0.418195	0.515079	0.642955	0.340638	0.288133	9.10043	3.39406	5.333	2.24114	7.14898	5.58024
	TG 58:5	0.244384	0.245097	0.300044	0.413872	0.15802	0.119509	4.9582	2.00205	2.94149	0.881889	3.4914	2.55564
	TG 58:4	0.0829045	0.0791557	0.127276	0.223301	0.0530889	0.0515212	1.72143	0.654101	0.911775	0	0.623027	0.470336
	TG 60:8	0.0951795	0.0774415	0.117865	0.124106	0.0293078	0.0384722	1.77036	0.605524	1.03584	0.356945	1.30982	0.832263
	TG 60:7	0.0449616	0.0547575	0.0788932	0.106568	0.0188692	0.0160575	1.58623	0.645283	0.910015	0.287112	0.854795	0.631863

## Sheet: Extended Data Fig. 10b
	Extended Data Fig. 10b
		Control_1	Control_2	Control_3	Control_4	Control_5	Control_6	Spartin-DN_1	Spartin-DN_2	Spartin-DN_3	Spartin-DN_4	Spartin-DN_5	Spartin-DN_6
	CE 18:2	1.03755	1.15646	0.955752	0.712029	0.826315	1.31189	0.667129	0.902985	0.850027	1.04936	0.965093	0.794565
	CE 20:4	1.06937	0.991811	0.872563	1.09986	1.00236	0.964043	1.002	1.06175	0.905383	1.28284	1.22811	0.973914
	CE 22:6	0.768015	0.900328	0.784672	1.01584	0.722412	1.80873	1.49042	1.10346	1.12341	3.55348	3.17672	1.43825

## Sheet: Extended Data Fig. 10c
	Extended Data Fig. 10c
		Control_1	Control_2	Control_3	Control_4	Control_5	Control_6	Spartin-DN_1	Spartin-DN_2	Spartin-DN_3	Spartin-DN_4	Spartin-DN_5	Spartin-DN_6
	DAG 32:0	0.990485	1.0277	0.953569	0.967278	1.03592	1.02505	1.55262	1.30547	1.40531	1.43362	1.59061	1.6189
	DAG 34:1	0.872818	0.835092	0.914897	1.18536	1.02627	1.16557	2.03807	1.47958	1.72194	1.88113	1.87921	1.80111
	DAG 34:0	0.876431	1.04398	0.921375	1.04502	1.07455	1.03865	1.20657	1.05415	1.14249	1.09622	1.3234	1.2962
	DAG 36:4	1.02252	0.927189	0.935448	1.16383	0.977829	0.973182	2.48301	1.63632	1.83097	1.83944	1.95692	1.65621
	DAG 36:2	0.791184	0.687336	0.7627	1.38635	1.12561	1.24683	1.15823	0.895043	0.87067	1.57073	1.31374	1.29547
	DAG 36:1	0.925028	0.820707	1.03903	1.35491	0.78178	1.07854	1.40563	1.30871	1.27116	1.27712	1.13067	1.12368
	DAG 36:0	0.918479	1.10108	0.973457	0.973247	1.03851	0.99522	0.92623	0.970758	0.924648	0.89389	1.0938	0.946898
	DAG 38:6	1.01942	0.942432	1.15347	1.00284	0.965694	0.916133	5.08107	2.60783	4.14393	2.26434	3.73207	3.53224
	DAG 38:5	0.89553	0.768941	0.809436	1.30979	1.12839	1.08792	1.66839	1.16053	1.25771	1.55717	1.76745	1.63164
	DAG 38:4	0.958501	0.8595	0.856537	1.34104	0.928633	1.05579	1.74503	1.24969	1.19453	1.82061	1.27145	1.16473
	DAG 38:2	0.709987	0.552863	0.952561	2.09194	0.618156	1.07449	1.70408	1.39961	1.15371	1.38778	0.957926	0.874335
	DAG 38:1	0.998205	1.00186	1.23336	1.38811	0.591329	0.787135	1.30303	1.3575	1.09693	0.927271	0.832435	0.826706
	DAG 40:6	0.959435	0.807189	0.988407	1.27276	1.04381	0.928391	4.04551	2.11898	2.86492	2.00189	2.60321	2.46195
	DAG 40:4	1.02155	0.903582	1.14398	2.33619	0.256903	0.337796	1.93251	1.51437	1.14952	0.428539	0.576225	0.456124
	DAG 40:1	0.989316	0.930921	1.07634	1.05288	0.72643	1.22411	1.15311	1.17359	1.08477	1.0536	0.856972	1.14685
